# Supplementary material for: An accurate TMT-based approach to quantify and model lysine susceptibility to conjugation via N-hydroxysuccinimide esters in a monoclonal antibody
Source: Sci Rep. 2018 Dec 5;8:17680. doi: 10.1038/s41598-018-35924-0 (PMC6281681; doi:10.1038/s41598-018-35924-0)
Supplement: Supplementary file 2 — Supplementary Dataset S1 [file 41598_2018_35924_MOESM2_ESM.xlsx]

## Sheet: 8x TMT to mAb Ratio
MS File Name	m/z	z	Retention Time	Intensity-TMT126 Report	Intensity TMT-127 reporter	Site Occupancy	Delta Mass	Mascot Score	Peptide Sequence	Modifications	Protein	Peptide: StartAA	Peptide: EndAA	# Lysines	Lysine AA Positions
JBAD180817R9315S04	506.304	2	1236.7	6440.42	205198	0.0304312	-0.027308	33.2	VKPTQTL	VK[2]PTQTL	NISTmAb_heavy_chain	12	18	1	13
JBAD180817R9315S04	506.304	2	1238.11	7117.95	241704	0.0286066	-0.02804	33.2	VKPTQTL	VK[2]PTQTL	NISTmAb_heavy_chain	12	18	1	13
JBAD180817R9315S04	574.656	3	1885.85	9789.85	415829	0.0230014	-0.046577	28.89	RESGPALVKPTQTL	RESGPALVK[2]PTQTL	NISTmAb_heavy_chain	5	18	1	13
JBAD180817R9315S04	861.48	2	1887	10004.1	294598	0.0328433	-0.046137	33.23	RESGPALVKPTQTL	RESGPALVK[2]PTQTL	NISTmAb_heavy_chain	5	18	1	13
JBAD180817R9315S04	861.48	2	1888.53	14773.3	367036	0.0386928	-0.046137	27.48	RESGPALVKPTQTL	RESGPALVK[2]PTQTL	NISTmAb_heavy_chain	5	18	1	13
JBAD180817R9315S04	574.655	3	1918.34	19154.9	409892	0.0446453	-0.047126	44.1	RESGPALVKPTQTL	RESGPALVK[2]PTQTL	NISTmAb_heavy_chain	5	18	1	13
JBAD180817R9315S04	574.656	3	1921.09	11493.2	276984	0.0398411	-0.04676	10.71	RESGPALVKPTQTL	RESGPALVK[2]PTQTL	NISTmAb_heavy_chain	5	18	1	13
JBAD180817R9315S04	861.48	2	1922.29	3961.97	120112	0.0319322	-0.046505	33.4	RESGPALVKPTQTL	RESGPALVK[2]PTQTL	NISTmAb_heavy_chain	5	18	1	13
JBAD180817R9315S13	506.304	2	1236.84	12766.5	312041	0.0393048	-0.026636	38.52	VKPTQTL	VK[2]PTQTL	NISTmAb_heavy_chain	12	18	1	13
JBAD180817R9315S13	506.304	2	1239.5	0	505233	0	-0.02682	38.49	VKPTQTL	VK[2]PTQTL	NISTmAb_heavy_chain	12	18	1	13
JBAD180817R9315S13	574.655	3	1888.29	5765.42	155779	0.0356894	-0.047126	31.97	RESGPALVKPTQTL	RESGPALVK[2]PTQTL	NISTmAb_heavy_chain	5	18	1	13
JBAD180817R9315S13	574.656	3	1889.73	23008.7	501259	0.0438873	-0.046394	41.37	RESGPALVKPTQTL	RESGPALVK[2]PTQTL	NISTmAb_heavy_chain	5	18	1	13
JBAD180817R9315S13	861.48	2	1890.86	18114.5	400451	0.0432775	-0.046015	31.43	RESGPALVKPTQTL	RESGPALVK[2]PTQTL	NISTmAb_heavy_chain	5	18	1	13
JBAD180817R9315S13	861.48	2	1892.34	23756.1	675907	0.0339536	-0.045405	30.51	RESGPALVKPTQTL	RESGPALVK[2]PTQTL	NISTmAb_heavy_chain	5	18	1	13
JBAD180817R9315S13	574.656	3	1921.93	31471.7	753255	0.0401054	-0.045662	30.11	RESGPALVKPTQTL	RESGPALVK[2]PTQTL	NISTmAb_heavy_chain	5	18	1	13
JBAD180817R9315S13	574.656	3	1924.64	16975.5	368915	0.0439905	-0.046943	46	RESGPALVKPTQTL	RESGPALVK[2]PTQTL	NISTmAb_heavy_chain	5	18	1	13
JBAD180817R9315S13	861.48	2	1925.79	7229.05	239434	0.0293074	-0.046505	30.61	RESGPALVKPTQTL	RESGPALVK[2]PTQTL	NISTmAb_heavy_chain	5	18	1	13
JBAD180817R9315S13	861.481	2	1927.32	4754.45	193782	0.0239474	-0.044795	34.42	RESGPALVKPTQTL	RESGPALVK[2]PTQTL	NISTmAb_heavy_chain	5	18	1	13
JBAD150917R9487S07	506.318	2	1231.15	9667.59	190850	0.0482132	0.001196	32.59	VKPTQTL	VK[2]PTQTL	NISTmAb_heavy_chain	12	18	1	13
JBAD150917R9487S07	574.671	3	1887.03	7096.54	208153	0.0329689	0.000664	36.95	RESGPALVKPTQTL	RESGPALVK[2]PTQTL	NISTmAb_heavy_chain	5	18	1	13
JBAD150917R9487S07	861.504	2	1888.28	0	162868	0	0.001835	36.08	RESGPALVKPTQTL	RESGPALVK[2]PTQTL	NISTmAb_heavy_chain	5	18	1	13
JBAD150917R9487S07	574.672	3	1889.84	40032.8	1214956	0.0318989	0.001945	35.48	RESGPALVKPTQTL	RESGPALVK[2]PTQTL	NISTmAb_heavy_chain	5	18	1	13
JBAD150917R9487S07	861.505	2	1890.95	12043.2	265277	0.0434269	0.003057	32.89	RESGPALVKPTQTL	RESGPALVK[2]PTQTL	NISTmAb_heavy_chain	5	18	1	13
JBAD150917R9487S07	574.672	3	1922.59	5016.29	120778	0.039877	0.002311	39.48	RESGPALVKPTQTL	RESGPALVK[2]PTQTL	NISTmAb_heavy_chain	5	18	1	13
JBAD150917R9487S07	574.673	3	1925.58	5743.33	123496	0.0444396	0.004324	25.17	RESGPALVKPTQTL	RESGPALVK[2]PTQTL	NISTmAb_heavy_chain	5	18	1	13
JBAD210917R9535S23	506.319	2	1204.53	6168.63	127792	0.0460479	0.003026	33.13	VKPTQTL	VK[3]PTQTL	NISTmAb_heavy_chain	12	18	1	13
JBAD210917R9535S23	506.319	2	1207.47	8148.42	245913	0.0320727	0.003392	33.23	VKPTQTL	VK[3]PTQTL	NISTmAb_heavy_chain	12	18	1	13
JBAD210917R9535S23	574.672	3	1852.92	3380.41	130326	0.0252823	0.001579	11.28	RESGPALVKPTQTL	RESGPALVK[3]PTQTL	NISTmAb_heavy_chain	5	18	1	13
JBAD210917R9535S23	574.672	3	1855.89	0	795182	0	0.001762	34.87	RESGPALVKPTQTL	RESGPALVK[3]PTQTL	NISTmAb_heavy_chain	5	18	1	13
JBAD210917R9535S23	861.504	2	1857.01	9075.95	263637	0.0332803	0.002201	29.12	RESGPALVKPTQTL	RESGPALVK[3]PTQTL	NISTmAb_heavy_chain	5	18	1	13
JBAD210917R9535S23	861.504	2	1858.58	8307.32	303682	0.0266269	0.002323	36.49	RESGPALVKPTQTL	RESGPALVK[3]PTQTL	NISTmAb_heavy_chain	5	18	1	13
JBAD210917R9535S23	574.672	3	1888.86	10460.5	245088	0.0409335	0.003409	18.68	RESGPALVKPTQTL	RESGPALVK[3]PTQTL	NISTmAb_heavy_chain	5	18	1	13
JBAD210917R9535S23	574.671	3	1891.7	6479.25	189017	0.0331425	0.000664	34.9	RESGPALVKPTQTL	RESGPALVK[3]PTQTL	NISTmAb_heavy_chain	5	18	1	13
JBAD210917R9535S32	506.319	2	1192.56	3809.5	133758	0.0276918	0.002172	37.32	VKPTQTL	VK[3]PTQTL	NISTmAb_heavy_chain	12	18	1	13
JBAD210917R9535S32	506.318	2	1194.07	5749.92	158118	0.0350887	0.000952	33.25	VKPTQTL	VK[3]PTQTL	NISTmAb_heavy_chain	12	18	1	13
JBAD210917R9535S32	574.672	3	1848.75	0	196538	0	0.001396	34.22	RESGPALVKPTQTL	RESGPALVK[3]PTQTL	NISTmAb_heavy_chain	5	18	1	13
JBAD210917R9535S32	574.672	3	1851.62	36273.3	879768	0.0395979	0.001945	41.79	RESGPALVKPTQTL	RESGPALVK[3]PTQTL	NISTmAb_heavy_chain	5	18	1	13
JBAD210917R9535S32	861.504	2	1852.75	12072.4	296203	0.039161	0.002691	32.9	RESGPALVKPTQTL	RESGPALVK[3]PTQTL	NISTmAb_heavy_chain	5	18	1	13
JBAD210917R9535S32	861.504	2	1854.31	9663.11	272819	0.0342078	0.002445	36.62	RESGPALVKPTQTL	RESGPALVK[3]PTQTL	NISTmAb_heavy_chain	5	18	1	13
JBAD210917R9535S32	574.673	3	1884.66	8571.19	175573	0.0465462	0.004141	41.7	RESGPALVKPTQTL	RESGPALVK[3]PTQTL	NISTmAb_heavy_chain	5	18	1	13
JBAD180817R9315S01	532.799	2	1151.57	47939.5	1.21393e+06	0.0379907	-0.027827	16.13	QPPGKALE	QPPGK[2]ALE	NISTmAb_heavy_chain	41	48	1	45
JBAD180817R9315S01	532.799	2	1154.01	38240.3	1.29284e+06	0.0287288	-0.027949	16.32	QPPGKALE	QPPGK[2]ALE	NISTmAb_heavy_chain	41	48	1	45
JBAD180817R9315S04	402.248	3	1205.2	21458.3	649151	0.0319983	-0.031411	19.92	IRQPPGKAL	IRQPPGK[2]AL	NISTmAb_heavy_chain	39	47	1	45
JBAD180817R9315S04	602.868	2	1206.27	13594	392387	0.0334842	-0.032587	18.09	IRQPPGKAL	IRQPPGK[2]AL	NISTmAb_heavy_chain	39	47	1	45
JBAD180817R9315S04	402.248	3	1207.67	40916	1.40471e+06	0.0283034	-0.031411	18.35	IRQPPGKAL	IRQPPGK[2]AL	NISTmAb_heavy_chain	39	47	1	45
JBAD180817R9315S04	602.868	2	1208.74	24188.8	535705	0.0432024	-0.032465	10.99	IRQPPGKAL	IRQPPGK[2]AL	NISTmAb_heavy_chain	39	47	1	45
JBAD180817R9315S04	507.285	3	2093.43	17967.9	449375	0.038447	-0.040886	17.85	IRQPPGKALEW	IRQPPGK[2]ALEW	NISTmAb_heavy_chain	39	49	1	45
JBAD180817R9315S04	760.424	2	2094.54	8703.49	204324	0.0408562	-0.04121	24.33	IRQPPGKALEW	IRQPPGK[2]ALEW	NISTmAb_heavy_chain	39	49	1	45
JBAD180817R9315S04	760.424	2	2096.07	7226.09	238789	0.0293726	-0.040966	23.41	IRQPPGKALEW	IRQPPGK[2]ALEW	NISTmAb_heavy_chain	39	49	1	45
JBAD180817R9315S04	507.285	3	2126.6	0	370223	0	-0.041069	11.95	IRQPPGKALEW	IRQPPGK[2]ALEW	NISTmAb_heavy_chain	39	49	1	45
JBAD180817R9315S04	760.424	2	2127.7	7501.2	208681	0.0346986	-0.04121	22.55	IRQPPGKALEW	IRQPPGK[2]ALEW	NISTmAb_heavy_chain	39	49	1	45
JBAD180817R9315S04	507.285	3	2129.23	11273.7	406910	0.0269587	-0.04052	14.92	IRQPPGKALEW	IRQPPGK[2]ALEW	NISTmAb_heavy_chain	39	49	1	45
JBAD180817R9315S04	760.425	2	2130.38	4794.16	163026	0.0285672	-0.040598	26.49	IRQPPGKALEW	IRQPPGK[2]ALEW	NISTmAb_heavy_chain	39	49	1	45
JBAD180817R9315S07	489.787	2	619.965	5079.15	118115	0.0412289	-0.026636	10.1	RQPPGKA	RQPPGK[2]A	NISTmAb_heavy_chain	40	46	1	45
JBAD180817R9315S07	445.585	3	1542.02	16246.9	555625	0.0284101	-0.035743	30.06	GWIRQPPGKA	GWIRQPPGK[2]A	NISTmAb_heavy_chain	37	46	1	45
JBAD180817R9315S07	445.585	3	1544.72	17395.4	429285	0.0389437	-0.03547	15.55	GWIRQPPGKA	GWIRQPPGK[2]A	NISTmAb_heavy_chain	37	46	1	45
JBAD180817R9315S10	532.799	2	1148.05	70721.2	1.58985e+06	0.0425884	-0.028193	15	QPPGKALE	QPPGK[2]ALE	NISTmAb_heavy_chain	41	48	1	45
JBAD180817R9315S10	532.799	2	1150.51	56923.4	1.27663e+06	0.0426855	-0.027827	15.02	QPPGKALE	QPPGK[2]ALE	NISTmAb_heavy_chain	41	48	1	45
JBAD180817R9315S13	402.248	3	1206.15	60937.6	1.10276e+06	0.0523657	-0.030679	14.83	IRQPPGKAL	IRQPPGK[2]AL	NISTmAb_heavy_chain	39	47	1	45
JBAD180817R9315S13	602.868	2	1207.21	24481.3	673858	0.0350564	-0.031733	14.25	IRQPPGKAL	IRQPPGK[2]AL	NISTmAb_heavy_chain	39	47	1	45
JBAD180817R9315S13	602.868	2	1208.48	39873.3	891210	0.0428246	-0.032587	14.07	IRQPPGKAL	IRQPPGK[2]AL	NISTmAb_heavy_chain	39	47	1	45
JBAD180817R9315S13	507.286	3	2095.48	34075.9	635671	0.0508788	-0.040337	18.3	IRQPPGKALEW	IRQPPGK[2]ALEW	NISTmAb_heavy_chain	39	49	1	45
JBAD180817R9315S13	760.425	2	2096.6	8637.63	292900	0.0286452	-0.04011	17.93	IRQPPGKALEW	IRQPPGK[2]ALEW	NISTmAb_heavy_chain	39	49	1	45
JBAD180817R9315S13	760.425	2	2098.11	13846.8	403689	0.0331632	-0.040354	21.49	IRQPPGKALEW	IRQPPGK[2]ALEW	NISTmAb_heavy_chain	39	49	1	45
JBAD180817R9315S13	507.285	3	2128.52	0	777084	0	-0.040613	23.02	IRQPPGKALEW	IRQPPGK[2]ALEW	NISTmAb_heavy_chain	39	49	1	45
JBAD180817R9315S13	760.424	2	2129.61	11885	263295	0.0431899	-0.04072	24.99	IRQPPGKALEW	IRQPPGK[2]ALEW	NISTmAb_heavy_chain	39	49	1	45
JBAD180817R9315S13	507.285	3	2131.14	0	547033	0	-0.041435	15.15	IRQPPGKALEW	IRQPPGK[2]ALEW	NISTmAb_heavy_chain	39	49	1	45
JBAD180817R9315S13	760.424	2	2132.25	6369.62	199160	0.0309913	-0.04182	21.86	IRQPPGKALEW	IRQPPGK[2]ALEW	NISTmAb_heavy_chain	39	49	1	45
JBAD180817R9315S16	489.787	2	625.84	6702.88	179626	0.0359734	-0.025966	12.21	RQPPGKA	RQPPGK[2]A	NISTmAb_heavy_chain	40	46	1	45
JBAD180817R9315S16	445.586	3	1540.18	62074.8	1337387	0.0443562	-0.034828	29.96	GWIRQPPGKA	GWIRQPPGK[2]A	NISTmAb_heavy_chain	37	46	1	45
JBAD180817R9315S16	445.586	3	1542.77	86944.7	1.82713e+06	0.0454238	-0.034189	24.12	GWIRQPPGKA	GWIRQPPGK[2]A	NISTmAb_heavy_chain	37	46	1	45
JBAD180817R9315S16	667.874	2	1548.35	4791.89	139407	0.0332311	-0.036127	18.88	GWIRQPPGKA	GWIRQPPGK[2]A	NISTmAb_heavy_chain	37	46	1	45
JBAD150917R9487S01	532.812	2	1132.53	25377.7	662231	0.0369073	-0.000239	15.2	QPPGKALE	QPPGK[2]ALE	NISTmAb_heavy_chain	41	48	1	45
JBAD150917R9487S01	532.813	2	1135.31	19442.8	590163	0.0318941	0.001225	15.18	QPPGKALE	QPPGK[2]ALE	NISTmAb_heavy_chain	41	48	1	45
JBAD150917R9487S07	602.884	2	1203.69	9330.71	225638	0.0397104	-0.000483	25.49	IRQPPGKAL	IRQPPGK[2]AL	NISTmAb_heavy_chain	39	47	1	45
JBAD150917R9487S07	602.883	2	1205.21	8023.77	253008	0.0307386	-0.001459	19.78	IRQPPGKAL	IRQPPGK[2]AL	NISTmAb_heavy_chain	39	47	1	45
JBAD150917R9487S07	507.3	3	2090.92	6513.44	195464	0.0322484	0.002326	18.53	IRQPPGKALEW	IRQPPGK[2]ALEW	NISTmAb_heavy_chain	39	49	1	45
JBAD150917R9487S07	507.299	3	2093.89	32144.9	922568	0.0336697	-0.000512	22.48	IRQPPGKALEW	IRQPPGK[2]ALEW	NISTmAb_heavy_chain	39	49	1	45
JBAD150917R9487S07	760.444	2	2095	9053.28	194329	0.0445137	-0.001048	24.4	IRQPPGKALEW	IRQPPGK[2]ALEW	NISTmAb_heavy_chain	39	49	1	45
JBAD150917R9487S07	760.445	2	2127.2	7043.04	138266	0.0484695	0.000294	24.39	IRQPPGKALEW	IRQPPGK[2]ALEW	NISTmAb_heavy_chain	39	49	1	45
JBAD150917R9487S07	507.3	3	2133.3	11845.3	290961	0.0391184	0.00196	16.76	IRQPPGKALEW	IRQPPGK[2]ALEW	NISTmAb_heavy_chain	39	49	1	45
JBAD150917R9487S07	507.299	3	2139.24	5437.99	120358	0.0432287	0.000586	16.89	IRQPPGKALEW	IRQPPGK[2]ALEW	NISTmAb_heavy_chain	39	49	1	45
JBAD150917R9487S13	489.8	2	612.979	5851.37	156864	0.0359607	-0.000392	10.92	RQPPGKA	RQPPGK[2]A	NISTmAb_heavy_chain	40	46	1	45
JBAD150917R9487S13	489.8	2	615.843	8382.17	248383	0.0326452	-8.6e-05	11.43	RQPPGKA	RQPPGK[2]A	NISTmAb_heavy_chain	40	46	1	45
JBAD150917R9487S13	445.598	3	1529.79	6414.85	137591	0.0445457	0.002801	21.74	GWIRQPPGKA	GWIRQPPGK[2]A	NISTmAb_heavy_chain	37	46	1	45
JBAD210917R9535S22	532.813	2	1120.19	16256	580656	0.0272335	0.000493	14.58	QPPGKALE	QPPGK[3]ALE	NISTmAb_heavy_chain	41	48	1	45
JBAD210917R9535S22	532.813	2	1122.95	33330.2	688456	0.0461774	0.001593	21.51	QPPGKALE	QPPGK[3]ALE	NISTmAb_heavy_chain	41	48	1	45
JBAD210917R9535S23	402.26	3	1175.89	16698.1	459567	0.0350605	0.004205	13.12	IRQPPGKAL	IRQPPGK[3]AL	NISTmAb_heavy_chain	39	47	1	45
JBAD210917R9535S23	602.885	2	1177.03	11942	270521	0.042278	0.002691	24.17	IRQPPGKAL	IRQPPGK[3]AL	NISTmAb_heavy_chain	39	47	1	45
JBAD210917R9535S23	602.886	2	1178.58	9698.68	269826	0.034697	0.003423	25.83	IRQPPGKAL	IRQPPGK[3]AL	NISTmAb_heavy_chain	39	47	1	45
JBAD210917R9535S23	507.299	3	2054.85	11987.2	277728	0.0413758	0.000862	14.03	IRQPPGKALEW	IRQPPGK[3]ALEW	NISTmAb_heavy_chain	39	49	1	45
JBAD210917R9535S23	760.445	2	2056.21	8017.61	130791	0.0577602	0.000782	22.34	IRQPPGKALEW	IRQPPGK[3]ALEW	NISTmAb_heavy_chain	39	49	1	45
JBAD210917R9535S23	507.299	3	2057.65	39469	745181	0.0503014	-0.001427	19.14	IRQPPGKALEW	IRQPPGK[3]ALEW	NISTmAb_heavy_chain	39	49	1	45
JBAD210917R9535S23	760.444	2	2058.82	10695	203655	0.049895	-0.001414	20.81	IRQPPGKALEW	IRQPPGK[3]ALEW	NISTmAb_heavy_chain	39	49	1	45
JBAD210917R9535S23	507.299	3	2088.06	29480.6	679824	0.0415627	0.000586	21.94	IRQPPGKALEW	IRQPPGK[3]ALEW	NISTmAb_heavy_chain	39	49	1	45
JBAD210917R9535S23	760.445	2	2089.2	5169.66	134513	0.03701	0.000904	26.87	IRQPPGKALEW	IRQPPGK[3]ALEW	NISTmAb_heavy_chain	39	49	1	45
JBAD210917R9535S23	507.299	3	2090.79	24518.8	539832	0.043446	0.001411	14.72	IRQPPGKALEW	IRQPPGK[3]ALEW	NISTmAb_heavy_chain	39	49	1	45
JBAD210917R9535S23	760.446	2	2091.93	7837.68	163607	0.0457156	0.002126	19.95	IRQPPGKALEW	IRQPPGK[3]ALEW	NISTmAb_heavy_chain	39	49	1	45
JBAD210917R9535S24	445.598	3	1512.76	14877.7	470654	0.0306421	0.00161	20.59	GWIRQPPGKA	GWIRQPPGK[3]A	NISTmAb_heavy_chain	37	46	1	45
JBAD210917R9535S24	445.597	3	1515.48	10696.9	196397	0.0516527	-0.000406	20.93	GWIRQPPGKA	GWIRQPPGK[3]A	NISTmAb_heavy_chain	37	46	1	45
JBAD210917R9535S24	483.293	3	1999.8	28521.2	786591	0.0349905	0.001931	11.86	GWIRQPPGKAL	GWIRQPPGK[3]AL	NISTmAb_heavy_chain	37	47	1	45
JBAD210917R9535S31	532.813	2	1122.8	31111.2	786256	0.0380627	0.001469	14.99	QPPGKALE	QPPGK[3]ALE	NISTmAb_heavy_chain	41	48	1	45
JBAD210917R9535S31	532.813	2	1125.6	24383.8	735000	0.0321099	0.000615	20.63	QPPGKALE	QPPGK[3]ALE	NISTmAb_heavy_chain	41	48	1	45
JBAD210917R9535S32	602.884	2	1165.09	11318.1	264957	0.0409668	5e-06	18.96	IRQPPGKAL	IRQPPGK[3]AL	NISTmAb_heavy_chain	39	47	1	45
JBAD210917R9535S32	602.884	2	1168.04	11592.5	274730	0.0404875	5e-06	10.85	IRQPPGKAL	IRQPPGK[3]AL	NISTmAb_heavy_chain	39	47	1	45
JBAD210917R9535S32	507.3	3	2048.89	18673.1	381953	0.0466098	0.001777	12.92	IRQPPGKALEW	IRQPPGK[3]ALEW	NISTmAb_heavy_chain	39	49	1	45
JBAD210917R9535S32	760.446	2	2050.11	3151.21	124906	0.0246079	0.002126	21.38	IRQPPGKALEW	IRQPPGK[3]ALEW	NISTmAb_heavy_chain	39	49	1	45
JBAD210917R9535S32	507.3	3	2051.72	37884.4	1.13063e+06	0.0324208	0.001777	17.4	IRQPPGKALEW	IRQPPGK[3]ALEW	NISTmAb_heavy_chain	39	49	1	45
JBAD210917R9535S32	760.446	2	2052.8	7911.85	206091	0.0369707	0.001638	26.72	IRQPPGKALEW	IRQPPGK[3]ALEW	NISTmAb_heavy_chain	39	49	1	45
JBAD210917R9535S32	507.3	3	2081.95	32507.5	924477	0.0339687	0.00196	18.35	IRQPPGKALEW	IRQPPGK[3]ALEW	NISTmAb_heavy_chain	39	49	1	45
JBAD210917R9535S32	760.446	2	2083.05	9842.74	260019	0.0364732	0.001882	21.81	IRQPPGKALEW	IRQPPGK[3]ALEW	NISTmAb_heavy_chain	39	49	1	45
JBAD210917R9535S32	507.299	3	2084.63	24711.2	734436	0.0325513	-5.3e-05	14.71	IRQPPGKALEW	IRQPPGK[3]ALEW	NISTmAb_heavy_chain	39	49	1	45
JBAD210917R9535S32	760.445	2	2085.78	14301.5	216398	0.0619921	0.000294	27.87	IRQPPGKALEW	IRQPPGK[3]ALEW	NISTmAb_heavy_chain	39	49	1	45
JBAD210917R9535S33	445.598	3	1500.95	9570.35	205241	0.0445524	0.001427	26.09	GWIRQPPGKA	GWIRQPPGK[3]A	NISTmAb_heavy_chain	37	46	1	45
JBAD210917R9535S33	483.292	3	1986.48	9734.99	219167	0.042529	0.000191	14.25	GWIRQPPGKAL	GWIRQPPGK[3]AL	NISTmAb_heavy_chain	37	47	1	45
JBAD180817R9315S04	626.329	3	2426.75	12464.2	143747	0.0797905	-0.049918	28.09	LADIWWDDKKH	LADIWWDDK[2]K[2]H	NISTmAb_heavy_chain	50	60	2	58	59
JBAD180817R9315S04	680.683	3	2562.53	31881	354965	0.0824127	-0.052697	25.58	LADIWWDDKKHY	LADIWWDDK[2]K[2]HY	NISTmAb_heavy_chain	50	61	2	58	59
JBAD180817R9315S04	680.682	3	2565.08	86432.6	973656	0.0815334	-0.054527	16.72	LADIWWDDKKHY	LADIWWDDK[2]K[2]HY	NISTmAb_heavy_chain	50	61	2	58	59
JBAD180817R9315S04	1020.52	2	2570.76	14467.4	130972	0.0994733	-0.052256	24.28	LADIWWDDKKHY	LADIWWDDK[2]K[2]HY	NISTmAb_heavy_chain	50	61	2	58	59
JBAD180817R9315S07	718.683	3	2336.05	27015.1	289865	0.0852534	-0.058145	10.31	DIWWDDKKHYNPS	DIWWDDK[2]K[2]HYNPS	NISTmAb_heavy_chain	52	64	2	58	59
JBAD180817R9315S07	718.683	3	2338.92	14855.9	181566	0.0756329	-0.057593	12.07	DIWWDDKKHYNPS	DIWWDDK[2]K[2]HYNPS	NISTmAb_heavy_chain	52	64	2	58	59
JBAD180817R9315S13	680.682	3	2563.07	70803.9	798744	0.0814261	-0.05471	20.07	LADIWWDDKKHY	LADIWWDDK[2]K[2]HY	NISTmAb_heavy_chain	50	61	2	58	59
JBAD180817R9315S13	680.682	3	2565.5	111690	1.30896e+06	0.0786187	-0.055625	21.74	LADIWWDDKKHY	LADIWWDDK[2]K[2]HY	NISTmAb_heavy_chain	50	61	2	58	59
JBAD180817R9315S13	1020.52	2	2566.76	13189.7	148234	0.0817084	-0.052378	32.35	LADIWWDDKKHY	LADIWWDDK[2]K[2]HY	NISTmAb_heavy_chain	50	61	2	58	59
JBAD180817R9315S13	1020.52	2	2571.15	14702.7	137779	0.0964225	-0.051402	29.13	LADIWWDDKKHY	LADIWWDDK[2]K[2]HY	NISTmAb_heavy_chain	50	61	2	58	59
JBAD150917R9487S07	680.701	3	2577.73	21710.8	207053	0.0949049	0.002602	17.86	LADIWWDDKKHY	LADIWWDDK[2]K[2]HY	NISTmAb_heavy_chain	50	61	2	58	59
JBAD150917R9487S07	680.701	3	2579.33	26602.1	276788	0.0876829	0.001687	17.89	LADIWWDDKKHY	LADIWWDDK[2]K[2]HY	NISTmAb_heavy_chain	50	61	2	58	59
JBAD150917R9487S07	680.701	3	2611.25	26271	248041	0.0957705	0.002053	20.59	LADIWWDDKKHY	LADIWWDDK[2]K[2]HY	NISTmAb_heavy_chain	50	61	2	58	59
JBAD150917R9487S07	680.701	3	2612.85	19358.6	185768	0.094374	0.001687	23.57	LADIWWDDKKHY	LADIWWDDK[2]K[2]HY	NISTmAb_heavy_chain	50	61	2	58	59
JBAD150917R9487S13	718.702	3	2310.41	85430.7	784863	0.098163	-0.000833	12.55	DIWWDDKKHYNPS	DIWWDDK[2]K[2]HYNPS	NISTmAb_heavy_chain	52	64	2	58	59
JBAD150917R9487S13	718.701	3	2346.25	26731.1	243925	0.0987642	-0.003029	14.71	DIWWDDKKHYNPS	DIWWDDK[2]K[2]HYNPS	NISTmAb_heavy_chain	52	64	2	58	59
JBAD210917R9535S23	680.702	3	2524.87	41412.4	384813	0.0971609	0.004066	21.97	LADIWWDDKKHY	LADIWWDDK[3]K[3]HY	NISTmAb_heavy_chain	50	61	2	58	59
JBAD210917R9535S23	680.701	3	2527.48	97819.7	868792	0.101199	0.001321	18.31	LADIWWDDKKHY	LADIWWDDK[3]K[3]HY	NISTmAb_heavy_chain	50	61	2	58	59
JBAD210917R9535S23	680.701	3	2560.66	15522.9	119557	0.114916	0.001321	22.78	LADIWWDDKKHY	LADIWWDDK[3]K[3]HY	NISTmAb_heavy_chain	50	61	2	58	59
JBAD210917R9535S32	470.012	4	2371.95	24725.6	245552	0.0914824	0.001766	10.34	LADIWWDDKKH	LADIWWDDK[3]K[3]H	NISTmAb_heavy_chain	50	60	2	58	59
JBAD210917R9535S32	510.778	4	2523.15	38188.3	342622	0.100282	0.001918	14.72	LADIWWDDKKHY	LADIWWDDK[3]K[3]HY	NISTmAb_heavy_chain	50	61	2	58	59
JBAD210917R9535S32	680.701	3	2524.51	65794.3	650951	0.0917958	0.000772	17.15	LADIWWDDKKHY	LADIWWDDK[3]K[3]HY	NISTmAb_heavy_chain	50	61	2	58	59
JBAD210917R9535S32	680.701	3	2528.42	92271.2	914741	0.0916286	0.001321	17.4	LADIWWDDKKHY	LADIWWDDK[3]K[3]HY	NISTmAb_heavy_chain	50	61	2	58	59
JBAD180817R9315S01	816.173	4	2911.87	8350.94	114300	0.0680869	-0.087943	14.26	WLADIWWDDKKHYNPSLKDR	WLADIWWDDK[2]K[2]HYNPSLK[2]DR	NISTmAb_heavy_chain	49	68	3	58	59	66
JBAD180817R9315S01	653.139	5	2913.47	26548.9	357204	0.0691824	-0.088993	15.2	WLADIWWDDKKHYNPSLKDR	WLADIWWDDK[2]K[2]HYNPSLK[2]DR	NISTmAb_heavy_chain	49	68	3	58	59	66
JBAD180817R9315S01	816.173	4	2914.72	11303.1	140885	0.0742706	-0.086719	14.5	WLADIWWDDKKHYNPSLKDR	WLADIWWDDK[2]K[2]HYNPSLK[2]DR	NISTmAb_heavy_chain	49	68	3	58	59	66
JBAD180817R9315S10	413.042	5	1048.04	14444.2	166846	0.0796744	-0.053256	12.1	KKHYNPSLKDR	K[2]K[2]HYNPSLK[2]DR	NISTmAb_heavy_chain	58	68	3	58	59	66
JBAD180817R9315S10	653.141	5	2906.66	18991.5	230204	0.0762111	-0.081058	18.4	WLADIWWDDKKHYNPSLKDR	WLADIWWDDK[2]K[2]HYNPSLK[2]DR	NISTmAb_heavy_chain	49	68	3	58	59	66
JBAD180817R9315S10	816.174	4	2908.04	7662.86	114246	0.0628575	-0.081839	13.99	WLADIWWDDKKHYNPSLKDR	WLADIWWDDK[2]K[2]HYNPSLK[2]DR	NISTmAb_heavy_chain	49	68	3	58	59	66
JBAD150917R9487S01	653.157	5	2975.81	19475.1	214456	0.0832518	0.000732	16.68	WLADIWWDDKKHYNPSLKDR	WLADIWWDDK[2]K[2]HYNPSLK[2]DR	NISTmAb_heavy_chain	49	68	3	58	59	66
JBAD150917R9487S01	653.158	5	3006.78	13216.9	151649	0.0801673	0.004392	20.62	WLADIWWDDKKHYNPSLKDR	WLADIWWDDK[2]K[2]HYNPSLK[2]DR	NISTmAb_heavy_chain	49	68	3	58	59	66
JBAD150917R9487S01	653.158	5	3009.85	18676.5	209394	0.0818893	0.003477	23.16	WLADIWWDDKKHYNPSLKDR	WLADIWWDDK[2]K[2]HYNPSLK[2]DR	NISTmAb_heavy_chain	49	68	3	58	59	66
JBAD210917R9535S22	653.157	5	2865.42	15174.4	173325	0.080501	0.000117	12.78	WLADIWWDDKKHYNPSLKDR	WLADIWWDDK[3]K[3]HYNPSLK[3]DR	NISTmAb_heavy_chain	49	68	3	58	59	66
JBAD210917R9535S22	653.157	5	2868.33	73045.9	842693	0.0797672	0.001952	14.33	WLADIWWDDKKHYNPSLKDR	WLADIWWDDK[3]K[3]HYNPSLK[3]DR	NISTmAb_heavy_chain	49	68	3	58	59	66
JBAD210917R9535S22	816.196	4	2869.54	21955.2	223116	0.089587	0.005077	15.97	WLADIWWDDKKHYNPSLKDR	WLADIWWDDK[3]K[3]HYNPSLK[3]DR	NISTmAb_heavy_chain	49	68	3	58	59	66
JBAD210917R9535S22	816.195	4	2870.98	17427.1	243474	0.066796	0.002877	21.2	WLADIWWDDKKHYNPSLKDR	WLADIWWDDK[3]K[3]HYNPSLK[3]DR	NISTmAb_heavy_chain	49	68	3	58	59	66
JBAD210917R9535S22	544.466	6	2872.45	18426	197442	0.0853578	0.001143	14.96	WLADIWWDDKKHYNPSLKDR	WLADIWWDDK[3]K[3]HYNPSLK[3]DR	NISTmAb_heavy_chain	49	68	3	58	59	66
JBAD210917R9535S22	544.465	6	2873.9	15277.3	167404	0.0836285	4.5e-05	14.75	WLADIWWDDKKHYNPSLKDR	WLADIWWDDK[3]K[3]HYNPSLK[3]DR	NISTmAb_heavy_chain	49	68	3	58	59	66
JBAD210917R9535S22	653.157	5	2898.6	55994.2	601623	0.0851471	0.001647	15.32	WLADIWWDDKKHYNPSLKDR	WLADIWWDDK[3]K[3]HYNPSLK[3]DR	NISTmAb_heavy_chain	49	68	3	58	59	66
JBAD210917R9535S22	653.158	5	2900.41	54886.4	610318	0.0825106	0.002562	19.95	WLADIWWDDKKHYNPSLKDR	WLADIWWDDK[3]K[3]HYNPSLK[3]DR	NISTmAb_heavy_chain	49	68	3	58	59	66
JBAD210917R9535S31	653.157	5	2867.72	46172.8	483087	0.0872404	0.000117	18.12	WLADIWWDDKKHYNPSLKDR	WLADIWWDDK[3]K[3]HYNPSLK[3]DR	NISTmAb_heavy_chain	49	68	3	58	59	66
JBAD210917R9535S31	816.195	4	2869.02	20576.4	214176	0.0876515	0.003613	12.3	WLADIWWDDKKHYNPSLKDR	WLADIWWDDK[3]K[3]HYNPSLK[3]DR	NISTmAb_heavy_chain	49	68	3	58	59	66
JBAD210917R9535S31	816.196	4	2871.63	28884.9	368560	0.0726765	0.005077	22.28	WLADIWWDDKKHYNPSLKDR	WLADIWWDDK[3]K[3]HYNPSLK[3]DR	NISTmAb_heavy_chain	49	68	3	58	59	66
JBAD210917R9535S31	544.465	6	2876.17	11788.9	161647	0.0679723	-0.001785	11.74	WLADIWWDDKKHYNPSLKDR	WLADIWWDDK[3]K[3]HYNPSLK[3]DR	NISTmAb_heavy_chain	49	68	3	58	59	66
JBAD210917R9535S31	653.157	5	2901.35	51287.6	531262	0.0880398	0.001342	14.38	WLADIWWDDKKHYNPSLKDR	WLADIWWDDK[3]K[3]HYNPSLK[3]DR	NISTmAb_heavy_chain	49	68	3	58	59	66
JBAD210917R9535S31	816.195	4	2902.64	12526.2	112931	0.0998446	0.003857	13.38	WLADIWWDDKKHYNPSLKDR	WLADIWWDDK[3]K[3]HYNPSLK[3]DR	NISTmAb_heavy_chain	49	68	3	58	59	66
JBAD210917R9535S31	653.157	5	2904.27	42597.4	462071	0.0844067	0.000732	22.01	WLADIWWDDKKHYNPSLKDR	WLADIWWDDK[3]K[3]HYNPSLK[3]DR	NISTmAb_heavy_chain	49	68	3	58	59	66
JBAD210917R9535S31	816.195	4	2905.59	11809	121584	0.0885278	0.001657	12.12	WLADIWWDDKKHYNPSLKDR	WLADIWWDDK[3]K[3]HYNPSLK[3]DR	NISTmAb_heavy_chain	49	68	3	58	59	66
JBAD180817R9315S04	584.334	2	1556.56	35728.3	1002735	0.0344049	-0.031336	19.44	NPSLKDRL	NPSLK[2]DRL	NISTmAb_heavy_chain	62	69	1	66
JBAD180817R9315S04	584.334	2	1559.22	62534.3	1.57558e+06	0.0381746	-0.03146	21.02	NPSLKDRL	NPSLK[2]DRL	NISTmAb_heavy_chain	62	69	1	66
JBAD180817R9315S07	435.275	2	1062.66	8311.72	116814	0.066427	-0.0227	10.51	LKDRL	LK[2]DRL	NISTmAb_heavy_chain	65	69	1	66
JBAD180817R9315S13	584.334	2	1556.48	21938.9	483153	0.0434354	-0.032314	15.64	NPSLKDRL	NPSLK[2]DRL	NISTmAb_heavy_chain	62	69	1	66
JBAD180817R9315S13	584.334	2	1557.78	61180.7	1.41655e+06	0.0414019	-0.031214	19.27	NPSLKDRL	NPSLK[2]DRL	NISTmAb_heavy_chain	62	69	1	66
JBAD180817R9315S13	584.334	2	1589.17	14781.4	378639	0.0375714	-0.032314	16.53	NPSLKDRL	NPSLK[2]DRL	NISTmAb_heavy_chain	62	69	1	66
JBAD180817R9315S13	584.334	2	1591.76	9442.95	236386	0.0384128	-0.031948	18.42	NPSLKDRL	NPSLK[2]DRL	NISTmAb_heavy_chain	62	69	1	66
JBAD180817R9315S16	435.275	2	1068.5	12310.9	214873	0.0541891	-0.022152	10.99	LKDRL	LK[2]DRL	NISTmAb_heavy_chain	65	69	1	66
JBAD150917R9487S07	584.35	2	1549.29	6466.04	156342	0.0397158	0.000158	17.56	NPSLKDRL	NPSLK[2]DRL	NISTmAb_heavy_chain	62	69	1	66
JBAD150917R9487S07	584.349	2	1552.27	44058.9	914482	0.0459645	-0.00082	17.99	NPSLKDRL	NPSLK[2]DRL	NISTmAb_heavy_chain	62	69	1	66
JBAD210917R9535S23	584.35	2	1520.56	11481.3	220024	0.049594	0.001134	13.4	NPSLKDRL	NPSLK[3]DRL	NISTmAb_heavy_chain	62	69	1	66
JBAD210917R9535S23	584.351	2	1523.53	41194.4	904141	0.0435764	0.00272	17.35	NPSLKDRL	NPSLK[3]DRL	NISTmAb_heavy_chain	62	69	1	66
JBAD210917R9535S23	665.882	2	1692.34	5114.41	126487	0.0388629	0.001652	28.34	YNPSLKDRL	YNPSLK[3]DRL	NISTmAb_heavy_chain	61	69	1	66
JBAD210917R9535S24	542.353	2	1748.43	8464.47	180413	0.0448145	0.001378	14.1	LKDRLTI	LK[3]DRLTI	NISTmAb_heavy_chain	65	71	1	66
JBAD210917R9535S32	584.35	2	1509.86	14065.4	333307	0.0404907	-0.000576	13.74	NPSLKDRL	NPSLK[3]DRL	NISTmAb_heavy_chain	62	69	1	66
JBAD210917R9535S32	584.35	2	1512.81	52020.4	1153977	0.0431347	0.001012	20.35	NPSLKDRL	NPSLK[3]DRL	NISTmAb_heavy_chain	62	69	1	66
JBAD210917R9535S33	435.286	2	1023.42	0	122957	0	-5.6e-05	14.62	LKDRL	LK[3]DRL	NISTmAb_heavy_chain	65	69	1	66
JBAD210917R9535S33	542.352	2	1736.64	6132.63	142313	0.0413124	0.000646	15.67	LKDRLTI	LK[3]DRLTI	NISTmAb_heavy_chain	65	71	1	66
JBAD210917R9535S33	542.353	2	1739.69	9698.52	153861	0.0592964	0.001744	16.69	LKDRLTI	LK[3]DRLTI	NISTmAb_heavy_chain	65	71	1	66
JBAD180817R9315S10	451.264	2	1345.67	7255.44	267677	0.0263899	-0.023037	22.54	LTISKD	LTISK[2]D	NISTmAb_heavy_chain	69	74	1	73
JBAD210917R9535S31	451.276	2	1317.13	5170.35	130368	0.0381469	0.000767	18.63	LTISKD	LTISK[3]D	NISTmAb_heavy_chain	69	74	1	73
JBAD280218R10700S01	451.276	2	1386.93	4559.97	134571	0.0327747	0.001805	23.71	LTISKD	LTISK[2]D	NISTmAb_heavy_chain	69	74	1	73
JBAD280218R10700S01	451.276	2	1389.96	14267.5	352102	0.038943	0.000645	23.47	LTISKD	LTISK[2]D	NISTmAb_heavy_chain	69	74	1	73
JBAD280218R10700S01	451.276	2	1392.92	27394.7	548168	0.0475965	0.000767	23.35	LTISKD	LTISK[2]D	NISTmAb_heavy_chain	69	74	1	73
JBAD280218R10700S01	451.276	2	1395.82	22953.8	511759	0.0429274	0.000341	21.18	LTISKD	LTISK[2]D	NISTmAb_heavy_chain	69	74	1	73
JBAD280218R10700S01	451.276	2	1398.71	19674.1	443855	0.0424441	0.001683	23.61	LTISKD	LTISK[2]D	NISTmAb_heavy_chain	69	74	1	73
JBAD280218R10700S01	451.276	2	1401.62	16195.3	403419	0.0385957	0.002111	21.01	LTISKD	LTISK[2]D	NISTmAb_heavy_chain	69	74	1	73
JBAD280218R10700S01	451.276	2	1404.61	15091.7	298418	0.048138	0.000889	23.47	LTISKD	LTISK[2]D	NISTmAb_heavy_chain	69	74	1	73
JBAD280218R10700S01	451.275	2	1407.62	9366.36	194393	0.0459678	0.000219	23.51	LTISKD	LTISK[2]D	NISTmAb_heavy_chain	69	74	1	73
JBAD280218R10700S02	451.276	2	1364.82	6804.66	177580	0.0369048	0.001377	21.19	LTISKD	LTISK[2]D	NISTmAb_heavy_chain	69	74	1	73
JBAD280218R10700S02	451.276	2	1367.84	14741.3	346510	0.0408062	0.001255	21.09	LTISKD	LTISK[2]D	NISTmAb_heavy_chain	69	74	1	73
JBAD280218R10700S02	451.276	2	1370.82	22525.3	455912	0.047081	0.001073	23.49	LTISKD	LTISK[2]D	NISTmAb_heavy_chain	69	74	1	73
JBAD280218R10700S02	451.275	2	1373.73	20939.6	439954	0.0454327	-0.000147	23.64	LTISKD	LTISK[2]D	NISTmAb_heavy_chain	69	74	1	73
JBAD280218R10700S02	451.276	2	1376.63	22194.6	446469	0.0473572	0.001317	23.49	LTISKD	LTISK[2]D	NISTmAb_heavy_chain	69	74	1	73
JBAD280218R10700S02	451.276	2	1379.58	17265.5	329970	0.0497228	0.000707	23.69	LTISKD	LTISK[2]D	NISTmAb_heavy_chain	69	74	1	73
JBAD280218R10700S02	451.275	2	1382.57	14222.3	299099	0.0453919	9.7e-05	23.41	LTISKD	LTISK[2]D	NISTmAb_heavy_chain	69	74	1	73
JBAD280218R10700S02	451.276	2	1385.59	6972.94	152840	0.0436317	0.000829	21.19	LTISKD	LTISK[2]D	NISTmAb_heavy_chain	69	74	1	73
JBAD280218R10700S03	451.276	2	1391.83	11029.5	251616	0.0419938	0.000401	21.06	LTISKD	LTISK[2]D	NISTmAb_heavy_chain	69	74	1	73
JBAD280218R10700S03	451.275	2	1394.86	11707.6	303788	0.0371088	-0.001491	23.6	LTISKD	LTISK[2]D	NISTmAb_heavy_chain	69	74	1	73
JBAD280218R10700S03	451.275	2	1397.86	12009.5	285568	0.0403575	-0.000819	21.32	LTISKD	LTISK[2]D	NISTmAb_heavy_chain	69	74	1	73
JBAD280218R10700S03	451.276	2	1400.86	13136.2	283045	0.0443519	0.000951	21.25	LTISKD	LTISK[2]D	NISTmAb_heavy_chain	69	74	1	73
JBAD280218R10700S03	451.276	2	1403.87	9118.56	215491	0.0405974	0.001073	23.53	LTISKD	LTISK[2]D	NISTmAb_heavy_chain	69	74	1	73
JBAD280218R10700S03	451.276	2	1406.9	3716.94	153001	0.0237174	0.000645	21.17	LTISKD	LTISK[2]D	NISTmAb_heavy_chain	69	74	1	73
JBAD280218R10700S04	451.275	2	1359.29	9794.5	222433	0.0421764	0.000219	20.99	LTISKD	LTISK[2]D	NISTmAb_heavy_chain	69	74	1	73
JBAD280218R10700S04	451.275	2	1362.32	9358.38	282540	0.0320604	-0.000269	21.2	LTISKD	LTISK[2]D	NISTmAb_heavy_chain	69	74	1	73
JBAD280218R10700S04	451.276	2	1365.32	17764.2	383846	0.0442325	0.000951	23.3	LTISKD	LTISK[2]D	NISTmAb_heavy_chain	69	74	1	73
JBAD280218R10700S04	451.276	2	1368.3	13249.4	272734	0.0463293	0.000523	23.83	LTISKD	LTISK[2]D	NISTmAb_heavy_chain	69	74	1	73
JBAD280218R10700S04	451.276	2	1371.29	11816.3	252401	0.0447218	0.000889	21.15	LTISKD	LTISK[2]D	NISTmAb_heavy_chain	69	74	1	73
JBAD280218R10700S04	451.276	2	1374.32	7758.87	165551	0.0447688	0.000951	23.69	LTISKD	LTISK[2]D	NISTmAb_heavy_chain	69	74	1	73
JBAD280218R10700S04	451.276	2	1377.34	0	124419	0	0.000463	23.34	LTISKD	LTISK[2]D	NISTmAb_heavy_chain	69	74	1	73
JBAD180817R9315S04	410.561	3	644.91	7097.3	211097	0.0325274	-0.033304	15.95	SKDTSKN	SK[2]DTSK[2]N	NISTmAb_heavy_chain	72	78	2	73	77
JBAD180817R9315S04	448.254	3	824.619	4618.48	181483	0.024817	-0.037195	13.38	ISKDTSKN	ISK[2]DTSK[2]N	NISTmAb_heavy_chain	71	78	2	73	77
JBAD180817R9315S04	448.254	3	827.619	6205.44	185218	0.0324174	-0.036736	10.12	ISKDTSKN	ISK[2]DTSK[2]N	NISTmAb_heavy_chain	71	78	2	73	77
JBAD180817R9315S04	481.936	3	880.689	144081	3.69582e+06	0.0375221	-0.03904	13.08	TISKDTSKN	TISK[2]DTSK[2]N	NISTmAb_heavy_chain	70	78	2	73	77
JBAD180817R9315S04	722.4	2	885.711	85294.9	2.41943e+06	0.0340536	-0.039514	10.02	TISKDTSKN	TISK[2]DTSK[2]N	NISTmAb_heavy_chain	70	78	2	73	77
JBAD180817R9315S04	481.936	3	888.249	290803	6.92441e+06	0.0403041	-0.038947	19.33	TISKDTSKN	TISK[2]DTSK[2]N	NISTmAb_heavy_chain	70	78	2	73	77
JBAD180817R9315S04	481.936	3	921.917	4581.27	155980	0.0285329	-0.038764	13.35	TISKDTSKN	TISK[2]DTSK[2]N	NISTmAb_heavy_chain	70	78	2	73	77
JBAD180817R9315S04	628.359	3	1841.01	14062.4	518050	0.0264276	-0.048866	18.75	TISKDTSKNQVVL	TISK[2]DTSK[2]NQVVL	NISTmAb_heavy_chain	70	82	2	73	77
JBAD180817R9315S04	628.359	3	1843.79	53172.7	1734535	0.0297435	-0.050879	13.97	TISKDTSKNQVVL	TISK[2]DTSK[2]NQVVL	NISTmAb_heavy_chain	70	82	2	73	77
JBAD180817R9315S04	942.035	2	1844.89	20402.9	596714	0.0330617	-0.050074	18.85	TISKDTSKNQVVL	TISK[2]DTSK[2]NQVVL	NISTmAb_heavy_chain	70	82	2	73	77
JBAD180817R9315S04	628.359	3	1876.86	3801.86	132105	0.0279741	-0.049232	18.47	TISKDTSKNQVVL	TISK[2]DTSK[2]NQVVL	NISTmAb_heavy_chain	70	82	2	73	77
JBAD180817R9315S04	628.359	3	1879.84	5313.39	148318	0.0345854	-0.049415	14.44	TISKDTSKNQVVL	TISK[2]DTSK[2]NQVVL	NISTmAb_heavy_chain	70	82	2	73	77
JBAD180817R9315S07	410.561	3	639.599	53452.2	1.5456e+06	0.0334275	-0.033211	19.43	SKDTSKN	SK[2]DTSK[2]N	NISTmAb_heavy_chain	72	78	2	73	77
JBAD180817R9315S07	410.561	3	642.132	68949.4	1.98391e+06	0.0335871	-0.033304	19.88	SKDTSKN	SK[2]DTSK[2]N	NISTmAb_heavy_chain	72	78	2	73	77
JBAD180817R9315S07	486.268	3	879.44	18910.6	634647	0.0289349	-0.039207	15.97	SKDTSKNQV	SK[2]DTSK[2]NQV	NISTmAb_heavy_chain	72	80	2	73	77
JBAD180817R9315S07	490.28	3	1115.96	13418.3	382482	0.0338931	-0.03962	18.95	KDTSKNQVV	K[2]DTSK[2]NQVV	NISTmAb_heavy_chain	73	81	2	73	77
JBAD180817R9315S07	490.28	3	1117.37	43444.1	1.04769e+06	0.0398154	-0.03962	19.15	KDTSKNQVV	K[2]DTSK[2]NQVV	NISTmAb_heavy_chain	73	81	2	73	77
JBAD180817R9315S07	590.665	3	1440.18	8493.05	228135	0.035892	-0.04818	12.42	TISKDTSKNQVV	TISK[2]DTSK[2]NQVV	NISTmAb_heavy_chain	70	81	2	73	77
JBAD180817R9315S13	410.561	3	645.247	12018.2	331374	0.0349984	-0.03367	23.48	SKDTSKN	SK[2]DTSK[2]N	NISTmAb_heavy_chain	72	78	2	73	77
JBAD180817R9315S13	448.255	3	826.63	5704.98	264270	0.0211315	-0.035728	10.55	ISKDTSKN	ISK[2]DTSK[2]N	NISTmAb_heavy_chain	71	78	2	73	77
JBAD180817R9315S13	481.936	3	881.659	324194	7584061	0.0409944	-0.038764	15.49	TISKDTSKN	TISK[2]DTSK[2]N	NISTmAb_heavy_chain	70	78	2	73	77
JBAD180817R9315S13	481.936	3	915.537	8113.66	279976	0.0281637	-0.038308	13.24	TISKDTSKN	TISK[2]DTSK[2]N	NISTmAb_heavy_chain	70	78	2	73	77
JBAD180817R9315S13	481.936	3	917.061	7821.24	244542	0.030992	-0.038857	15.32	TISKDTSKN	TISK[2]DTSK[2]N	NISTmAb_heavy_chain	70	78	2	73	77
JBAD180817R9315S13	628.359	3	1845.4	33880.3	1.10687e+06	0.0297	-0.048317	16.33	TISKDTSKNQVVL	TISK[2]DTSK[2]NQVVL	NISTmAb_heavy_chain	70	82	2	73	77
JBAD180817R9315S13	628.359	3	1848.05	103930	2.89235e+06	0.0346864	-0.049232	17.24	TISKDTSKNQVVL	TISK[2]DTSK[2]NQVVL	NISTmAb_heavy_chain	70	82	2	73	77
JBAD180817R9315S13	942.035	2	1849.15	30275.2	891119	0.032858	-0.048976	28.22	TISKDTSKNQVVL	TISK[2]DTSK[2]NQVVL	NISTmAb_heavy_chain	70	82	2	73	77
JBAD180817R9315S13	942.035	2	1850.56	39128.6	1.02984e+06	0.0366042	-0.049098	20.73	TISKDTSKNQVVL	TISK[2]DTSK[2]NQVVL	NISTmAb_heavy_chain	70	82	2	73	77
JBAD180817R9315S13	628.359	3	1880.98	10647	243740	0.0418536	-0.049415	17.07	TISKDTSKNQVVL	TISK[2]DTSK[2]NQVVL	NISTmAb_heavy_chain	70	82	2	73	77
JBAD180817R9315S13	628.359	3	1883.92	8348.91	255461	0.0316474	-0.049598	24.24	TISKDTSKNQVVL	TISK[2]DTSK[2]NQVVL	NISTmAb_heavy_chain	70	82	2	73	77
JBAD180817R9315S16	410.561	3	641.336	19696.9	575648	0.0330849	-0.032845	12.08	SKDTSKN	SK[2]DTSK[2]N	NISTmAb_heavy_chain	72	78	2	73	77
JBAD180817R9315S16	410.561	3	644.136	87490.4	2657472	0.0318731	-0.033028	17.92	SKDTSKN	SK[2]DTSK[2]N	NISTmAb_heavy_chain	72	78	2	73	77
JBAD180817R9315S16	486.268	3	882.513	15716.3	376937	0.0400259	-0.038019	17.58	SKDTSKNQV	SK[2]DTSK[2]NQV	NISTmAb_heavy_chain	72	80	2	73	77
JBAD180817R9315S16	486.268	3	885.353	47255.1	1.35507e+06	0.0336976	-0.038019	18.19	SKDTSKNQV	SK[2]DTSK[2]NQV	NISTmAb_heavy_chain	72	80	2	73	77
JBAD180817R9315S16	728.899	2	886.446	11972.9	422215	0.0275754	-0.037211	13.43	SKDTSKNQV	SK[2]DTSK[2]NQV	NISTmAb_heavy_chain	72	80	2	73	77
JBAD180817R9315S16	490.28	3	1122.55	50794.5	1.80265e+06	0.0274054	-0.038063	16	KDTSKNQVV	K[2]DTSK[2]NQVV	NISTmAb_heavy_chain	73	81	2	73	77
JBAD180817R9315S16	778.432	2	1131.75	37935.5	1176374	0.0312404	-0.039103	15.04	SKDTSKNQVV	SK[2]DTSK[2]NQVV	NISTmAb_heavy_chain	72	81	2	73	77
JBAD180817R9315S16	590.665	3	1445.23	17858.6	432052	0.0396938	-0.04635	11.93	TISKDTSKNQVV	TISK[2]DTSK[2]NQVV	NISTmAb_heavy_chain	70	81	2	73	77
JBAD180817R9315S16	885.495	2	1448.03	6532.18	115682	0.0534485	-0.044994	18.69	TISKDTSKNQVV	TISK[2]DTSK[2]NQVV	NISTmAb_heavy_chain	70	81	2	73	77
JBAD180817R9315S16	556.983	3	1649.85	3713.07	128572	0.0280686	-0.044687	21.65	SKDTSKNQVVL	SK[2]DTSK[2]NQVVL	NISTmAb_heavy_chain	72	82	2	73	77
JBAD150917R9487S07	410.572	3	636.587	4962.17	166827	0.0288852	0.000572	17.16	SKDTSKN	SK[2]DTSK[2]N	NISTmAb_heavy_chain	72	78	2	73	77
JBAD150917R9487S07	410.572	3	639.609	7467.85	195096	0.0368667	0.000755	17.22	SKDTSKN	SK[2]DTSK[2]N	NISTmAb_heavy_chain	72	78	2	73	77
JBAD150917R9487S07	448.267	3	810.233	5260.55	146381	0.0346906	0.000344	14.52	ISKDTSKN	ISK[2]DTSK[2]N	NISTmAb_heavy_chain	71	78	2	73	77
JBAD150917R9487S07	481.949	3	866.38	122911	3.31746e+06	0.0357261	5.3e-05	18.73	TISKDTSKN	TISK[2]DTSK[2]N	NISTmAb_heavy_chain	70	78	2	73	77
JBAD150917R9487S07	481.949	3	868.997	243878	6.05336e+06	0.0387278	-3.7e-05	17.57	TISKDTSKN	TISK[2]DTSK[2]N	NISTmAb_heavy_chain	70	78	2	73	77
JBAD150917R9487S07	722.42	2	870.084	21057.8	732182	0.0279563	0.000402	13.24	TISKDTSKN	TISK[2]DTSK[2]N	NISTmAb_heavy_chain	70	78	2	73	77
JBAD150917R9487S07	628.377	3	1868.64	12721	293266	0.0415736	0.004051	14.49	TISKDTSKNQVVL	TISK[2]DTSK[2]NQVVL	NISTmAb_heavy_chain	70	82	2	73	77
JBAD150917R9487S07	628.376	3	1871.59	10213.7	240708	0.0407049	0.002038	21.06	TISKDTSKNQVVL	TISK[2]DTSK[2]NQVVL	NISTmAb_heavy_chain	70	82	2	73	77
JBAD150917R9487S13	410.572	3	633.524	15416.2	406011	0.0365808	-7e-05	21.34	SKDTSKN	SK[2]DTSK[2]N	NISTmAb_heavy_chain	72	78	2	73	77
JBAD150917R9487S13	410.572	3	636.437	20759.6	636155	0.0316016	0.000479	19.44	SKDTSKN	SK[2]DTSK[2]N	NISTmAb_heavy_chain	72	78	2	73	77
JBAD150917R9487S13	486.281	3	872.129	12156.7	335304	0.0349874	0.000801	20.53	SKDTSKNQV	SK[2]DTSK[2]NQV	NISTmAb_heavy_chain	72	80	2	73	77
JBAD150917R9487S13	490.294	3	1105.8	20243.9	569459	0.034329	0.002677	16.88	KDTSKNQVV	K[2]DTSK[2]NQVV	NISTmAb_heavy_chain	73	81	2	73	77
JBAD150917R9487S13	734.937	2	1107	12181.3	284980	0.0409921	0.002569	16.6	KDTSKNQVV	K[2]DTSK[2]NQVV	NISTmAb_heavy_chain	73	81	2	73	77
JBAD150917R9487S13	778.453	2	1112.92	9280.17	260366	0.0344162	0.001913	20.49	SKDTSKNQVV	SK[2]DTSK[2]NQVV	NISTmAb_heavy_chain	72	81	2	73	77
JBAD150917R9487S13	778.453	2	1115.61	21353.2	594340	0.0346815	0.002523	17.25	SKDTSKNQVV	SK[2]DTSK[2]NQVV	NISTmAb_heavy_chain	72	81	2	73	77
JBAD150917R9487S13	556.999	3	1622.91	5847.83	163638	0.0345035	0.00109	11.33	SKDTSKNQVVL	SK[2]DTSK[2]NQVVL	NISTmAb_heavy_chain	72	82	2	73	77
JBAD150917R9487S13	556.998	3	1625.97	8871.58	189428	0.0447381	-8e-06	23.31	SKDTSKNQVVL	SK[2]DTSK[2]NQVVL	NISTmAb_heavy_chain	72	82	2	73	77
JBAD210917R9535S23	410.572	3	632.112	7621.68	226139	0.0326046	0.001397	19.59	SKDTSKN	SK[3]DTSK[3]N	NISTmAb_heavy_chain	72	78	2	73	77
JBAD210917R9535S23	410.573	3	635.134	3171.13	122587	0.0252162	0.001946	19.46	SKDTSKN	SK[3]DTSK[3]N	NISTmAb_heavy_chain	72	78	2	73	77
JBAD210917R9535S23	448.267	3	797.394	5866.47	152139	0.0371282	0.000527	14.94	ISKDTSKN	ISK[3]DTSK[3]N	NISTmAb_heavy_chain	71	78	2	73	77
JBAD210917R9535S23	481.95	3	850.663	60556.9	1442779	0.0402817	0.001703	12.51	TISKDTSKN	TISK[3]DTSK[3]N	NISTmAb_heavy_chain	70	78	2	73	77
JBAD210917R9535S23	481.95	3	853.391	213044	5.07804e+06	0.0402648	0.001703	13.21	TISKDTSKN	TISK[3]DTSK[3]N	NISTmAb_heavy_chain	70	78	2	73	77
JBAD210917R9535S23	722.421	2	854.471	24181.3	630462	0.0369382	0.001866	14.31	TISKDTSKN	TISK[3]DTSK[3]N	NISTmAb_heavy_chain	70	78	2	73	77
JBAD210917R9535S23	481.949	3	885.397	3666.35	137060	0.026053	0.000602	11.93	TISKDTSKN	TISK[3]DTSK[3]N	NISTmAb_heavy_chain	70	78	2	73	77
JBAD210917R9535S23	628.376	3	1811.23	79453.4	1.99739e+06	0.0382568	0.000388	18.69	TISKDTSKNQVVL	TISK[3]DTSK[3]NQVVL	NISTmAb_heavy_chain	70	82	2	73	77
JBAD210917R9535S23	628.377	3	1813.93	147146	3.0606e+06	0.0458721	0.003319	17.67	TISKDTSKNQVVL	TISK[3]DTSK[3]NQVVL	NISTmAb_heavy_chain	70	82	2	73	77
JBAD210917R9535S23	942.062	2	1816.61	15448.9	428338	0.0348115	0.004492	24.76	TISKDTSKNQVVL	TISK[3]DTSK[3]NQVVL	NISTmAb_heavy_chain	70	82	2	73	77
JBAD210917R9535S23	628.376	3	1848.25	6358.64	150535	0.0405283	0.00094	20.28	TISKDTSKNQVVL	TISK[3]DTSK[3]NQVVL	NISTmAb_heavy_chain	70	82	2	73	77
JBAD210917R9535S23	628.376	3	1849.87	3974.71	138835	0.0278322	0.00094	19.87	TISKDTSKNQVVL	TISK[3]DTSK[3]NQVVL	NISTmAb_heavy_chain	70	82	2	73	77
JBAD210917R9535S24	410.572	3	633.769	20505.6	713626	0.0279318	0.000572	19.63	SKDTSKN	SK[3]DTSK[3]N	NISTmAb_heavy_chain	72	78	2	73	77
JBAD210917R9535S24	410.572	3	636.649	23608.7	820596	0.0279656	0.00167	19.67	SKDTSKN	SK[3]DTSK[3]N	NISTmAb_heavy_chain	72	78	2	73	77
JBAD210917R9535S24	486.281	3	863.474	14618.4	370042	0.0380034	0.000801	15.49	SKDTSKNQV	SK[3]DTSK[3]NQV	NISTmAb_heavy_chain	72	80	2	73	77
JBAD210917R9535S24	486.282	3	865.004	13982.2	509082	0.0267314	0.002541	14.48	SKDTSKNQV	SK[3]DTSK[3]NQV	NISTmAb_heavy_chain	72	80	2	73	77
JBAD210917R9535S24	490.294	3	1094.08	36644	1.2421e+06	0.0286562	0.002038	18.02	KDTSKNQVV	K[3]DTSK[3]NQVV	NISTmAb_heavy_chain	73	81	2	73	77
JBAD210917R9535S24	734.937	2	1095.19	13986.4	385427	0.0350173	0.001837	15.42	KDTSKNQVV	K[3]DTSK[3]NQVV	NISTmAb_heavy_chain	73	81	2	73	77
JBAD210917R9535S24	778.452	2	1102.74	20073.5	506961	0.0380875	0.000447	18.07	SKDTSKNQVV	SK[3]DTSK[3]NQVV	NISTmAb_heavy_chain	72	81	2	73	77
JBAD210917R9535S24	590.681	3	1423.29	5783.05	154502	0.0360799	0.001074	13.36	TISKDTSKNQVV	TISK[3]DTSK[3]NQVV	NISTmAb_heavy_chain	70	81	2	73	77
JBAD210917R9535S24	556.999	3	1612.46	4863.98	160903	0.0293423	0.002005	17.6	SKDTSKNQVVL	SK[3]DTSK[3]NQVVL	NISTmAb_heavy_chain	72	82	2	73	77
JBAD210917R9535S24	556.999	3	1615.48	5732.97	244937	0.0228706	0.00274	10.32	SKDTSKNQVVL	SK[3]DTSK[3]NQVVL	NISTmAb_heavy_chain	72	82	2	73	77
JBAD210917R9535S32	410.572	3	630.501	8130.03	253248	0.0311044	0.001121	20.88	SKDTSKN	SK[3]DTSK[3]N	NISTmAb_heavy_chain	72	78	2	73	77
JBAD210917R9535S32	410.572	3	633.522	7066.49	168543	0.0402397	0.000389	20.28	SKDTSKN	SK[3]DTSK[3]N	NISTmAb_heavy_chain	72	78	2	73	77
JBAD210917R9535S32	448.267	3	792.837	9027.41	230207	0.0377346	0.001349	16.04	ISKDTSKN	ISK[3]DTSK[3]N	NISTmAb_heavy_chain	71	78	2	73	77
JBAD210917R9535S32	448.267	3	794.429	7441.65	225956	0.031884	0.000617	14.03	ISKDTSKN	ISK[3]DTSK[3]N	NISTmAb_heavy_chain	71	78	2	73	77
JBAD210917R9535S32	481.95	3	842.44	133317	3405626	0.0376714	0.001244	16.61	TISKDTSKN	TISK[3]DTSK[3]N	NISTmAb_heavy_chain	70	78	2	73	77
JBAD210917R9535S32	722.421	2	843.535	29154.9	774110	0.0362955	0.001012	20.25	TISKDTSKN	TISK[3]DTSK[3]N	NISTmAb_heavy_chain	70	78	2	73	77
JBAD210917R9535S32	481.95	3	845.063	279903	6.40899e+06	0.0418459	0.001703	22.56	TISKDTSKN	TISK[3]DTSK[3]N	NISTmAb_heavy_chain	70	78	2	73	77
JBAD210917R9535S32	722.421	2	846.141	34690	864674	0.0385717	0.001622	13.78	TISKDTSKN	TISK[3]DTSK[3]N	NISTmAb_heavy_chain	70	78	2	73	77
JBAD210917R9535S32	481.95	3	876.868	8553.44	203408	0.0403538	0.001334	15.3	TISKDTSKN	TISK[3]DTSK[3]N	NISTmAb_heavy_chain	70	78	2	73	77
JBAD210917R9535S32	481.949	3	879.923	3416.44	164790	0.0203111	0.000968	17.75	TISKDTSKN	TISK[3]DTSK[3]N	NISTmAb_heavy_chain	70	78	2	73	77
JBAD210917R9535S32	628.377	3	1803.96	17689.7	456782	0.037283	0.002953	21.56	TISKDTSKNQVVL	TISK[3]DTSK[3]NQVVL	NISTmAb_heavy_chain	70	82	2	73	77
JBAD210917R9535S32	628.377	3	1806.88	103817	2.39579e+06	0.0415332	0.003685	19.32	TISKDTSKNQVVL	TISK[3]DTSK[3]NQVVL	NISTmAb_heavy_chain	70	82	2	73	77
JBAD210917R9535S32	942.062	2	1809.58	21109.2	535570	0.0379199	0.003882	26.75	TISKDTSKNQVVL	TISK[3]DTSK[3]NQVVL	NISTmAb_heavy_chain	70	82	2	73	77
JBAD210917R9535S32	628.376	3	1839.62	10116.8	218673	0.0442188	0.001306	19.85	TISKDTSKNQVVL	TISK[3]DTSK[3]NQVVL	NISTmAb_heavy_chain	70	82	2	73	77
JBAD210917R9535S32	628.376	3	1842.68	3890.66	163623	0.023226	0.000571	18.87	TISKDTSKNQVVL	TISK[3]DTSK[3]NQVVL	NISTmAb_heavy_chain	70	82	2	73	77
JBAD210917R9535S33	410.572	3	627.085	20148.5	676747	0.0289118	0.001763	19.69	SKDTSKN	SK[3]DTSK[3]N	NISTmAb_heavy_chain	72	78	2	73	77
JBAD210917R9535S33	410.572	3	629.946	26833.9	808559	0.0321213	0.001397	21.19	SKDTSKN	SK[3]DTSK[3]N	NISTmAb_heavy_chain	72	78	2	73	77
JBAD210917R9535S33	486.281	3	849.702	5612.42	212367	0.0257475	0.000435	24.35	SKDTSKNQV	SK[3]DTSK[3]NQV	NISTmAb_heavy_chain	72	80	2	73	77
JBAD210917R9535S33	486.281	3	852.704	14985.1	414100	0.0349233	0.001074	19.24	SKDTSKNQV	SK[3]DTSK[3]NQV	NISTmAb_heavy_chain	72	80	2	73	77
JBAD210917R9535S33	728.919	2	853.997	5212.02	135190	0.0371222	0.001851	13.73	SKDTSKNQV	SK[3]DTSK[3]NQV	NISTmAb_heavy_chain	72	80	2	73	77
JBAD210917R9535S33	490.293	3	1079.35	15813.5	475514	0.0321852	0.000115	17.77	KDTSKNQVV	K[3]DTSK[3]NQVV	NISTmAb_heavy_chain	73	81	2	73	77
JBAD210917R9535S33	734.938	2	1084.84	9549	296608	0.0311898	0.003301	15.86	KDTSKNQVV	K[3]DTSK[3]NQVV	NISTmAb_heavy_chain	73	81	2	73	77
JBAD210917R9535S33	778.452	2	1090.82	20136.5	552735	0.0351501	-0.000407	15.53	SKDTSKNQVV	SK[3]DTSK[3]NQVV	NISTmAb_heavy_chain	72	81	2	73	77
JBAD210917R9535S33	519.304	3	1099.4	80746.9	2.16733e+06	0.0359183	0.001777	11.57	SKDTSKNQVV	SK[3]DTSK[3]NQVV	NISTmAb_heavy_chain	72	81	2	73	77
JBAD210917R9535S33	557	3	1600.75	6775.76	194114	0.0337288	0.006034	17.08	SKDTSKNQVVL	SK[3]DTSK[3]NQVVL	NISTmAb_heavy_chain	72	82	2	73	77
JBAD210917R9535S22	1045.56	4	2769.39	5526.15	163104	0.0327709	0.004419	42.18	LTISKDTSKNQVVLKVTNMDPADTATYYCAR	LTISK[3]DTSK[3]NQVVLK[3]VTNMDPADTATYYCAR	NISTmAb_heavy_chain	69	99	3	73	77	83
JBAD180817R9315S07	406.746	2	903.01	0	154706	0	-0.021693	14.11	KNQVV	K[2]NQVV	NISTmAb_heavy_chain	77	81	1	77
JBAD180817R9315S13	826.385	2	1748.33	8995.03	150847	0.0562744	-0.044718	26.99	KVTNMDPADTATY	K[2]VTNMDPADTATY	NISTmAb_heavy_chain	83	95	1	83
JBAD210917R9535S23	826.408	2	1688.07	6647.43	121759	0.0517687	0.001058	28.9	KVTNMDPADTATY	K[3]VTNMDPADTATY	NISTmAb_heavy_chain	83	95	1	83
JBAD210917R9535S23	826.408	2	1720.18	7153.72	123012	0.0549585	0.001424	30.62	KVTNMDPADTATY	K[3]VTNMDPADTATY	NISTmAb_heavy_chain	83	95	1	83
JBAD210917R9535S32	826.408	2	1684.94	14955.6	240973	0.0584366	0.001058	34.08	KVTNMDPADTATY	K[3]VTNMDPADTATY	NISTmAb_heavy_chain	83	95	1	83
JBAD210917R9535S32	826.409	2	1716.77	8555.94	118338	0.0674259	0.003134	32.03	KVTNMDPADTATY	K[3]VTNMDPADTATY	NISTmAb_heavy_chain	83	95	1	83
JBAD180817R9315S04	895.449	2	1232.39	2618.65	118922	0.0215455	-0.045893	31.6	GQGTTVTVSSASTKGPS	GQGTTVTVSSASTK[2]GPS	NISTmAb_heavy_chain	111	127	1	124
JBAD180817R9315S07	535.314	2	2656.58	4170.31	166346	0.024457	-0.027659	26.91	KGPSVFPL	K[2]GPSVFPL	NISTmAb_heavy_chain	124	131	1	124
JBAD180817R9315S07	535.314	2	2659.53	3571.26	134408	0.0258826	-0.028147	26.55	KGPSVFPL	K[2]GPSVFPL	NISTmAb_heavy_chain	124	131	1	124
JBAD180817R9315S07	629.351	2	2686.82	3063.83	136654	0.0219286	-0.034495	17.1	STKGPSVFPL	STK[2]GPSVFPL	NISTmAb_heavy_chain	122	131	1	124
JBAD180817R9315S16	629.351	2	2653.99	7869.74	230711	0.0329856	-0.034129	13.02	STKGPSVFPL	STK[2]GPSVFPL	NISTmAb_heavy_chain	122	131	1	124
JBAD180817R9315S16	535.314	2	2655.22	0	147139	0	-0.028269	11.08	KGPSVFPL	K[2]GPSVFPL	NISTmAb_heavy_chain	124	131	1	124
JBAD180817R9315S16	535.314	2	2662.72	13365.1	545828	0.0239006	-0.027415	30.76	KGPSVFPL	K[2]GPSVFPL	NISTmAb_heavy_chain	124	131	1	124
JBAD180817R9315S16	629.351	2	2686.54	10674.3	363362	0.028538	-0.033397	15.03	STKGPSVFPL	STK[2]GPSVFPL	NISTmAb_heavy_chain	122	131	1	124
JBAD180817R9315S16	629.351	2	2689.27	8398.85	391982	0.0209771	-0.033885	14.15	STKGPSVFPL	STK[2]GPSVFPL	NISTmAb_heavy_chain	122	131	1	124
JBAD150917R9487S13	662.889	2	2494.07	4292.28	128562	0.0323081	0.00034	47.54	KGPSVFPLAPS	K[2]GPSVFPLAPS	NISTmAb_heavy_chain	124	134	1	124
JBAD150917R9487S13	629.369	2	2641.25	0	136824	0	0.001515	15.1	STKGPSVFPL	STK[2]GPSVFPL	NISTmAb_heavy_chain	122	131	1	124
JBAD150917R9487S13	535.328	2	2642.63	5683.92	213692	0.0259095	-0.000193	24.95	KGPSVFPL	K[2]GPSVFPL	NISTmAb_heavy_chain	124	131	1	124
JBAD150917R9487S13	535.328	2	2645.47	5373.17	259749	0.0202668	0.000417	31.54	KGPSVFPL	K[2]GPSVFPL	NISTmAb_heavy_chain	124	131	1	124
JBAD150917R9487S13	629.368	2	2672.91	3225.89	124340	0.025288	0.001149	22.24	STKGPSVFPL	STK[2]GPSVFPL	NISTmAb_heavy_chain	122	131	1	124
JBAD210917R9535S24	756.929	2	2467.75	0	170125	0	0.000218	29.22	STKGPSVFPLAPS	STK[3]GPSVFPLAPS	NISTmAb_heavy_chain	122	134	1	124
JBAD210917R9535S24	662.889	2	2473.46	0	128877	0	0.000218	35.01	KGPSVFPLAPS	K[3]GPSVFPLAPS	NISTmAb_heavy_chain	124	134	1	124
JBAD210917R9535S24	629.369	2	2617.23	3680.41	205528	0.0175921	0.001637	13.44	STKGPSVFPL	STK[3]GPSVFPL	NISTmAb_heavy_chain	122	131	1	124
JBAD210917R9535S24	535.329	2	2618.62	6213.87	270070	0.0224909	0.001393	16.47	KGPSVFPL	K[3]GPSVFPL	NISTmAb_heavy_chain	124	131	1	124
JBAD210917R9535S24	535.329	2	2619.98	6777.97	249730	0.026424	0.001271	10.66	KGPSVFPL	K[3]GPSVFPL	NISTmAb_heavy_chain	124	131	1	124
JBAD210917R9535S24	629.368	2	2650.14	2721.44	172153	0.0155622	5.1e-05	15.14	STKGPSVFPL	STK[3]GPSVFPL	NISTmAb_heavy_chain	122	131	1	124
JBAD210917R9535S24	629.368	2	2653.16	3104.79	122954	0.0246298	0.000417	15.13	STKGPSVFPL	STK[3]GPSVFPL	NISTmAb_heavy_chain	122	131	1	124
JBAD210917R9535S32	603.334	2	1710.76	3406.84	129500	0.0256332	0.000477	32.98	SASTKGPSVF	SASTK[3]GPSVF	NISTmAb_heavy_chain	120	129	1	124
JBAD210917R9535S33	756.929	2	2460.28	0	157838	0	0.000218	21.5	STKGPSVFPLAPS	STK[3]GPSVFPLAPS	NISTmAb_heavy_chain	122	134	1	124
JBAD210917R9535S33	756.93	2	2463.1	7707.8	420593	0.0179962	0.001928	20.69	STKGPSVFPLAPS	STK[3]GPSVFPLAPS	NISTmAb_heavy_chain	122	134	1	124
JBAD210917R9535S33	629.369	2	2610.32	2627.17	184068	0.014072	0.001515	15.36	STKGPSVFPL	STK[3]GPSVFPL	NISTmAb_heavy_chain	122	131	1	124
JBAD210917R9535S33	535.329	2	2611.73	4166.26	218689	0.0186949	0.001515	10.41	KGPSVFPL	K[3]GPSVFPL	NISTmAb_heavy_chain	124	131	1	124
JBAD210917R9535S33	629.368	2	2613.09	7362.81	303571	0.0236797	0.001271	15.3	STKGPSVFPL	STK[3]GPSVFPL	NISTmAb_heavy_chain	122	131	1	124
JBAD210917R9535S33	535.329	2	2614.41	6023.73	271912	0.0216731	0.001271	10.34	KGPSVFPL	K[3]GPSVFPL	NISTmAb_heavy_chain	124	131	1	124
JBAD210917R9535S33	629.368	2	2644.89	5145.16	149954	0.0331733	0.000905	15.38	STKGPSVFPL	STK[3]GPSVFPL	NISTmAb_heavy_chain	122	131	1	124
JBAD180817R9315S04	733.397	3	2247.88	3243.86	145192	0.0218537	-0.056694	44.65	SASTKGPSVFPLAPSSKS	SASTK[2]GPSVFPLAPSSK[2]S	NISTmAb_heavy_chain	120	137	2	124	136
JBAD180817R9315S04	733.397	3	2252.14	0	178726	0	-0.057426	39.54	SASTKGPSVFPLAPSSKS	SASTK[2]GPSVFPLAPSSK[2]S	NISTmAb_heavy_chain	120	137	2	124	136
JBAD180817R9315S04	795.43	3	2278.7	4537.28	119652	0.0365351	-0.059547	32.07	VSSASTKGPSVFPLAPSSKS	VSSASTK[2]GPSVFPLAPSSK[2]S	NISTmAb_heavy_chain	118	137	2	124	136
JBAD180817R9315S04	795.429	3	2280.23	4831.95	148987	0.0314133	-0.061014	34.04	VSSASTKGPSVFPLAPSSKS	VSSASTK[2]GPSVFPLAPSSK[2]S	NISTmAb_heavy_chain	118	137	2	124	136
JBAD180817R9315S13	733.397	3	2252.88	5126.58	226978	0.0220874	-0.056877	37.13	SASTKGPSVFPLAPSSKS	SASTK[2]GPSVFPLAPSSK[2]S	NISTmAb_heavy_chain	120	137	2	124	136
JBAD180817R9315S13	767.079	3	2255.61	3559.72	164753	0.0211494	-0.059824	32.62	SASTKGPSVFPLAPSSKST	SASTK[2]GPSVFPLAPSSK[2]ST	NISTmAb_heavy_chain	120	138	2	124	136
JBAD180817R9315S13	767.078	3	2257.16	3190.95	141935	0.0219875	-0.062569	30.56	SASTKGPSVFPLAPSSKST	SASTK[2]GPSVFPLAPSSK[2]ST	NISTmAb_heavy_chain	120	138	2	124	136
JBAD180817R9315S13	795.43	3	2283.52	4598.37	187413	0.0239485	-0.059547	34	VSSASTKGPSVFPLAPSSKS	VSSASTK[2]GPSVFPLAPSSK[2]S	NISTmAb_heavy_chain	118	137	2	124	136
JBAD180817R9315S13	795.43	3	2287.59	7502.15	200783	0.0360187	-0.059364	32.7	VSSASTKGPSVFPLAPSSKS	VSSASTK[2]GPSVFPLAPSSK[2]S	NISTmAb_heavy_chain	118	137	2	124	136
JBAD150917R9487S07	767.101	3	2258.95	3214.75	117074	0.0267253	0.006278	37.44	SASTKGPSVFPLAPSSKST	SASTK[2]GPSVFPLAPSSK[2]ST	NISTmAb_heavy_chain	120	138	2	124	136
JBAD150917R9487S07	952.861	3	2594.6	4338.62	219779	0.0193587	0.005013	23	SASTKGPSVFPLAPSSKSTSGGTAAL	SASTK[2]GPSVFPLAPSSK[2]STSGGTAAL	NISTmAb_heavy_chain	120	145	2	124	136
JBAD150917R9487S07	1014.89	3	2615.85	3648.45	136985	0.025943	0.006918	50.66	VSSASTKGPSVFPLAPSSKSTSGGTAAL	VSSASTK[2]GPSVFPLAPSSK[2]STSGGTAAL	NISTmAb_heavy_chain	118	145	2	124	136
JBAD210917R9535S23	952.86	3	2565.35	6092.72	219833	0.0269678	0.003363	24.44	SASTKGPSVFPLAPSSKSTSGGTAAL	SASTK[3]GPSVFPLAPSSK[3]STSGGTAAL	NISTmAb_heavy_chain	120	145	2	124	136
JBAD210917R9535S23	1014.89	3	2586.97	0	138675	0	0.000144	53.49	VSSASTKGPSVFPLAPSSKSTSGGTAAL	VSSASTK[3]GPSVFPLAPSSK[3]STSGGTAAL	NISTmAb_heavy_chain	118	145	2	124	136
JBAD210917R9535S32	767.098	3	2225	0	120879	0	-0.001594	31.28	SASTKGPSVFPLAPSSKST	SASTK[3]GPSVFPLAPSSK[3]ST	NISTmAb_heavy_chain	120	138	2	124	136
JBAD210917R9535S32	952.861	3	2563.37	0	142897	0	0.005196	69.19	SASTKGPSVFPLAPSSKSTSGGTAAL	SASTK[3]GPSVFPLAPSSK[3]STSGGTAAL	NISTmAb_heavy_chain	120	145	2	124	136
JBAD210917R9535S32	952.859	3	2566.43	6997.19	259306	0.0262752	0.000252	30.01	SASTKGPSVFPLAPSSKSTSGGTAAL	SASTK[3]GPSVFPLAPSSK[3]STSGGTAAL	NISTmAb_heavy_chain	120	145	2	124	136
JBAD280218R10700S05	733.416	3	2352.78	0	146593	0	-0.001764	43.87	SASTKGPSVFPLAPSSKS	SASTK[2]GPSVFPLAPSSK[2]S	NISTmAb_heavy_chain	120	137	2	124	136
JBAD280218R10700S05	733.416	3	2355.82	0	148935	0	-0.000114	50.81	SASTKGPSVFPLAPSSKS	SASTK[2]GPSVFPLAPSSK[2]S	NISTmAb_heavy_chain	120	137	2	124	136
JBAD280218R10700S05	733.416	3	2358.85	3179.21	127456	0.0243366	6.9e-05	58.36	SASTKGPSVFPLAPSSKS	SASTK[2]GPSVFPLAPSSK[2]S	NISTmAb_heavy_chain	120	137	2	124	136
JBAD280218R10700S06	733.417	3	2348.52	3202.86	134260	0.0232998	0.000984	40.56	SASTKGPSVFPLAPSSKS	SASTK[2]GPSVFPLAPSSK[2]S	NISTmAb_heavy_chain	120	137	2	124	136
JBAD280218R10700S08	733.416	3	2341.53	3320.72	130321	0.024848	0.000435	46.3	SASTKGPSVFPLAPSSKS	SASTK[2]GPSVFPLAPSSK[2]S	NISTmAb_heavy_chain	120	137	2	124	136
JBAD180817R9315S04	506.285	2	898.064	3981.81	137993	0.0280459	-0.028987	30.27	PLAPSSKS	PLAPSSK[2]S	NISTmAb_heavy_chain	130	137	1	136
JBAD180817R9315S04	602.818	2	1068.09	0	281361	0	-0.032466	31.26	SKSTSGGTAAL	SK[2]STSGGTAAL	NISTmAb_heavy_chain	135	145	1	136
JBAD180817R9315S04	602.818	2	1069.35	14241	487989	0.0283555	-0.033564	39.86	SKSTSGGTAAL	SK[2]STSGGTAAL	NISTmAb_heavy_chain	135	145	1	136
JBAD180817R9315S04	730.376	2	1165.13	0	149912	0	-0.038523	60.98	APSSKSTSGGTAAL	APSSK[2]STSGGTAAL	NISTmAb_heavy_chain	132	145	1	136
JBAD180817R9315S13	602.818	2	1066.9	0	557146	0	-0.032344	43.09	SKSTSGGTAAL	SK[2]STSGGTAAL	NISTmAb_heavy_chain	135	145	1	136
JBAD180817R9315S13	602.819	2	1068.1	0	610314	0	-0.031244	36.84	SKSTSGGTAAL	SK[2]STSGGTAAL	NISTmAb_heavy_chain	135	145	1	136
JBAD180817R9315S13	730.377	2	1163.94	0	128448	0	-0.036815	61.06	APSSKSTSGGTAAL	APSSK[2]STSGGTAAL	NISTmAb_heavy_chain	132	145	1	136
JBAD180817R9315S13	730.376	2	1166.88	7257.38	327562	0.0216755	-0.038769	52.92	APSSKSTSGGTAAL	APSSK[2]STSGGTAAL	NISTmAb_heavy_chain	132	145	1	136
JBAD150917R9487S07	602.835	2	1055.01	0	126798	0	0.000616	36.41	SKSTSGGTAAL	SK[2]STSGGTAAL	NISTmAb_heavy_chain	135	145	1	136
JBAD150917R9487S07	602.835	2	1057.61	8382.64	325443	0.0251108	0.000982	31.12	SKSTSGGTAAL	SK[2]STSGGTAAL	NISTmAb_heavy_chain	135	145	1	136
JBAD150917R9487S07	730.397	2	1155.18	0	126530	0	0.003347	54.99	APSSKSTSGGTAAL	APSSK[2]STSGGTAAL	NISTmAb_heavy_chain	132	145	1	136
JBAD210917R9535S23	602.835	2	1034.3	0	199352	0	0.001836	33.66	SKSTSGGTAAL	SK[3]STSGGTAAL	NISTmAb_heavy_chain	135	145	1	136
JBAD210917R9535S23	602.835	2	1038.38	5698.74	330746	0.0169381	0.002324	30.84	SKSTSGGTAAL	SK[3]STSGGTAAL	NISTmAb_heavy_chain	135	145	1	136
JBAD210917R9535S23	730.396	2	1134.63	4881.12	171909	0.0276097	0.000539	70	APSSKSTSGGTAAL	APSSK[3]STSGGTAAL	NISTmAb_heavy_chain	132	145	1	136
JBAD210917R9535S32	602.835	2	1024.98	5372.65	228918	0.0229316	0.00147	48.28	SKSTSGGTAAL	SK[3]STSGGTAAL	NISTmAb_heavy_chain	135	145	1	136
JBAD210917R9535S32	602.835	2	1027.49	8686.71	446711	0.019075	0.001714	38.53	SKSTSGGTAAL	SK[3]STSGGTAAL	NISTmAb_heavy_chain	135	145	1	136
JBAD210917R9535S32	730.394	2	1124.78	4160.71	178656	0.0227588	-0.001537	56.79	APSSKSTSGGTAAL	APSSK[3]STSGGTAAL	NISTmAb_heavy_chain	132	145	1	136
JBAD210917R9535S32	835.464	2	1580.42	4952.5	237428	0.0204328	0.001164	64.54	PLAPSSKSTSGGTAAL	PLAPSSK[3]STSGGTAAL	NISTmAb_heavy_chain	130	145	1	136
JBAD180817R9315S07	610.309	2	2375.55	0	183841	0	-0.033335	16.85	KDYFPEPV	K[2]DYFPEPV	NISTmAb_heavy_chain	150	157	1	150
JBAD180817R9315S07	610.309	2	2377.46	0	223295	0	-0.032359	15.61	KDYFPEPV	K[2]DYFPEPV	NISTmAb_heavy_chain	150	157	1	150
JBAD180817R9315S16	610.309	2	2352.21	0	365876	0	-0.032237	16.45	KDYFPEPV	K[2]DYFPEPV	NISTmAb_heavy_chain	150	157	1	150
JBAD180817R9315S16	610.309	2	2385.37	2627.25	245130	0.0106041	-0.032603	16.7	KDYFPEPV	K[2]DYFPEPV	NISTmAb_heavy_chain	150	157	1	150
JBAD180817R9315S16	610.309	2	2388.31	0	138563	0	-0.032969	14.35	KDYFPEPV	K[2]DYFPEPV	NISTmAb_heavy_chain	150	157	1	150
JBAD150917R9487S13	610.326	2	2337.23	0	133711	0	0.000113	16.04	KDYFPEPV	K[2]DYFPEPV	NISTmAb_heavy_chain	150	157	1	150
JBAD210917R9535S24	610.327	2	2314.89	0	134472	0	0.003285	14.38	KDYFPEPV	K[3]DYFPEPV	NISTmAb_heavy_chain	150	157	1	150
JBAD210917R9535S24	610.326	2	2316.47	0	212887	0	0.000235	13.57	KDYFPEPV	K[3]DYFPEPV	NISTmAb_heavy_chain	150	157	1	150
JBAD210917R9535S24	610.326	2	2347.2	0	142995	0	0.000723	16.11	KDYFPEPV	K[3]DYFPEPV	NISTmAb_heavy_chain	150	157	1	150
JBAD210917R9535S33	610.327	2	2309.27	2714.53	183825	0.0145521	0.002553	17.97	KDYFPEPV	K[3]DYFPEPV	NISTmAb_heavy_chain	150	157	1	150
JBAD210917R9535S33	610.326	2	2338.54	0	190254	0	0.000601	13.64	KDYFPEPV	K[3]DYFPEPV	NISTmAb_heavy_chain	150	157	1	150
JBAD180817R9315S04	503.582	3	804.105	0	254518	0	-0.041388	20.75	ICNVNHKPSNT	ICNVNHK[2]PSNT	NISTmAb_heavy_chain	202	212	1	208
JBAD180817R9315S04	754.869	2	806.739	6047.54	122718	0.0469654	-0.040918	31.65	ICNVNHKPSNT	ICNVNHK[2]PSNT	NISTmAb_heavy_chain	202	212	1	208
JBAD180817R9315S13	503.582	3	803.122	17945.3	465663	0.0371072	-0.039924	20.14	ICNVNHKPSNT	ICNVNHK[2]PSNT	NISTmAb_heavy_chain	202	212	1	208
JBAD180817R9315S13	754.87	2	805.748	4574.69	122510	0.0359973	-0.039332	31.11	ICNVNHKPSNT	ICNVNHK[2]PSNT	NISTmAb_heavy_chain	202	212	1	208
JBAD150917R9487S07	503.596	3	790.712	6333.36	205082	0.0299569	0.001824	17.17	ICNVNHKPSNT	ICNVNHK[2]PSNT	NISTmAb_heavy_chain	202	212	1	208
JBAD210917R9535S23	503.596	3	780.13	4134.85	125309	0.0319432	0.000816	20.29	ICNVNHKPSNT	ICNVNHK[3]PSNT	NISTmAb_heavy_chain	202	212	1	208
JBAD210917R9535S32	503.596	3	776.484	8366.85	235146	0.034359	0.001548	18.25	ICNVNHKPSNT	ICNVNHK[3]PSNT	NISTmAb_heavy_chain	202	212	1	208
JBAD280218R10700S05	503.596	3	807.004	7597.83	230126	0.0319608	0.000543	19.46	ICNVNHKPSNT	ICNVNHK[2]PSNT	NISTmAb_heavy_chain	202	212	1	208
JBAD280218R10700S05	503.596	3	809.778	13279.7	332982	0.0383516	0.000999	19.16	ICNVNHKPSNT	ICNVNHK[2]PSNT	NISTmAb_heavy_chain	202	212	1	208
JBAD280218R10700S05	754.89	2	810.981	3389.24	120300	0.0274013	-0.000148	10.08	ICNVNHKPSNT	ICNVNHK[2]PSNT	NISTmAb_heavy_chain	202	212	1	208
JBAD280218R10700S05	503.596	3	812.564	9135.7	247113	0.0356517	0.00045	18.23	ICNVNHKPSNT	ICNVNHK[2]PSNT	NISTmAb_heavy_chain	202	212	1	208
JBAD280218R10700S05	503.596	3	815.439	5931.21	155091	0.0368347	0.001365	19.69	ICNVNHKPSNT	ICNVNHK[2]PSNT	NISTmAb_heavy_chain	202	212	1	208
JBAD280218R10700S06	503.596	3	796.146	3956.43	117769	0.032503	0.000999	21.65	ICNVNHKPSNT	ICNVNHK[2]PSNT	NISTmAb_heavy_chain	202	212	1	208
JBAD280218R10700S06	503.596	3	799.082	13418	355616	0.0363598	0.002922	21.5	ICNVNHKPSNT	ICNVNHK[2]PSNT	NISTmAb_heavy_chain	202	212	1	208
JBAD280218R10700S06	754.89	2	800.28	7597.82	130787	0.0549037	0.001562	31.6	ICNVNHKPSNT	ICNVNHK[2]PSNT	NISTmAb_heavy_chain	202	212	1	208
JBAD280218R10700S06	503.596	3	801.835	8664.44	306927	0.0274546	0.00045	20.65	ICNVNHKPSNT	ICNVNHK[2]PSNT	NISTmAb_heavy_chain	202	212	1	208
JBAD280218R10700S06	754.889	2	803.036	4465.44	136914	0.0315848	-0.000758	31.16	ICNVNHKPSNT	ICNVNHK[2]PSNT	NISTmAb_heavy_chain	202	212	1	208
JBAD280218R10700S06	503.596	3	804.603	6062.01	215347	0.0273793	0.001365	19.34	ICNVNHKPSNT	ICNVNHK[2]PSNT	NISTmAb_heavy_chain	202	212	1	208
JBAD280218R10700S06	503.596	3	807.446	4360.91	121070	0.0347674	0.001824	19.5	ICNVNHKPSNT	ICNVNHK[2]PSNT	NISTmAb_heavy_chain	202	212	1	208
JBAD280218R10700S07	503.596	3	813.873	4998.66	213395	0.0228882	0.002007	18.87	ICNVNHKPSNT	ICNVNHK[2]PSNT	NISTmAb_heavy_chain	202	212	1	208
JBAD280218R10700S07	503.596	3	816.696	11128.3	282718	0.0378712	0.002097	15.64	ICNVNHKPSNT	ICNVNHK[2]PSNT	NISTmAb_heavy_chain	202	212	1	208
JBAD280218R10700S07	503.596	3	819.516	8650.7	159945	0.0513102	0.001182	19.28	ICNVNHKPSNT	ICNVNHK[2]PSNT	NISTmAb_heavy_chain	202	212	1	208
JBAD280218R10700S08	503.596	3	800.939	6993.89	216683	0.0312678	0.001731	16.21	ICNVNHKPSNT	ICNVNHK[2]PSNT	NISTmAb_heavy_chain	202	212	1	208
JBAD280218R10700S08	503.596	3	803.67	10282.7	263609	0.0375428	0.000816	35.22	ICNVNHKPSNT	ICNVNHK[2]PSNT	NISTmAb_heavy_chain	202	212	1	208
JBAD280218R10700S08	754.889	2	804.932	5463.43	141701	0.0371247	-0.000758	31.75	ICNVNHKPSNT	ICNVNHK[2]PSNT	NISTmAb_heavy_chain	202	212	1	208
JBAD280218R10700S08	503.596	3	806.346	9913.84	240670	0.0395629	0.001275	20.68	ICNVNHKPSNT	ICNVNHK[2]PSNT	NISTmAb_heavy_chain	202	212	1	208
JBAD280218R10700S08	503.596	3	809.043	4025.1	143076	0.0273628	0.000999	22.48	ICNVNHKPSNT	ICNVNHK[2]PSNT	NISTmAb_heavy_chain	202	212	1	208
JBAD180817R9315S04	492.608	3	739.807	6141.6	189816	0.0313414	-0.041116	12.59	HKPSNTKVD	HK[2]PSNTK[2]VD	NISTmAb_heavy_chain	207	215	2	208	213
JBAD180817R9315S04	492.608	3	742.782	0	202962	0	-0.039649	22.55	HKPSNTKVD	HK[2]PSNTK[2]VD	NISTmAb_heavy_chain	207	215	2	208	213
JBAD180817R9315S04	454.267	3	765.06	8551.8	218563	0.037654	-0.036902	16.14	HKPSNTKV	HK[2]PSNTK[2]V	NISTmAb_heavy_chain	207	214	2	208	213
JBAD180817R9315S04	454.266	3	766.55	17444.8	649306	0.0261639	-0.03782	15.99	HKPSNTKV	HK[2]PSNTK[2]V	NISTmAb_heavy_chain	207	214	2	208	213
JBAD180817R9315S13	492.608	3	739.796	11385.9	361369	0.0305452	-0.039559	22.82	HKPSNTKVD	HK[2]PSNTK[2]VD	NISTmAb_heavy_chain	207	215	2	208	213
JBAD180817R9315S13	492.608	3	742.631	12578.8	444306	0.0275316	-0.038278	11.15	HKPSNTKVD	HK[2]PSNTK[2]VD	NISTmAb_heavy_chain	207	215	2	208	213
JBAD180817R9315S13	454.267	3	764.804	14624.1	418613	0.0337554	-0.036902	15.94	HKPSNTKV	HK[2]PSNTK[2]V	NISTmAb_heavy_chain	207	214	2	208	213
JBAD180817R9315S13	454.267	3	766.142	33184.5	835992	0.0381793	-0.037085	19.81	HKPSNTKV	HK[2]PSNTK[2]V	NISTmAb_heavy_chain	207	214	2	208	213
JBAD150917R9487S07	492.621	3	730.377	0	126861	0	-0.000739	17.61	HKPSNTKVD	HK[2]PSNTK[2]VD	NISTmAb_heavy_chain	207	215	2	208	213
JBAD150917R9487S07	492.621	3	733.429	5987.36	170986	0.0338321	-0.00019	10.71	HKPSNTKVD	HK[2]PSNTK[2]VD	NISTmAb_heavy_chain	207	215	2	208	213
JBAD150917R9487S07	454.279	3	758.966	4048.74	128538	0.0305365	-9.8e-05	19.72	HKPSNTKV	HK[2]PSNTK[2]V	NISTmAb_heavy_chain	207	214	2	208	213
JBAD150917R9487S07	454.279	3	760.568	8309.71	233163	0.0344126	-0.000374	14.46	HKPSNTKV	HK[2]PSNTK[2]V	NISTmAb_heavy_chain	207	214	2	208	213
JBAD210917R9535S23	492.622	3	721.736	6218.51	199129	0.0302829	0.001091	15.94	HKPSNTKVD	HK[3]PSNTK[3]VD	NISTmAb_heavy_chain	207	215	2	208	213
JBAD210917R9535S23	492.622	3	724.762	3338.8	189030	0.0173563	0.001733	13.2	HKPSNTKVD	HK[3]PSNTK[3]VD	NISTmAb_heavy_chain	207	215	2	208	213
JBAD210917R9535S23	454.279	3	748.587	6732.79	243653	0.0268896	0.000268	15.9	HKPSNTKV	HK[3]PSNTK[3]V	NISTmAb_heavy_chain	207	214	2	208	213
JBAD210917R9535S23	454.279	3	751.471	10132.1	373265	0.0264272	0.000817	16.13	HKPSNTKV	HK[3]PSNTK[3]V	NISTmAb_heavy_chain	207	214	2	208	213
JBAD210917R9535S32	492.622	3	718.273	7535.05	240942	0.0303249	0.000908	14.07	HKPSNTKVD	HK[3]PSNTK[3]VD	NISTmAb_heavy_chain	207	215	2	208	213
JBAD210917R9535S32	492.622	3	719.86	9108.34	282430	0.0312423	0.001091	17.34	HKPSNTKVD	HK[3]PSNTK[3]VD	NISTmAb_heavy_chain	207	215	2	208	213
JBAD210917R9535S32	454.279	3	744.043	8342.7	293480	0.027641	0.000541	22.12	HKPSNTKV	HK[3]PSNTK[3]V	NISTmAb_heavy_chain	207	214	2	208	213
JBAD210917R9535S32	454.279	3	747.029	18316.2	576440	0.0307961	0.000817	15.84	HKPSNTKV	HK[3]PSNTK[3]V	NISTmAb_heavy_chain	207	214	2	208	213
JBAD180817R9315S07	577.841	2	829.435	4754.98	214523	0.0216847	-0.031398	17.22	NTKVDK	NTK[2]VDK[2]2	NISTmAb_heavy_chain	211	216	2	213	216
JBAD180817R9315S04	674.385	3	1019.28	5617.93	331461	0.0166665	-0.053763	10.83	KVDKRVEPKSC	K[2]VDK[2]RVEPK[2]SC	NISTmAb_heavy_chain	213	223	3	213	216	221
JBAD180817R9315S01	887.408	3	1155.07	31399.6	662592	0.0452449	-0.068383	21.59	VEPKSCDKTHTCPPCPAPE	VEPK[2]SCDK[2]THTCPPCPAPE	NISTmAb_heavy_chain	218	236	2	221	225
JBAD180817R9315S01	887.408	3	1156.36	41059.8	1.11779e+06	0.0354314	-0.069115	22.51	VEPKSCDKTHTCPPCPAPE	VEPK[2]SCDK[2]THTCPPCPAPE	NISTmAb_heavy_chain	218	236	2	221	225
JBAD180817R9315S04	550.949	3	735.259	6806.86	213145	0.0309471	-0.045586	10.99	VEPKSCDKTH	VEPK[2]SCDK[2]TH	NISTmAb_heavy_chain	218	227	2	221	225
JBAD180817R9315S07	757.394	2	838.188	5799.88	122316	0.0452705	-0.040186	10.52	VEPKSCDKT	VEPK[2]SCDK[2]T	NISTmAb_heavy_chain	218	226	2	221	225
JBAD180817R9315S10	887.409	3	1152.9	14261.8	405147	0.0340045	-0.066367	26.75	VEPKSCDKTHTCPPCPAPE	VEPK[2]SCDK[2]THTCPPCPAPE	NISTmAb_heavy_chain	218	236	2	221	225
JBAD180817R9315S10	887.409	3	1155.66	49903.8	1.21039e+06	0.0395971	-0.067099	34.33	VEPKSCDKTHTCPPCPAPE	VEPK[2]SCDK[2]THTCPPCPAPE	NISTmAb_heavy_chain	218	236	2	221	225
JBAD180817R9315S10	887.409	3	1187.83	5056.59	198067	0.0248941	-0.066733	26.43	VEPKSCDKTHTCPPCPAPE	VEPK[2]SCDK[2]THTCPPCPAPE	NISTmAb_heavy_chain	218	236	2	221	225
JBAD180817R9315S13	550.95	3	735.384	9325.78	227917	0.039309	-0.044122	10.93	VEPKSCDKTH	VEPK[2]SCDK[2]TH	NISTmAb_heavy_chain	218	227	2	221	225
JBAD180817R9315S16	757.394	2	842.84	5169.18	145258	0.0343634	-0.039454	10.01	VEPKSCDKT	VEPK[2]SCDK[2]T	NISTmAb_heavy_chain	218	226	2	221	225
JBAD180817R9315S16	925.103	3	1655.59	5922.01	203798	0.0282377	-0.068155	23.82	VEPKSCDKTHTCPPCPAPEL	VEPK[2]SCDK[2]THTCPPCPAPEL	NISTmAb_heavy_chain	218	237	2	221	225
JBAD150917R9487S01	887.431	3	1180.66	10448	221903	0.0449664	0.00065	29.67	VEPKSCDKTHTCPPCPAPE	VEPK[2]SCDK[2]THTCPPCPAPE	NISTmAb_heavy_chain	218	236	2	221	225
JBAD150917R9487S01	887.431	3	1183.65	6791.83	151655	0.0428649	-0.001183	29.06	VEPKSCDKTHTCPPCPAPE	VEPK[2]SCDK[2]THTCPPCPAPE	NISTmAb_heavy_chain	218	236	2	221	225
JBAD150917R9487S07	550.964	3	725.78	11169.1	256728	0.0416917	-0.002008	12.58	VEPKSCDKTH	VEPK[2]SCDK[2]TH	NISTmAb_heavy_chain	218	227	2	221	225
JBAD150917R9487S07	550.965	3	727.364	9239.67	200021	0.0441539	8e-06	15.87	VEPKSCDKTH	VEPK[2]SCDK[2]TH	NISTmAb_heavy_chain	218	227	2	221	225
JBAD150917R9487S13	505.278	3	829.493	6186.78	159405	0.0373616	-0.000922	10.19	VEPKSCDKT	VEPK[2]SCDK[2]T	NISTmAb_heavy_chain	218	226	2	221	225
JBAD210917R9535S22	887.431	3	1128.79	12321.6	244061	0.0480593	0.000281	28.75	VEPKSCDKTHTCPPCPAPE	VEPK[3]SCDK[3]THTCPPCPAPE	NISTmAb_heavy_chain	218	236	2	221	225
JBAD210917R9535S22	887.431	3	1161.66	5627.32	144067	0.0375921	9.8e-05	29.95	VEPKSCDKTHTCPPCPAPE	VEPK[3]SCDK[3]THTCPPCPAPE	NISTmAb_heavy_chain	218	236	2	221	225
JBAD210917R9535S22	887.432	3	1164.7	6351.44	157629	0.0387329	0.003761	21.26	VEPKSCDKTHTCPPCPAPE	VEPK[3]SCDK[3]THTCPPCPAPE	NISTmAb_heavy_chain	218	236	2	221	225
JBAD210917R9535S23	550.965	3	717.162	10178.2	256267	0.0382	0.00074	11.47	VEPKSCDKTH	VEPK[3]SCDK[3]TH	NISTmAb_heavy_chain	218	227	2	221	225
JBAD210917R9535S23	550.965	3	718.729	8368.64	207667	0.0387372	0.001106	17.66	VEPKSCDKTH	VEPK[3]SCDK[3]TH	NISTmAb_heavy_chain	218	227	2	221	225
JBAD210917R9535S31	887.432	3	1128.37	12670	254252	0.0474671	0.000833	24.63	VEPKSCDKTHTCPPCPAPE	VEPK[3]SCDK[3]THTCPPCPAPE	NISTmAb_heavy_chain	218	236	2	221	225
JBAD210917R9535S31	887.43	3	1131.36	17470.1	484557	0.0347991	-0.002464	19.38	VEPKSCDKTHTCPPCPAPE	VEPK[3]SCDK[3]THTCPPCPAPE	NISTmAb_heavy_chain	218	236	2	221	225
JBAD210917R9535S31	887.432	3	1164.05	5977.95	130652	0.043753	0.001565	18.04	VEPKSCDKTHTCPPCPAPE	VEPK[3]SCDK[3]THTCPPCPAPE	NISTmAb_heavy_chain	218	236	2	221	225
JBAD210917R9535S31	887.432	3	1167.1	3942.11	116734	0.0326669	0.002846	32.91	VEPKSCDKTHTCPPCPAPE	VEPK[3]SCDK[3]THTCPPCPAPE	NISTmAb_heavy_chain	218	236	2	221	225
JBAD210917R9535S32	550.964	3	712.3	10306.4	290887	0.0342184	-0.00091	10	VEPKSCDKTH	VEPK[3]SCDK[3]TH	NISTmAb_heavy_chain	218	227	2	221	225
JBAD210917R9535S33	505.279	3	809.096	9384.56	220690	0.0407893	0.000542	10.41	VEPKSCDKT	VEPK[3]SCDK[3]T	NISTmAb_heavy_chain	218	226	2	221	225
JBAD180817R9315S01	716.656	4	3449.79	0	181458	0	-0.077306	12.85	LLGGPSVFLFPPKPKDTLMISR	LLGGPSVFLFPPK[2]PK[2]DTLMISR	NISTmAb_heavy_chain	237	258	2	249	251
JBAD180817R9315S04	579.666	3	2371.36	3960.08	242382	0.0160756	-0.045143	16.3	LFPPKPKDTLM	LFPPK[2]PK[2]DTLM	NISTmAb_heavy_chain	245	255	2	249	251
JBAD180817R9315S04	579.666	3	2402.71	4972.39	293761	0.0166449	-0.045875	17.88	LFPPKPKDTLM	LFPPK[2]PK[2]DTLM	NISTmAb_heavy_chain	245	255	2	249	251
JBAD180817R9315S04	579.666	3	2439.01	0	258523	0	-0.046058	10.91	LFPPKPKDTLM	LFPPK[2]PK[2]DTLM	NISTmAb_heavy_chain	245	255	2	249	251
JBAD180817R9315S04	579.666	3	2441.96	5204.66	218106	0.0233068	-0.046424	12.21	LFPPKPKDTLM	LFPPK[2]PK[2]DTLM	NISTmAb_heavy_chain	245	255	2	249	251
JBAD180817R9315S04	579.666	3	2506.01	5935.4	185976	0.0309278	-0.046424	10.21	LFPPKPKDTLM	LFPPK[2]PK[2]DTLM	NISTmAb_heavy_chain	245	255	2	249	251
JBAD180817R9315S07	580.337	3	2566.57	5767.14	306695	0.0184571	-0.046028	22.3	VFLFPPKPKDT	VFLFPPK[2]PK[2]DT	NISTmAb_heavy_chain	243	253	2	249	251
JBAD180817R9315S07	580.336	3	2569.51	4654.03	317231	0.0144587	-0.047309	26.35	VFLFPPKPKDT	VFLFPPK[2]PK[2]DT	NISTmAb_heavy_chain	243	253	2	249	251
JBAD180817R9315S07	580.336	3	2601.76	3725.35	216760	0.0168962	-0.048041	15.13	VFLFPPKPKDT	VFLFPPK[2]PK[2]DT	NISTmAb_heavy_chain	243	253	2	249	251
JBAD180817R9315S13	579.666	3	2407.48	6989.05	414558	0.0165795	-0.04496	12.68	LFPPKPKDTLM	LFPPK[2]PK[2]DTLM	NISTmAb_heavy_chain	245	255	2	249	251
JBAD180817R9315S13	579.666	3	2410.35	7137.91	403917	0.0173649	-0.047159	19.56	LFPPKPKDTLM	LFPPK[2]PK[2]DTLM	NISTmAb_heavy_chain	245	255	2	249	251
JBAD180817R9315S13	579.666	3	2446.45	5443.98	329784	0.0162397	-0.04661	12.48	LFPPKPKDTLM	LFPPK[2]PK[2]DTLM	NISTmAb_heavy_chain	245	255	2	249	251
JBAD180817R9315S13	579.666	3	2485.62	0	219041	0	-0.045692	15.92	LFPPKPKDTLM	LFPPK[2]PK[2]DTLM	NISTmAb_heavy_chain	245	255	2	249	251
JBAD180817R9315S13	579.666	3	2516.11	0	156820	0	-0.046241	14.98	LFPPKPKDTLM	LFPPK[2]PK[2]DTLM	NISTmAb_heavy_chain	245	255	2	249	251
JBAD180817R9315S16	580.337	3	2560.82	11900.7	854816	0.0137308	-0.046577	23.93	VFLFPPKPKDT	VFLFPPK[2]PK[2]DT	NISTmAb_heavy_chain	243	253	2	249	251
JBAD180817R9315S16	580.337	3	2563.58	18958.7	997875	0.0186449	-0.046577	23.89	VFLFPPKPKDT	VFLFPPK[2]PK[2]DT	NISTmAb_heavy_chain	243	253	2	249	251
JBAD180817R9315S16	580.337	3	2632.83	4765.76	288902	0.0162284	-0.046394	23.44	VFLFPPKPKDT	VFLFPPK[2]PK[2]DT	NISTmAb_heavy_chain	243	253	2	249	251
JBAD180817R9315S16	580.337	3	2703.96	0	121617	0	-0.046394	18.68	VFLFPPKPKDT	VFLFPPK[2]PK[2]DT	NISTmAb_heavy_chain	243	253	2	249	251
JBAD180817R9315S16	580.336	3	2734.49	0	125942	0	-0.046943	20.55	VFLFPPKPKDT	VFLFPPK[2]PK[2]DT	NISTmAb_heavy_chain	243	253	2	249	251
JBAD150917R9487S01	716.675	4	3567.34	4540.08	260815	0.0171094	0.000574	10.9	LLGGPSVFLFPPKPKDTLMISR	LLGGPSVFLFPPK[2]PK[2]DTLMISR	NISTmAb_heavy_chain	237	258	2	249	251
JBAD150917R9487S07	579.682	3	2482.93	3240.47	161398	0.0196823	0.000634	10.38	LFPPKPKDTLM	LFPPK[2]PK[2]DTLM	NISTmAb_heavy_chain	245	255	2	249	251
JBAD150917R9487S07	579.681	3	2485.96	4229.11	214091	0.0193712	0.000451	11.39	LFPPKPKDTLM	LFPPK[2]PK[2]DTLM	NISTmAb_heavy_chain	245	255	2	249	251
JBAD150917R9487S07	579.681	3	2516.67	2497.91	130751	0.0187462	0.000265	13.2	LFPPKPKDTLM	LFPPK[2]PK[2]DTLM	NISTmAb_heavy_chain	245	255	2	249	251
JBAD150917R9487S07	579.681	3	2519.8	0	134066	0	8.2e-05	13.65	LFPPKPKDTLM	LFPPK[2]PK[2]DTLM	NISTmAb_heavy_chain	245	255	2	249	251
JBAD150917R9487S13	580.353	3	2571.45	3143.59	243595	0.0127406	0.002311	23.61	VFLFPPKPKDT	VFLFPPK[2]PK[2]DT	NISTmAb_heavy_chain	243	253	2	249	251
JBAD150917R9487S13	580.353	3	2605.01	3522.16	272768	0.0127481	0.002311	18.69	VFLFPPKPKDT	VFLFPPK[2]PK[2]DT	NISTmAb_heavy_chain	243	253	2	249	251
JBAD150917R9487S13	580.352	3	2644.03	0	179750	0	-6.8e-05	20.65	VFLFPPKPKDT	VFLFPPK[2]PK[2]DT	NISTmAb_heavy_chain	243	253	2	249	251
JBAD150917R9487S13	580.353	3	2674.3	0	122741	0	0.001945	19.85	VFLFPPKPKDT	VFLFPPK[2]PK[2]DT	NISTmAb_heavy_chain	243	253	2	249	251
JBAD150917R9487S13	580.352	3	2677.33	0	133747	0	0.001213	21.82	VFLFPPKPKDT	VFLFPPK[2]PK[2]DT	NISTmAb_heavy_chain	243	253	2	249	251
JBAD150917R9487S13	580.352	3	2744.51	3204.1	150131	0.020896	0.00103	20.16	VFLFPPKPKDT	VFLFPPK[2]PK[2]DT	NISTmAb_heavy_chain	243	253	2	249	251
JBAD210917R9535S22	955.232	3	3419.82	0	173411	0	0.001809	37.19	LLGGPSVFLFPPKPKDTLMISR	LLGGPSVFLFPPK[3]PK[3]DTLMISR	NISTmAb_heavy_chain	237	258	2	249	251
JBAD210917R9535S22	955.232	3	3422.83	0	167458	0	0.001257	41.94	LLGGPSVFLFPPKPKDTLMISR	LLGGPSVFLFPPK[3]PK[3]DTLMISR	NISTmAb_heavy_chain	237	258	2	249	251
JBAD210917R9535S23	579.682	3	2379.35	0	203828	0	0.000817	11.46	LFPPKPKDTLM	LFPPK[3]PK[3]DTLM	NISTmAb_heavy_chain	245	255	2	249	251
JBAD210917R9535S23	579.682	3	2411.59	6399.03	349699	0.0179698	0.002098	14.88	LFPPKPKDTLM	LFPPK[3]PK[3]DTLM	NISTmAb_heavy_chain	245	255	2	249	251
JBAD210917R9535S23	579.682	3	2414.63	5395.36	289753	0.0182802	0.001366	11.87	LFPPKPKDTLM	LFPPK[3]PK[3]DTLM	NISTmAb_heavy_chain	245	255	2	249	251
JBAD210917R9535S23	579.682	3	2479.16	3304.17	210819	0.0154311	0.000634	13.59	LFPPKPKDTLM	LFPPK[3]PK[3]DTLM	NISTmAb_heavy_chain	245	255	2	249	251
JBAD210917R9535S24	580.353	3	2521.14	16740.1	746231	0.0219407	0.003592	26.01	VFLFPPKPKDT	VFLFPPK[3]PK[3]DT	NISTmAb_heavy_chain	243	253	2	249	251
JBAD210917R9535S24	580.353	3	2524.04	8572.19	531630	0.0158685	0.00286	22.21	VFLFPPKPKDT	VFLFPPK[3]PK[3]DT	NISTmAb_heavy_chain	243	253	2	249	251
JBAD210917R9535S24	580.353	3	2556.34	4182.42	298789	0.0138047	0.001945	21.32	VFLFPPKPKDT	VFLFPPK[3]PK[3]DT	NISTmAb_heavy_chain	243	253	2	249	251
JBAD210917R9535S24	580.353	3	2559.25	6280.12	303519	0.0202716	0.003409	21.87	VFLFPPKPKDT	VFLFPPK[3]PK[3]DT	NISTmAb_heavy_chain	243	253	2	249	251
JBAD210917R9535S24	580.353	3	2593.08	6884.46	289525	0.0232262	0.003043	22.3	VFLFPPKPKDT	VFLFPPK[3]PK[3]DT	NISTmAb_heavy_chain	243	253	2	249	251
JBAD210917R9535S24	580.352	3	2625.64	0	203256	0	-6.8e-05	19.96	VFLFPPKPKDT	VFLFPPK[3]PK[3]DT	NISTmAb_heavy_chain	243	253	2	249	251
JBAD210917R9535S24	580.353	3	2628.71	0	215507	0	0.00286	25.5	VFLFPPKPKDT	VFLFPPK[3]PK[3]DT	NISTmAb_heavy_chain	243	253	2	249	251
JBAD210917R9535S31	955.232	3	3391.92	0	122049	0	0.00309	36.05	LLGGPSVFLFPPKPKDTLMISR	LLGGPSVFLFPPK[3]PK[3]DTLMISR	NISTmAb_heavy_chain	237	258	2	249	251
JBAD210917R9535S31	955.232	3	3393.37	0	179636	0	0.00144	12.39	LLGGPSVFLFPPKPKDTLMISR	LLGGPSVFLFPPK[3]PK[3]DTLMISR	NISTmAb_heavy_chain	237	258	2	249	251
JBAD210917R9535S31	955.232	3	3425.77	0	129686	0	0.00309	36.87	LLGGPSVFLFPPKPKDTLMISR	LLGGPSVFLFPPK[3]PK[3]DTLMISR	NISTmAb_heavy_chain	237	258	2	249	251
JBAD210917R9535S31	955.231	3	3427.22	0	130279	0	-0.001488	38.16	LLGGPSVFLFPPKPKDTLMISR	LLGGPSVFLFPPK[3]PK[3]DTLMISR	NISTmAb_heavy_chain	237	258	2	249	251
JBAD210917R9535S32	803.499	2	2193.82	0	147056	0	0.001759	10.16	LFPPKPKDTL	LFPPK[3]PK[3]DTL	NISTmAb_heavy_chain	245	254	2	249	251
JBAD210917R9535S32	536.001	3	2281.27	3438.25	218897	0.0154643	0.000405	14.57	LFPPKPKDTL	LFPPK[3]PK[3]DTL	NISTmAb_heavy_chain	245	254	2	249	251
JBAD210917R9535S32	579.682	3	2343.04	7916.79	343914	0.0225017	0.003013	10.52	LFPPKPKDTLM	LFPPK[3]PK[3]DTLM	NISTmAb_heavy_chain	245	255	2	249	251
JBAD210917R9535S32	579.682	3	2378.03	4558.79	244649	0.0182931	0.001	13.23	LFPPKPKDTLM	LFPPK[3]PK[3]DTLM	NISTmAb_heavy_chain	245	255	2	249	251
JBAD210917R9535S32	579.681	3	2411.59	7744.79	383680	0.0197862	0.000265	12.13	LFPPKPKDTLM	LFPPK[3]PK[3]DTLM	NISTmAb_heavy_chain	245	255	2	249	251
JBAD210917R9535S32	579.682	3	2414.59	5103.85	319334	0.0157313	0.002647	10.33	LFPPKPKDTLM	LFPPK[3]PK[3]DTLM	NISTmAb_heavy_chain	245	255	2	249	251
JBAD210917R9535S32	579.682	3	2445.2	4082.75	242258	0.0165736	0.002281	14.16	LFPPKPKDTLM	LFPPK[3]PK[3]DTLM	NISTmAb_heavy_chain	245	255	2	249	251
JBAD210917R9535S32	579.682	3	2448.23	3489.22	321224	0.0107456	0.002464	15.51	LFPPKPKDTLM	LFPPK[3]PK[3]DTLM	NISTmAb_heavy_chain	245	255	2	249	251
JBAD210917R9535S33	580.353	3	2510.52	8136.75	340467	0.023341	0.00286	21.7	VFLFPPKPKDT	VFLFPPK[3]PK[3]DT	NISTmAb_heavy_chain	243	253	2	249	251
JBAD210917R9535S33	580.353	3	2513.4	9219.11	506180	0.0178873	0.002677	19.53	VFLFPPKPKDT	VFLFPPK[3]PK[3]DT	NISTmAb_heavy_chain	243	253	2	249	251
JBAD210917R9535S33	580.353	3	2545.43	5786.38	291827	0.0194426	0.003409	21.29	VFLFPPKPKDT	VFLFPPK[3]PK[3]DT	NISTmAb_heavy_chain	243	253	2	249	251
JBAD210917R9535S33	580.352	3	2548.34	4642.71	286420	0.0159509	0.00103	20.42	VFLFPPKPKDT	VFLFPPK[3]PK[3]DT	NISTmAb_heavy_chain	243	253	2	249	251
JBAD210917R9535S33	580.353	3	2579.48	3874.11	244249	0.0156137	0.003409	21.57	VFLFPPKPKDT	VFLFPPK[3]PK[3]DT	NISTmAb_heavy_chain	243	253	2	249	251
JBAD210917R9535S33	580.352	3	2582.4	6902.18	302043	0.0223411	0.00103	24.79	VFLFPPKPKDT	VFLFPPK[3]PK[3]DT	NISTmAb_heavy_chain	243	253	2	249	251
JBAD210917R9535S33	580.352	3	2686.72	0	120378	0	0.00103	24.17	VFLFPPKPKDT	VFLFPPK[3]PK[3]DT	NISTmAb_heavy_chain	243	253	2	249	251
JBAD180817R9315S07	583.284	2	754.075	13662.4	358212	0.0367394	-0.032038	43.59	SHEDPEVK	SHEDPEVK[2]2	NISTmAb_heavy_chain	270	277	1	277
JBAD180817R9315S07	583.284	2	756.785	38577.9	1.1089e+06	0.0336196	-0.032404	21.05	SHEDPEVK	SHEDPEVK[2]2	NISTmAb_heavy_chain	270	277	1	277
JBAD180817R9315S07	670.322	2	1361.11	4599.82	161496	0.0276938	-0.035303	30.83	HEDPEVKFN	HEDPEVK[2]FN	NISTmAb_heavy_chain	271	279	1	277
JBAD180817R9315S07	713.836	2	1362.64	9909.2	372341	0.0259233	-0.039867	20.2	SHEDPEVKFN	SHEDPEVK[2]FN	NISTmAb_heavy_chain	270	279	1	277
JBAD180817R9315S07	713.836	2	1365.45	21451.3	616306	0.0336356	-0.039499	18.22	SHEDPEVKFN	SHEDPEVK[2]FN	NISTmAb_heavy_chain	270	279	1	277
JBAD180817R9315S07	476.226	3	1368.23	34854.5	829687	0.0403156	-0.039636	14.5	SHEDPEVKFN	SHEDPEVK[2]FN	NISTmAb_heavy_chain	270	279	1	277
JBAD180817R9315S07	476.227	3	1370.91	32848.9	817094	0.0386484	-0.038628	11.16	SHEDPEVKFN	SHEDPEVK[2]FN	NISTmAb_heavy_chain	270	279	1	277
JBAD180817R9315S16	583.285	2	757.663	10825.5	275441	0.0378163	-0.030208	32.82	SHEDPEVK	SHEDPEVK[2]2	NISTmAb_heavy_chain	270	277	1	277
JBAD180817R9315S16	583.284	2	760.378	31214.5	1.02267e+06	0.0296185	-0.031672	30.06	SHEDPEVK	SHEDPEVK[2]2	NISTmAb_heavy_chain	270	277	1	277
JBAD180817R9315S16	476.227	3	1365.48	0	789777	0	-0.037071	19.68	SHEDPEVKFN	SHEDPEVK[2]FN	NISTmAb_heavy_chain	270	279	1	277
JBAD180817R9315S16	476.227	3	1368.06	26645.4	855769	0.030196	-0.037347	14.5	SHEDPEVKFN	SHEDPEVK[2]FN	NISTmAb_heavy_chain	270	279	1	277
JBAD180817R9315S16	713.837	2	1369.14	25665.5	807174	0.0308169	-0.037547	15.79	SHEDPEVKFN	SHEDPEVK[2]FN	NISTmAb_heavy_chain	270	279	1	277
JBAD180817R9315S16	713.837	2	1370.44	23256.9	811263	0.0278686	-0.037425	12.36	SHEDPEVKFN	SHEDPEVK[2]FN	NISTmAb_heavy_chain	270	279	1	277
JBAD180817R9315S16	547.591	3	1670.64	0	173474	0	-0.040949	27.78	DVSHEDPEVKFN	DVSHEDPEVK[2]FN	NISTmAb_heavy_chain	268	279	1	277
JBAD180817R9315S16	820.883	2	1671.88	7316.99	156184	0.0447518	-0.041117	41.56	DVSHEDPEVKFN	DVSHEDPEVK[2]FN	NISTmAb_heavy_chain	268	279	1	277
JBAD150917R9487S13	583.3	2	747.854	9123.81	218440	0.0400933	0.000554	40.99	SHEDPEVK	SHEDPEVK[2]2	NISTmAb_heavy_chain	270	277	1	277
JBAD150917R9487S13	476.24	3	1342.55	5653.35	156204	0.0349281	0.001197	18.05	SHEDPEVKFN	SHEDPEVK[2]FN	NISTmAb_heavy_chain	270	279	1	277
JBAD150917R9487S13	476.24	3	1345.43	21889.7	584920	0.0360734	0.001473	18.46	SHEDPEVKFN	SHEDPEVK[2]FN	NISTmAb_heavy_chain	270	279	1	277
JBAD150917R9487S13	713.856	2	1346.54	16711.1	467587	0.0345058	0.000661	21.92	SHEDPEVKFN	SHEDPEVK[2]FN	NISTmAb_heavy_chain	270	279	1	277
JBAD150917R9487S13	713.856	2	1347.97	20969	439537	0.0455348	0.001149	15.9	SHEDPEVKFN	SHEDPEVK[2]FN	NISTmAb_heavy_chain	270	279	1	277
JBAD150917R9487S13	820.902	2	1653.37	3975.6	118943	0.0323434	-0.002055	34.43	DVSHEDPEVKFN	DVSHEDPEVK[2]FN	NISTmAb_heavy_chain	268	279	1	277
JBAD210917R9535S24	583.301	2	743.009	4743.7	127254	0.0359378	0.002752	24.08	SHEDPEVK	SHEDPEVK[3]3	NISTmAb_heavy_chain	270	277	1	277
JBAD210917R9535S24	583.3	2	744.583	9043.44	274730	0.0318686	0.00031	41.02	SHEDPEVK	SHEDPEVK[3]3	NISTmAb_heavy_chain	270	277	1	277
JBAD210917R9535S24	476.24	3	1329.67	0	473119	0	0.000465	19.75	SHEDPEVKFN	SHEDPEVK[3]FN	NISTmAb_heavy_chain	270	279	1	277
JBAD210917R9535S24	713.856	2	1330.8	12835.6	390944	0.0317885	-7.1e-05	16.01	SHEDPEVKFN	SHEDPEVK[3]FN	NISTmAb_heavy_chain	270	279	1	277
JBAD210917R9535S24	476.241	3	1332.29	41957.4	923821	0.0434441	0.003303	22.8	SHEDPEVKFN	SHEDPEVK[3]FN	NISTmAb_heavy_chain	270	279	1	277
JBAD210917R9535S24	713.857	2	1333.38	15870.6	478065	0.0321309	0.002737	17.86	SHEDPEVKFN	SHEDPEVK[3]FN	NISTmAb_heavy_chain	270	279	1	277
JBAD210917R9535S24	820.905	2	1637.83	7477.71	172944	0.0414457	0.003437	37.39	DVSHEDPEVKFN	DVSHEDPEVK[3]FN	NISTmAb_heavy_chain	268	279	1	277
JBAD210917R9535S24	820.905	2	1639.4	3333.85	139806	0.0232909	0.002339	33.3	DVSHEDPEVKFN	DVSHEDPEVK[3]FN	NISTmAb_heavy_chain	268	279	1	277
JBAD210917R9535S33	583.3	2	735.286	11785.6	280368	0.0403403	0.000554	32.63	SHEDPEVK	SHEDPEVK[3]3	NISTmAb_heavy_chain	270	277	1	277
JBAD210917R9535S33	583.301	2	736.828	11620.7	343674	0.0327072	0.002262	37.07	SHEDPEVK	SHEDPEVK[3]3	NISTmAb_heavy_chain	270	277	1	277
JBAD210917R9535S33	713.856	2	1317.81	6520.06	260838	0.024387	0.000783	16.85	SHEDPEVKFN	SHEDPEVK[3]FN	NISTmAb_heavy_chain	270	279	1	277
JBAD210917R9535S33	713.855	2	1320.79	12469.7	442233	0.0274239	-0.001169	20.17	SHEDPEVKFN	SHEDPEVK[3]FN	NISTmAb_heavy_chain	270	279	1	277
JBAD210917R9535S33	476.24	3	1326.71	24887.3	837124	0.0288712	0.000375	19.77	SHEDPEVKFN	SHEDPEVK[3]FN	NISTmAb_heavy_chain	270	279	1	277
JBAD210917R9535S33	476.24	3	1329.37	25721.6	851367	0.0293261	0.002022	15.64	SHEDPEVKFN	SHEDPEVK[3]FN	NISTmAb_heavy_chain	270	279	1	277
JBAD210917R9535S33	820.904	2	1626.03	6599.92	156442	0.0404799	0.001119	36.57	DVSHEDPEVKFN	DVSHEDPEVK[3]FN	NISTmAb_heavy_chain	268	279	1	277
JBAD210917R9535S33	547.605	3	1627.62	0	196069	0	0.000616	13.56	DVSHEDPEVKFN	DVSHEDPEVK[3]FN	NISTmAb_heavy_chain	268	279	1	277
JBAD210917R9535S33	820.904	2	1628.84	7081.42	198153	0.034504	0.001363	40.52	DVSHEDPEVKFN	DVSHEDPEVK[3]FN	NISTmAb_heavy_chain	268	279	1	277
JBAD180817R9315S01	750.947	2	633.905	17239.3	738144	0.022822	-0.040842	17.12	VHNAKTKPR	VHNAK[2]TK[2]PR	NISTmAb_heavy_chain	287	295	2	291	293
JBAD180817R9315S01	750.948	2	635.23	29208.1	811612	0.0347376	-0.040354	11.84	VHNAKTKPR	VHNAK[2]TK[2]PR	NISTmAb_heavy_chain	287	295	2	291	293
JBAD180817R9315S10	750.948	2	633.323	20684.4	668127	0.0300291	-0.039988	10.49	VHNAKTKPR	VHNAK[2]TK[2]PR	NISTmAb_heavy_chain	287	295	2	291	293
JBAD180817R9315S10	750.948	2	635.76	40216.5	1.41468e+06	0.0276422	-0.03889	10.96	VHNAKTKPR	VHNAK[2]TK[2]PR	NISTmAb_heavy_chain	287	295	2	291	293
JBAD180817R9315S13	907.484	2	940.182	0	122442	0	-0.047587	17.43	NAKTKPREEQY	NAK[2]TK[2]PREEQY	NISTmAb_heavy_chain	289	299	2	291	293
JBAD150917R9487S01	750.97	2	628.513	7804.11	232294	0.0325039	0.003958	17.44	VHNAKTKPR	VHNAK[2]TK[2]PR	NISTmAb_heavy_chain	287	295	2	291	293
JBAD150917R9487S01	750.97	2	631.065	13169.9	309655	0.040796	0.00408	10.22	VHNAKTKPR	VHNAK[2]TK[2]PR	NISTmAb_heavy_chain	287	295	2	291	293
JBAD150917R9487S07	454.257	4	935.457	5239.25	177056	0.0287405	-0.003913	10.14	NAKTKPREEQY	NAK[2]TK[2]PREEQY	NISTmAb_heavy_chain	289	299	2	291	293
JBAD210917R9535S22	750.968	2	627.4	12152.3	363808	0.0323233	-7.2e-05	12.47	VHNAKTKPR	VHNAK[3]TK[3]PR	NISTmAb_heavy_chain	287	295	2	291	293
JBAD210917R9535S22	750.968	2	629.915	12510.1	356512	0.0339006	-0.000194	16.22	VHNAKTKPR	VHNAK[3]TK[3]PR	NISTmAb_heavy_chain	287	295	2	291	293
JBAD210917R9535S31	750.968	2	626.752	14551.3	367415	0.0380958	0.000662	13.95	VHNAKTKPR	VHNAK[3]TK[3]PR	NISTmAb_heavy_chain	287	295	2	291	293
JBAD210917R9535S31	750.969	2	629.247	15088.8	387879	0.0374441	0.001638	12.85	VHNAKTKPR	VHNAK[3]TK[3]PR	NISTmAb_heavy_chain	287	295	2	291	293
JBAD180817R9315S01	721.387	3	3561.16	9396.88	317586	0.0287382	-0.059882	24.32	VVSVLTVLHQDWLNGKE	VVSVLTVLHQDWLNGK[2]E	NISTmAb_heavy_chain	305	321	1	320
JBAD180817R9315S01	721.387	3	3563.97	0	662106	0	-0.058601	17.52	VVSVLTVLHQDWLNGKE	VVSVLTVLHQDWLNGK[2]E	NISTmAb_heavy_chain	305	321	1	320
JBAD180817R9315S01	1081.58	2	3565.09	3777.82	139986	0.0262779	-0.057428	20.25	VVSVLTVLHQDWLNGKE	VVSVLTVLHQDWLNGK[2]E	NISTmAb_heavy_chain	305	321	1	320
JBAD180817R9315S04	474.753	2	1064.63	0	615736	0	-0.024837	24.73	LNGKEY	LNGK[2]EY	NISTmAb_heavy_chain	317	322	1	320
JBAD180817R9315S04	474.752	2	1067.04	0	1783790	0	-0.025325	27.26	LNGKEY	LNGK[2]EY	NISTmAb_heavy_chain	317	322	1	320
JBAD180817R9315S04	609.971	3	2346.95	0	1.15379e+06	0	-0.047525	28.15	TVLHQDWLNGKEY	TVLHQDWLNGK[2]EY	NISTmAb_heavy_chain	310	322	1	320
JBAD180817R9315S04	914.453	2	2348.05	0	161404	0	-0.047206	16.87	TVLHQDWLNGKEY	TVLHQDWLNGK[2]EY	NISTmAb_heavy_chain	310	322	1	320
JBAD180817R9315S04	609.971	3	2349.56	0	1206443	0	-0.04844	28.14	TVLHQDWLNGKEY	TVLHQDWLNGK[2]EY	NISTmAb_heavy_chain	310	322	1	320
JBAD180817R9315S04	914.453	2	2350.66	0	283370	0	-0.04806	14.58	TVLHQDWLNGKEY	TVLHQDWLNGK[2]EY	NISTmAb_heavy_chain	310	322	1	320
JBAD180817R9315S10	721.387	3	3559.15	3927.64	158205	0.0242248	-0.057869	25.61	VVSVLTVLHQDWLNGKE	VVSVLTVLHQDWLNGK[2]E	NISTmAb_heavy_chain	305	321	1	320
JBAD180817R9315S10	721.388	3	3562.14	5758.41	270054	0.020878	-0.054206	30.74	VVSVLTVLHQDWLNGKE	VVSVLTVLHQDWLNGK[2]E	NISTmAb_heavy_chain	305	321	1	320
JBAD180817R9315S13	474.753	2	1063.26	0	1154866	0	-0.024775	21.68	LNGKEY	LNGK[2]EY	NISTmAb_heavy_chain	317	322	1	320
JBAD180817R9315S13	474.753	2	1065.84	0	1863540	0	-0.025143	18.22	LNGKEY	LNGK[2]EY	NISTmAb_heavy_chain	317	322	1	320
JBAD180817R9315S13	609.971	3	2348.98	0	885907	0	-0.049355	27.63	TVLHQDWLNGKEY	TVLHQDWLNGK[2]EY	NISTmAb_heavy_chain	310	322	1	320
JBAD180817R9315S13	914.453	2	2350.07	7889.1	392235	0.0197166	-0.048548	16.08	TVLHQDWLNGKEY	TVLHQDWLNGK[2]EY	NISTmAb_heavy_chain	310	322	1	320
JBAD180817R9315S13	914.453	2	2351.5	5240.79	387279	0.0133517	-0.048426	39.92	TVLHQDWLNGKEY	TVLHQDWLNGK[2]EY	NISTmAb_heavy_chain	310	322	1	320
JBAD180817R9315S13	609.971	3	2357.32	0	661563	0	-0.048806	28.87	TVLHQDWLNGKEY	TVLHQDWLNGK[2]EY	NISTmAb_heavy_chain	310	322	1	320
JBAD150917R9487S01	721.406	3	3546.31	15524.4	552618	0.0273248	-8e-06	29.45	VVSVLTVLHQDWLNGKE	VVSVLTVLHQDWLNGK[2]E	NISTmAb_heavy_chain	305	321	1	320
JBAD150917R9487S01	721.407	3	3549.13	19602	907661	0.0211397	0.001822	38.26	VVSVLTVLHQDWLNGKE	VVSVLTVLHQDWLNGK[2]E	NISTmAb_heavy_chain	305	321	1	320
JBAD150917R9487S07	474.765	2	1053.83	15086.5	661502	0.0222978	0.000493	27.44	LNGKEY	LNGK[2]EY	NISTmAb_heavy_chain	317	322	1	320
JBAD150917R9487S07	474.766	2	1056.52	22882.3	1.29422e+06	0.0173732	0.000981	22.45	LNGKEY	LNGK[2]EY	NISTmAb_heavy_chain	317	322	1	320
JBAD150917R9487S07	609.987	3	2352.18	14283.6	534127	0.0260455	-0.000281	33.92	TVLHQDWLNGKEY	TVLHQDWLNGK[2]EY	NISTmAb_heavy_chain	310	322	1	320
JBAD150917R9487S07	914.477	2	2353.36	2882.35	156250	0.0181129	0.000402	36.43	TVLHQDWLNGKEY	TVLHQDWLNGK[2]EY	NISTmAb_heavy_chain	310	322	1	320
JBAD150917R9487S07	609.986	3	2354.92	0	1.02911e+06	0	-0.003395	31.39	TVLHQDWLNGKEY	TVLHQDWLNGK[2]EY	NISTmAb_heavy_chain	310	322	1	320
JBAD150917R9487S07	914.476	2	2356.04	3453.48	235125	0.0144753	-0.003016	40.89	TVLHQDWLNGKEY	TVLHQDWLNGK[2]EY	NISTmAb_heavy_chain	310	322	1	320
JBAD210917R9535S22	721.408	3	3539.19	40621.7	1.29213e+06	0.0304796	0.003289	31.95	VVSVLTVLHQDWLNGKE	VVSVLTVLHQDWLNGK[3]E	NISTmAb_heavy_chain	305	321	1	320
JBAD210917R9535S22	721.407	3	3541.77	22574.5	1348203	0.0164684	0.002191	33.92	VVSVLTVLHQDWLNGKE	VVSVLTVLHQDWLNGK[3]E	NISTmAb_heavy_chain	305	321	1	320
JBAD210917R9535S22	1081.61	2	3542.91	6548.3	212042	0.0299569	0.002142	17.62	VVSVLTVLHQDWLNGKE	VVSVLTVLHQDWLNGK[3]E	NISTmAb_heavy_chain	305	321	1	320
JBAD210917R9535S23	474.766	2	1033.12	16108.5	996693	0.0159049	0.001653	27.56	LNGKEY	LNGK[3]EY	NISTmAb_heavy_chain	317	322	1	320
JBAD210917R9535S23	474.766	2	1035.79	26830.1	1.31719e+06	0.0199626	0.001653	27.61	LNGKEY	LNGK[3]EY	NISTmAb_heavy_chain	317	322	1	320
JBAD210917R9535S23	609.987	3	2320.74	0	640743	0	0.000451	28.15	TVLHQDWLNGKEY	TVLHQDWLNGK[3]EY	NISTmAb_heavy_chain	310	322	1	320
JBAD210917R9535S23	914.478	2	2321.88	3203.65	195337	0.016136	0.001134	39.93	TVLHQDWLNGKEY	TVLHQDWLNGK[3]EY	NISTmAb_heavy_chain	310	322	1	320
JBAD210917R9535S23	609.987	3	2323.46	0	545137	0	-0.00065	13.51	TVLHQDWLNGKEY	TVLHQDWLNGK[3]EY	NISTmAb_heavy_chain	310	322	1	320
JBAD210917R9535S23	914.477	2	2324.64	2840.41	160464	0.0173933	3.6e-05	37.4	TVLHQDWLNGKEY	TVLHQDWLNGK[3]EY	NISTmAb_heavy_chain	310	322	1	320
JBAD210917R9535S31	721.408	3	3543.15	0	1232928	0	0.003838	48.33	VVSVLTVLHQDWLNGKE	VVSVLTVLHQDWLNGK[3]E	NISTmAb_heavy_chain	305	321	1	320
JBAD210917R9535S31	1081.61	2	3544.3	3429.21	131129	0.025485	0.004582	17.99	VVSVLTVLHQDWLNGKE	VVSVLTVLHQDWLNGK[3]E	NISTmAb_heavy_chain	305	321	1	320
JBAD210917R9535S31	1081.61	2	3545.74	4144.18	137309	0.0292972	0.003362	24.3	VVSVLTVLHQDWLNGKE	VVSVLTVLHQDWLNGK[3]E	NISTmAb_heavy_chain	305	321	1	320
JBAD210917R9535S32	474.766	2	1023.9	36781	1.66922e+06	0.0215598	0.001591	29.65	LNGKEY	LNGK[3]EY	NISTmAb_heavy_chain	317	322	1	320
JBAD210917R9535S32	474.766	2	1026.42	42244.3	2.18215e+06	0.0189914	0.001591	21.64	LNGKEY	LNGK[3]EY	NISTmAb_heavy_chain	317	322	1	320
JBAD210917R9535S32	609.988	3	2318.04	15997	630800	0.0247326	0.001732	23.87	TVLHQDWLNGKEY	TVLHQDWLNGK[3]EY	NISTmAb_heavy_chain	310	322	1	320
JBAD210917R9535S32	914.478	2	2319.24	3911.27	199029	0.019273	0.002722	43.3	TVLHQDWLNGKEY	TVLHQDWLNGK[3]EY	NISTmAb_heavy_chain	310	322	1	320
JBAD210917R9535S32	609.987	3	2320.82	0	1.07663e+06	0	0.000634	30.6	TVLHQDWLNGKEY	TVLHQDWLNGK[3]EY	NISTmAb_heavy_chain	310	322	1	320
JBAD210917R9535S32	914.478	2	2321.93	4355.29	228383	0.0187133	0.001134	43.05	TVLHQDWLNGKEY	TVLHQDWLNGK[3]EY	NISTmAb_heavy_chain	310	322	1	320
JBAD150917R9487S13	894.16	3	2093	4976.01	168425	0.0286966	0.002966	11.37	LHQDWLNGKEYKCKVS	LHQDWLNGK[2]EYK[2]CK[2]VS	NISTmAb_heavy_chain	312	327	3	320	323	325
JBAD150917R9487S13	894.159	3	2096.08	4197.23	120731	0.033597	0.000404	24.44	LHQDWLNGKEYKCKVS	LHQDWLNGK[2]EYK[2]CK[2]VS	NISTmAb_heavy_chain	312	327	3	320	323	325
JBAD210917R9535S24	894.159	3	2052.68	11227.6	268838	0.0400893	-0.002344	11.52	LHQDWLNGKEYKCKVS	LHQDWLNGK[3]EYK[3]CK[3]VS	NISTmAb_heavy_chain	312	327	3	320	323	325
JBAD210917R9535S33	894.161	3	2051.42	5296.27	166753	0.0307834	0.005531	12.45	LHQDWLNGKEYKCKVS	LHQDWLNGK[3]EYK[3]CK[3]VS	NISTmAb_heavy_chain	312	327	3	320	323	325
JBAD210917R9535S33	894.159	3	2053.04	5152.29	117651	0.0419556	0.000221	22.18	LHQDWLNGKEYKCKVS	LHQDWLNGK[3]EYK[3]CK[3]VS	NISTmAb_heavy_chain	312	327	3	320	323	325
JBAD180817R9315S01	450.245	3	853.665	18207.4	403480	0.0431774	-0.036063	21.88	YKCKVSN	YK[2]CK[2]VSN	NISTmAb_heavy_chain	322	328	2	323	325
JBAD180817R9315S10	450.245	3	849.407	6749.54	140930	0.0457039	-0.035331	19.29	YKCKVSN	YK[2]CK[2]VSN	NISTmAb_heavy_chain	322	328	2	323	325
JBAD180817R9315S10	450.245	3	850.908	17916.8	637745	0.0273263	-0.035973	23.72	YKCKVSN	YK[2]CK[2]VSN	NISTmAb_heavy_chain	322	328	2	323	325
JBAD210917R9535S22	450.258	3	831.851	6164.48	157145	0.0377473	0.00129	21.14	YKCKVSN	YK[3]CK[3]VSN	NISTmAb_heavy_chain	322	328	2	323	325
JBAD210917R9535S22	450.257	3	834.726	10237.3	234026	0.0419109	0.001107	12.74	YKCKVSN	YK[3]CK[3]VSN	NISTmAb_heavy_chain	322	328	2	323	325
JBAD210917R9535S31	450.258	3	833.182	11530.3	259925	0.0424759	0.001656	13.99	YKCKVSN	YK[3]CK[3]VSN	NISTmAb_heavy_chain	322	328	2	323	325
JBAD210917R9535S31	450.258	3	836.042	12293.1	364218	0.03265	0.00138	13.25	YKCKVSN	YK[3]CK[3]VSN	NISTmAb_heavy_chain	322	328	2	323	325
JBAD280218R10700S01	450.257	3	869.816	10300.4	224083	0.0439467	0.000924	12.46	YKCKVSN	YK[2]CK[2]VSN	NISTmAb_heavy_chain	322	328	2	323	325
JBAD280218R10700S01	450.257	3	872.121	7909.17	212258	0.0359235	0.000558	24.64	YKCKVSN	YK[2]CK[2]VSN	NISTmAb_heavy_chain	322	328	2	323	325
JBAD280218R10700S01	450.257	3	874.433	7683.36	210447	0.0352237	0.000465	12.52	YKCKVSN	YK[2]CK[2]VSN	NISTmAb_heavy_chain	322	328	2	323	325
JBAD280218R10700S01	450.257	3	876.773	4525.13	148850	0.0295036	0.000648	26.9	YKCKVSN	YK[2]CK[2]VSN	NISTmAb_heavy_chain	322	328	2	323	325
JBAD280218R10700S02	450.258	3	851.931	6970.75	186745	0.0359844	0.002022	24.21	YKCKVSN	YK[2]CK[2]VSN	NISTmAb_heavy_chain	322	328	2	323	325
JBAD280218R10700S02	450.258	3	854.241	10087.8	224730	0.0429602	0.00138	19.24	YKCKVSN	YK[2]CK[2]VSN	NISTmAb_heavy_chain	322	328	2	323	325
JBAD280218R10700S02	450.258	3	856.552	7428.25	183289	0.0389491	0.002112	24.7	YKCKVSN	YK[2]CK[2]VSN	NISTmAb_heavy_chain	322	328	2	323	325
JBAD280218R10700S03	450.258	3	873.971	5404.63	147281	0.035397	0.002022	19.34	YKCKVSN	YK[2]CK[2]VSN	NISTmAb_heavy_chain	322	328	2	323	325
JBAD280218R10700S03	450.258	3	876.363	9288.26	188121	0.0470507	0.002205	26.4	YKCKVSN	YK[2]CK[2]VSN	NISTmAb_heavy_chain	322	328	2	323	325
JBAD280218R10700S03	450.257	3	878.744	7030	205941	0.0330093	0.000375	24.75	YKCKVSN	YK[2]CK[2]VSN	NISTmAb_heavy_chain	322	328	2	323	325
JBAD280218R10700S04	450.257	3	848.48	9914.16	236808	0.0401836	0.000831	19.5	YKCKVSN	YK[2]CK[2]VSN	NISTmAb_heavy_chain	322	328	2	323	325
JBAD280218R10700S04	450.257	3	850.802	11349.9	222186	0.0486001	0.000924	18.29	YKCKVSN	YK[2]CK[2]VSN	NISTmAb_heavy_chain	322	328	2	323	325
JBAD280218R10700S04	450.257	3	853.179	4901.37	158168	0.030057	-0.001365	17.58	YKCKVSN	YK[2]CK[2]VSN	NISTmAb_heavy_chain	322	328	2	323	325
JBAD280218R10700S04	450.258	3	855.506	5867.76	119174	0.0469263	0.002298	19.38	YKCKVSN	YK[2]CK[2]VSN	NISTmAb_heavy_chain	322	328	2	323	325
JBAD180817R9315S01	798.45	3	1922.29	11459.1	329626	0.0335959	-0.063454	21.69	YKCKVSNKALPAPIE	YK[2]CK[2]VSNK[2]ALPAPIE	NISTmAb_heavy_chain	322	336	3	323	325	329
JBAD180817R9315S01	798.449	3	1925	30878.7	849227	0.0350852	-0.064186	13.3	YKCKVSNKALPAPIE	YK[2]CK[2]VSNK[2]ALPAPIE	NISTmAb_heavy_chain	322	336	3	323	325	329
JBAD180817R9315S01	599.089	4	1956.01	17300.4	501253	0.0333627	-0.063407	11.62	YKCKVSNKALPAPIE	YK[2]CK[2]VSNK[2]ALPAPIE	NISTmAb_heavy_chain	322	336	3	323	325	329
JBAD180817R9315S01	798.45	3	1957.24	12519.7	358665	0.0337291	-0.062539	15.6	YKCKVSNKALPAPIE	YK[2]CK[2]VSNK[2]ALPAPIE	NISTmAb_heavy_chain	322	336	3	323	325	329
JBAD180817R9315S01	798.45	3	1961.55	9552.05	236508	0.03882	-0.063271	19.94	YKCKVSNKALPAPIE	YK[2]CK[2]VSNK[2]ALPAPIE	NISTmAb_heavy_chain	322	336	3	323	325	329
JBAD180817R9315S10	798.451	3	1918.1	19405.4	490449	0.0380607	-0.06034	17.57	YKCKVSNKALPAPIE	YK[2]CK[2]VSNK[2]ALPAPIE	NISTmAb_heavy_chain	322	336	3	323	325	329
JBAD180817R9315S10	798.45	3	1949.97	7133.83	215891	0.0319867	-0.061807	16.92	YKCKVSNKALPAPIE	YK[2]CK[2]VSNK[2]ALPAPIE	NISTmAb_heavy_chain	322	336	3	323	325	329
JBAD180817R9315S10	599.09	4	1952.99	4694.37	200215	0.0229095	-0.060963	12.42	YKCKVSNKALPAPIE	YK[2]CK[2]VSNK[2]ALPAPIE	NISTmAb_heavy_chain	322	336	3	323	325	329
JBAD180817R9315S10	798.451	3	1954.39	8278.88	194565	0.0408141	-0.060523	11.75	YKCKVSNKALPAPIE	YK[2]CK[2]VSNK[2]ALPAPIE	NISTmAb_heavy_chain	322	336	3	323	325	329
JBAD150917R9487S01	599.105	4	2039.46	6713.92	172809	0.0373987	0.000805	10.69	YKCKVSNKALPAPIE	YK[2]CK[2]VSNK[2]ALPAPIE	NISTmAb_heavy_chain	322	336	3	323	325	329
JBAD150917R9487S01	798.471	3	2042.39	5409.75	137534	0.0378453	-0.000649	18.69	YKCKVSNKALPAPIE	YK[2]CK[2]VSNK[2]ALPAPIE	NISTmAb_heavy_chain	322	336	3	323	325	329
JBAD150917R9487S01	798.471	3	2044.32	4965.39	122986	0.038807	-0.0001	17.79	YKCKVSNKALPAPIE	YK[2]CK[2]VSNK[2]ALPAPIE	NISTmAb_heavy_chain	322	336	3	323	325	329
JBAD150917R9487S01	599.105	4	2069.9	11918.7	277837	0.0411337	-0.001151	12.46	YKCKVSNKALPAPIE	YK[2]CK[2]VSNK[2]ALPAPIE	NISTmAb_heavy_chain	322	336	3	323	325	329
JBAD150917R9487S01	798.472	3	2075.88	5411.25	138080	0.0377114	0.002099	14.27	YKCKVSNKALPAPIE	YK[2]CK[2]VSNK[2]ALPAPIE	NISTmAb_heavy_chain	322	336	3	323	325	329
JBAD150917R9487S01	798.471	3	2078.99	5709.92	139878	0.0392197	8.3e-05	15.89	YKCKVSNKALPAPIE	YK[2]CK[2]VSNK[2]ALPAPIE	NISTmAb_heavy_chain	322	336	3	323	325	329
JBAD150917R9487S01	599.104	4	2102.73	5134.39	163040	0.0305302	-0.001883	13.51	YKCKVSNKALPAPIE	YK[2]CK[2]VSNK[2]ALPAPIE	NISTmAb_heavy_chain	322	336	3	323	325	329
JBAD150917R9487S01	798.472	3	2111.9	5645.06	132817	0.0407697	0.002831	16.39	YKCKVSNKALPAPIE	YK[2]CK[2]VSNK[2]ALPAPIE	NISTmAb_heavy_chain	322	336	3	323	325	329
JBAD150917R9487S01	798.471	3	2115.01	4049.92	116460	0.0336064	0.000998	18.03	YKCKVSNKALPAPIE	YK[2]CK[2]VSNK[2]ALPAPIE	NISTmAb_heavy_chain	322	336	3	323	325	329
JBAD150917R9487S01	599.105	4	2139.7	5364.42	147347	0.0351279	-0.000907	14.54	YKCKVSNKALPAPIE	YK[2]CK[2]VSNK[2]ALPAPIE	NISTmAb_heavy_chain	322	336	3	323	325	329
JBAD150917R9487S01	599.106	4	2173.3	3249.06	121057	0.0261375	0.003733	10.76	YKCKVSNKALPAPIE	YK[2]CK[2]VSNK[2]ALPAPIE	NISTmAb_heavy_chain	322	336	3	323	325	329
JBAD210917R9535S22	599.105	4	1920.92	10674.6	202651	0.0500389	0.001049	15.53	YKCKVSNKALPAPIE	YK[3]CK[3]VSNK[3]ALPAPIE	NISTmAb_heavy_chain	322	336	3	323	325	329
JBAD210917R9535S22	798.472	3	1922.37	7560.21	158688	0.0454753	0.002099	12.12	YKCKVSNKALPAPIE	YK[3]CK[3]VSNK[3]ALPAPIE	NISTmAb_heavy_chain	322	336	3	323	325	329
JBAD210917R9535S22	798.471	3	1923.85	8636.4	254518	0.0328187	0.00155	19.11	YKCKVSNKALPAPIE	YK[3]CK[3]VSNK[3]ALPAPIE	NISTmAb_heavy_chain	322	336	3	323	325	329
JBAD210917R9535S22	599.105	4	1953.06	29293.6	686725	0.0409118	0.001049	10.86	YKCKVSNKALPAPIE	YK[3]CK[3]VSNK[3]ALPAPIE	NISTmAb_heavy_chain	322	336	3	323	325	329
JBAD210917R9535S22	599.106	4	1954.9	24766.7	547515	0.0432771	0.003001	18.17	YKCKVSNKALPAPIE	YK[3]CK[3]VSNK[3]ALPAPIE	NISTmAb_heavy_chain	322	336	3	323	325	329
JBAD210917R9535S22	798.472	3	1956.19	14195.2	356603	0.0382829	0.002282	17.64	YKCKVSNKALPAPIE	YK[3]CK[3]VSNK[3]ALPAPIE	NISTmAb_heavy_chain	322	336	3	323	325	329
JBAD210917R9535S22	798.471	3	1957.82	7479.2	233662	0.0310158	-0.000283	17.02	YKCKVSNKALPAPIE	YK[3]CK[3]VSNK[3]ALPAPIE	NISTmAb_heavy_chain	322	336	3	323	325	329
JBAD210917R9535S22	599.105	4	1985.6	12790.9	306933	0.040006	-0.001151	11.79	YKCKVSNKALPAPIE	YK[3]CK[3]VSNK[3]ALPAPIE	NISTmAb_heavy_chain	322	336	3	323	325	329
JBAD210917R9535S22	599.105	4	1987.61	8436.92	221055	0.0367635	0.001049	22.96	YKCKVSNKALPAPIE	YK[3]CK[3]VSNK[3]ALPAPIE	NISTmAb_heavy_chain	322	336	3	323	325	329
JBAD210917R9535S22	798.471	3	1989.61	4359.45	151705	0.0279336	0.001181	14.62	YKCKVSNKALPAPIE	YK[3]CK[3]VSNK[3]ALPAPIE	NISTmAb_heavy_chain	322	336	3	323	325	329
JBAD210917R9535S22	798.471	3	1992.54	3943.38	117937	0.0323545	0.000632	20.87	YKCKVSNKALPAPIE	YK[3]CK[3]VSNK[3]ALPAPIE	NISTmAb_heavy_chain	322	336	3	323	325	329
JBAD210917R9535S31	599.106	4	1914.97	5716.71	189259	0.0293201	0.003001	11.64	YKCKVSNKALPAPIE	YK[3]CK[3]VSNK[3]ALPAPIE	NISTmAb_heavy_chain	322	336	3	323	325	329
JBAD210917R9535S31	798.472	3	1916.44	5008.1	160835	0.0301979	0.004661	17.89	YKCKVSNKALPAPIE	YK[3]CK[3]VSNK[3]ALPAPIE	NISTmAb_heavy_chain	322	336	3	323	325	329
JBAD210917R9535S31	798.471	3	1947.1	14742.3	369583	0.038359	8.3e-05	13.88	YKCKVSNKALPAPIE	YK[3]CK[3]VSNK[3]ALPAPIE	NISTmAb_heavy_chain	322	336	3	323	325	329
JBAD210917R9535S31	599.105	4	1949.1	27844.8	636157	0.0419349	-0.001639	11.08	YKCKVSNKALPAPIE	YK[3]CK[3]VSNK[3]ALPAPIE	NISTmAb_heavy_chain	322	336	3	323	325	329
JBAD210917R9535S31	798.47	3	1950.37	14144.2	361159	0.0376873	-0.002662	13.77	YKCKVSNKALPAPIE	YK[3]CK[3]VSNK[3]ALPAPIE	NISTmAb_heavy_chain	322	336	3	323	325	329
JBAD210917R9535S31	599.105	4	1951.98	26961.1	641533	0.0403311	0.001781	11.38	YKCKVSNKALPAPIE	YK[3]CK[3]VSNK[3]ALPAPIE	NISTmAb_heavy_chain	322	336	3	323	325	329
JBAD210917R9535S31	798.472	3	1979.87	7653.58	182359	0.0402794	0.002099	18.62	YKCKVSNKALPAPIE	YK[3]CK[3]VSNK[3]ALPAPIE	NISTmAb_heavy_chain	322	336	3	323	325	329
JBAD210917R9535S31	798.471	3	1981.78	6606.48	179114	0.0355723	0.001733	20.64	YKCKVSNKALPAPIE	YK[3]CK[3]VSNK[3]ALPAPIE	NISTmAb_heavy_chain	322	336	3	323	325	329
JBAD210917R9535S31	599.105	4	1985.57	9085.26	205896	0.0422607	0.000317	10.82	YKCKVSNKALPAPIE	YK[3]CK[3]VSNK[3]ALPAPIE	NISTmAb_heavy_chain	322	336	3	323	325	329
JBAD210917R9535S31	853.524	5	2344.81	2983.71	122069	0.0238597	0.003493	10.98	YKCKVSNKALPAPIEKTISKAKGQPR	YK[3]CK[3]VSNK[3]ALPAPIEK[3]TISK[3]AK[3]GQPR	NISTmAb_heavy_chain	322	347	6	323	325	329	337	341	343
JBAD180817R9315S13	543.579	4	1786.61	4705.76	134674	0.0337622	-0.055928	11.29	KVSNKALPAPIEKT	K[2]VSNK[2]ALPAPIEK[2]T	NISTmAb_heavy_chain	325	338	3	325	329	337
JBAD150917R9487S07	543.593	4	1791.31	7252.59	182484	0.0382244	-0.001728	14.45	KVSNKALPAPIEKT	K[2]VSNK[2]ALPAPIEK[2]T	NISTmAb_heavy_chain	325	338	3	325	329	337
JBAD210917R9535S23	543.594	4	1762.38	7214.24	157847	0.0437064	0.001688	22.83	KVSNKALPAPIEKT	K[3]VSNK[3]ALPAPIEK[3]T	NISTmAb_heavy_chain	325	338	3	325	329	337
JBAD210917R9535S32	543.594	4	1762.04	14414.4	425462	0.0327692	0.002176	14.17	KVSNKALPAPIEKT	K[3]VSNK[3]ALPAPIEK[3]T	NISTmAb_heavy_chain	325	338	3	325	329	337
JBAD210917R9535S32	791.162	3	2137.66	4040.96	129381	0.0302871	0.004876	12.02	KVSNKALPAPIEKTIS	K[3]VSNK[3]ALPAPIEK[3]TIS	NISTmAb_heavy_chain	325	340	3	325	329	337
JBAD210917R9535S32	699.694	4	2331.08	0	144555	0	-0.002644	14.33	KVSNKALPAPIEKTISKA	K[3]VSNK[3]ALPAPIEK[3]TISK[3]A	NISTmAb_heavy_chain	325	342	4	325	329	337	341
JBAD180817R9315S07	524.819	2	1978	0	158035	0	-0.027781	31.77	NKALPAPI	NK[2]ALPAPI	NISTmAb_heavy_chain	328	335	1	329
JBAD180817R9315S07	524.819	2	2010.78	0	510507	0	-0.028635	14.49	NKALPAPI	NK[2]ALPAPI	NISTmAb_heavy_chain	328	335	1	329
JBAD180817R9315S07	524.819	2	2013.42	0	379102	0	-0.028025	15.32	NKALPAPI	NK[2]ALPAPI	NISTmAb_heavy_chain	328	335	1	329
JBAD180817R9315S16	524.82	2	1980.1	0	307320	0	-0.027171	29.83	NKALPAPI	NK[2]ALPAPI	NISTmAb_heavy_chain	328	335	1	329
JBAD180817R9315S16	524.82	2	2018.74	13852.3	430444	0.0311781	-0.026561	28.58	NKALPAPI	NK[2]ALPAPI	NISTmAb_heavy_chain	328	335	1	329
JBAD180817R9315S16	524.82	2	2021.41	0	391491	0	-0.026683	35.05	NKALPAPI	NK[2]ALPAPI	NISTmAb_heavy_chain	328	335	1	329
JBAD150917R9487S13	524.833	2	1993	13149.2	519034	0.0247081	-0.000681	35.07	NKALPAPI	NK[2]ALPAPI	NISTmAb_heavy_chain	328	335	1	329
JBAD150917R9487S13	524.833	2	1995.68	6662.79	323942	0.0201533	-0.000437	22.25	NKALPAPI	NK[2]ALPAPI	NISTmAb_heavy_chain	328	335	1	329
JBAD210917R9535S24	524.834	2	1942.63	6371.21	204490	0.0302151	0.001149	32.48	NKALPAPI	NK[3]ALPAPI	NISTmAb_heavy_chain	328	335	1	329
JBAD210917R9535S24	524.833	2	1972.99	0	674832	0	0.000295	35.05	NKALPAPI	NK[3]ALPAPI	NISTmAb_heavy_chain	328	335	1	329
JBAD210917R9535S24	524.834	2	1975.66	18416.2	400549	0.0439565	0.000905	28.54	NKALPAPI	NK[3]ALPAPI	NISTmAb_heavy_chain	328	335	1	329
JBAD210917R9535S33	524.834	2	1932.23	0	125009	0	0.001515	22.14	NKALPAPI	NK[3]ALPAPI	NISTmAb_heavy_chain	328	335	1	329
JBAD210917R9535S33	524.833	2	1962.74	15622.5	643736	0.0236935	-0.000437	30.82	NKALPAPI	NK[3]ALPAPI	NISTmAb_heavy_chain	328	335	1	329
JBAD210917R9535S33	524.833	2	1965.48	13028.5	412028	0.0306512	0.000295	30.05	NKALPAPI	NK[3]ALPAPI	NISTmAb_heavy_chain	328	335	1	329
JBAD180817R9315S04	759.462	2	1757.14	4513.36	186037	0.0236859	-0.040157	10.69	KALPAPIEKT	K[2]ALPAPIEK[2]T	NISTmAb_heavy_chain	329	338	2	329	337
JBAD180817R9315S04	759.462	2	1760.12	6944.35	199450	0.033646	-0.041011	14.51	KALPAPIEKT	K[2]ALPAPIEK[2]T	NISTmAb_heavy_chain	329	338	2	329	337
JBAD180817R9315S13	759.462	2	1764.06	7191.74	253642	0.0275721	-0.039913	19.3	KALPAPIEKT	K[2]ALPAPIEK[2]T	NISTmAb_heavy_chain	329	338	2	329	337
JBAD180817R9315S13	759.462	2	1765.59	10812	295340	0.0353158	-0.040401	22.81	KALPAPIEKT	K[2]ALPAPIEK[2]T	NISTmAb_heavy_chain	329	338	2	329	337
JBAD180817R9315S13	859.519	2	2179.91	3943.48	125615	0.0304378	-0.042232	28.98	KALPAPIEKTIS	K[2]ALPAPIEK[2]TIS	NISTmAb_heavy_chain	329	340	2	329	337
JBAD150917R9487S07	759.482	2	1767.25	7057.44	134354	0.0499072	-0.001093	34.84	KALPAPIEKT	K[2]ALPAPIEK[2]T	NISTmAb_heavy_chain	329	338	2	329	337
JBAD210917R9535S23	759.484	2	1733.35	6132.33	147921	0.0398065	0.002935	15.2	KALPAPIEKT	K[3]ALPAPIEK[3]T	NISTmAb_heavy_chain	329	338	2	329	337
JBAD210917R9535S32	759.484	2	1731.42	0	121571	0	0.003423	37.23	KALPAPIEKT	K[3]ALPAPIEK[3]T	NISTmAb_heavy_chain	329	338	2	329	337
JBAD280218R10700S05	759.483	2	1834.11	10309.6	308438	0.0323442	0.000371	23.67	KALPAPIEKT	K[2]ALPAPIEK[2]T	NISTmAb_heavy_chain	329	338	2	329	337
JBAD280218R10700S05	506.658	3	1835.71	0	151540	0	0.001213	17.32	KALPAPIEKT	K[2]ALPAPIEK[2]T	NISTmAb_heavy_chain	329	338	2	329	337
JBAD280218R10700S05	759.482	2	1836.97	7926	328900	0.0235314	-0.000727	22.39	KALPAPIEKT	K[2]ALPAPIEK[2]T	NISTmAb_heavy_chain	329	338	2	329	337
JBAD280218R10700S05	506.659	3	1838.52	10094.8	295037	0.0330833	0.005059	15.38	KALPAPIEKT	K[2]ALPAPIEK[2]T	NISTmAb_heavy_chain	329	338	2	329	337
JBAD280218R10700S05	759.484	2	1839.74	14880.9	505797	0.0285799	0.003057	23.67	KALPAPIEKT	K[2]ALPAPIEK[2]T	NISTmAb_heavy_chain	329	338	2	329	337
JBAD280218R10700S05	506.659	3	1841.29	9270.57	371355	0.0243561	0.004234	14.34	KALPAPIEKT	K[2]ALPAPIEK[2]T	NISTmAb_heavy_chain	329	338	2	329	337
JBAD280218R10700S05	759.484	2	1842.47	16956.8	520285	0.0315627	0.002447	24.65	KALPAPIEKT	K[2]ALPAPIEK[2]T	NISTmAb_heavy_chain	329	338	2	329	337
JBAD280218R10700S05	506.658	3	1844.01	13096.3	614397	0.0208708	0.00112	18.17	KALPAPIEKT	K[2]ALPAPIEK[2]T	NISTmAb_heavy_chain	329	338	2	329	337
JBAD280218R10700S05	759.482	2	1845.16	22925	638900	0.0346391	-0.000605	23.02	KALPAPIEKT	K[2]ALPAPIEK[2]T	NISTmAb_heavy_chain	329	338	2	329	337
JBAD280218R10700S05	506.658	3	1846.69	22863.8	445051	0.0488631	0.001396	25.49	KALPAPIEKT	K[2]ALPAPIEK[2]T	NISTmAb_heavy_chain	329	338	2	329	337
JBAD280218R10700S05	759.482	2	1847.89	16176.8	432500	0.0360544	-0.000605	29.43	KALPAPIEKT	K[2]ALPAPIEK[2]T	NISTmAb_heavy_chain	329	338	2	329	337
JBAD280218R10700S05	506.658	3	1849.44	10835.5	336277	0.031216	0.001762	18.36	KALPAPIEKT	K[2]ALPAPIEK[2]T	NISTmAb_heavy_chain	329	338	2	329	337
JBAD280218R10700S05	759.482	2	1850.65	14281.8	418993	0.0329625	-0.000239	30.8	KALPAPIEKT	K[2]ALPAPIEK[2]T	NISTmAb_heavy_chain	329	338	2	329	337
JBAD280218R10700S05	506.658	3	1852.2	13841.6	376722	0.0354399	0.00286	22.88	KALPAPIEKT	K[2]ALPAPIEK[2]T	NISTmAb_heavy_chain	329	338	2	329	337
JBAD280218R10700S05	759.483	2	1853.43	12970.1	416880	0.0301735	0.000859	21.77	KALPAPIEKT	K[2]ALPAPIEK[2]T	NISTmAb_heavy_chain	329	338	2	329	337
JBAD280218R10700S05	506.658	3	1854.99	8740.75	252145	0.0335041	0.002038	18.85	KALPAPIEKT	K[2]ALPAPIEK[2]T	NISTmAb_heavy_chain	329	338	2	329	337
JBAD280218R10700S05	759.483	2	1856.26	11946.7	370192	0.0312628	0.000249	21.66	KALPAPIEKT	K[2]ALPAPIEK[2]T	NISTmAb_heavy_chain	329	338	2	329	337
JBAD280218R10700S05	506.658	3	1857.85	4916.46	151330	0.0314661	0.00103	24.87	KALPAPIEKT	K[2]ALPAPIEK[2]T	NISTmAb_heavy_chain	329	338	2	329	337
JBAD280218R10700S05	759.482	2	1859.19	7222.07	241555	0.0290303	-0.000849	21.39	KALPAPIEKT	K[2]ALPAPIEK[2]T	NISTmAb_heavy_chain	329	338	2	329	337
JBAD280218R10700S05	506.658	3	1860.79	4529.45	141428	0.0310327	0.001762	17.43	KALPAPIEKT	K[2]ALPAPIEK[2]T	NISTmAb_heavy_chain	329	338	2	329	337
JBAD280218R10700S05	759.482	2	1862.19	8091.57	204193	0.0381166	0.000127	23.78	KALPAPIEKT	K[2]ALPAPIEK[2]T	NISTmAb_heavy_chain	329	338	2	329	337
JBAD280218R10700S05	506.657	3	1863.78	3527.26	126852	0.0270538	2.2e-05	20.82	KALPAPIEKT	K[2]ALPAPIEK[2]T	NISTmAb_heavy_chain	329	338	2	329	337
JBAD280218R10700S05	759.482	2	1865.2	4696.21	122351	0.0369643	-0.001583	19.47	KALPAPIEKT	K[2]ALPAPIEK[2]T	NISTmAb_heavy_chain	329	338	2	329	337
JBAD280218R10700S06	759.483	2	1826.16	8203.84	248825	0.031918	0.001591	22.86	KALPAPIEKT	K[2]ALPAPIEK[2]T	NISTmAb_heavy_chain	329	338	2	329	337
JBAD280218R10700S06	759.483	2	1829.02	10452.1	367318	0.0276678	0.000371	22.64	KALPAPIEKT	K[2]ALPAPIEK[2]T	NISTmAb_heavy_chain	329	338	2	329	337
JBAD280218R10700S06	506.658	3	1830.58	0	221945	0	0.002128	13.18	KALPAPIEKT	K[2]ALPAPIEK[2]T	NISTmAb_heavy_chain	329	338	2	329	337
JBAD280218R10700S06	759.482	2	1831.8	16787.4	553271	0.0294485	0.000127	22.51	KALPAPIEKT	K[2]ALPAPIEK[2]T	NISTmAb_heavy_chain	329	338	2	329	337
JBAD280218R10700S06	506.659	3	1833.34	6422.5	277539	0.0226175	0.004051	18.77	KALPAPIEKT	K[2]ALPAPIEK[2]T	NISTmAb_heavy_chain	329	338	2	329	337
JBAD280218R10700S06	759.484	2	1834.54	14698.8	468089	0.0304457	0.002203	22.27	KALPAPIEKT	K[2]ALPAPIEK[2]T	NISTmAb_heavy_chain	329	338	2	329	337
JBAD280218R10700S06	506.658	3	1836.08	19389.5	470081	0.0396132	0.002311	11.87	KALPAPIEKT	K[2]ALPAPIEK[2]T	NISTmAb_heavy_chain	329	338	2	329	337
JBAD280218R10700S06	759.483	2	1837.29	23422.2	667918	0.0338795	0.000249	22.21	KALPAPIEKT	K[2]ALPAPIEK[2]T	NISTmAb_heavy_chain	329	338	2	329	337
JBAD280218R10700S06	506.659	3	1838.84	12125.2	407682	0.0288827	0.006247	18.24	KALPAPIEKT	K[2]ALPAPIEK[2]T	NISTmAb_heavy_chain	329	338	2	329	337
JBAD280218R10700S06	759.484	2	1840.01	19943.7	611562	0.0315813	0.004033	30.75	KALPAPIEKT	K[2]ALPAPIEK[2]T	NISTmAb_heavy_chain	329	338	2	329	337
JBAD280218R10700S06	506.658	3	1841.55	12498	399845	0.0303097	0.002311	18.34	KALPAPIEKT	K[2]ALPAPIEK[2]T	NISTmAb_heavy_chain	329	338	2	329	337
JBAD280218R10700S06	759.483	2	1842.74	18236.7	458380	0.0382628	0.000249	32.29	KALPAPIEKT	K[2]ALPAPIEK[2]T	NISTmAb_heavy_chain	329	338	2	329	337
JBAD280218R10700S06	506.658	3	1844.27	15746.1	347965	0.0432929	0.002311	18	KALPAPIEKT	K[2]ALPAPIEK[2]T	NISTmAb_heavy_chain	329	338	2	329	337
JBAD280218R10700S06	759.483	2	1845.49	19644.9	581305	0.0326898	0.000371	22.23	KALPAPIEKT	K[2]ALPAPIEK[2]T	NISTmAb_heavy_chain	329	338	2	329	337
JBAD280218R10700S06	506.659	3	1847.04	13415.7	333801	0.0386379	0.003409	18.05	KALPAPIEKT	K[2]ALPAPIEK[2]T	NISTmAb_heavy_chain	329	338	2	329	337
JBAD280218R10700S06	759.483	2	1848.27	12728.7	396330	0.031117	0.001591	28.9	KALPAPIEKT	K[2]ALPAPIEK[2]T	NISTmAb_heavy_chain	329	338	2	329	337
JBAD280218R10700S06	506.659	3	1849.82	0	258364	0	0.004141	21.94	KALPAPIEKT	K[2]ALPAPIEK[2]T	NISTmAb_heavy_chain	329	338	2	329	337
JBAD280218R10700S06	759.484	2	1851.07	13814.6	415379	0.0321874	0.002325	22.83	KALPAPIEKT	K[2]ALPAPIEK[2]T	NISTmAb_heavy_chain	329	338	2	329	337
JBAD280218R10700S06	506.658	3	1852.65	5899.13	182781	0.0312652	0.002221	20.03	KALPAPIEKT	K[2]ALPAPIEK[2]T	NISTmAb_heavy_chain	329	338	2	329	337
JBAD280218R10700S06	759.482	2	1853.99	9502.34	321510	0.0287069	0.000127	22.95	KALPAPIEKT	K[2]ALPAPIEK[2]T	NISTmAb_heavy_chain	329	338	2	329	337
JBAD280218R10700S06	506.658	3	1855.58	4617.78	133653	0.0333968	0.002494	12.29	KALPAPIEKT	K[2]ALPAPIEK[2]T	NISTmAb_heavy_chain	329	338	2	329	337
JBAD280218R10700S06	759.483	2	1856.98	5472.4	219725	0.0243005	0.000859	26.2	KALPAPIEKT	K[2]ALPAPIEK[2]T	NISTmAb_heavy_chain	329	338	2	329	337
JBAD280218R10700S06	506.658	3	1858.58	5209.38	118557	0.0420906	0.000847	17.59	KALPAPIEKT	K[2]ALPAPIEK[2]T	NISTmAb_heavy_chain	329	338	2	329	337
JBAD280218R10700S06	759.482	2	1860	5018.36	160651	0.0302913	-0.000971	10.97	KALPAPIEKT	K[2]ALPAPIEK[2]T	NISTmAb_heavy_chain	329	338	2	329	337
JBAD280218R10700S07	759.483	2	1836.78	6638.37	182317	0.035132	0.001469	10.11	KALPAPIEKT	K[2]ALPAPIEK[2]T	NISTmAb_heavy_chain	329	338	2	329	337
JBAD280218R10700S07	759.482	2	1839.75	8446.12	274385	0.0298628	-0.001339	23.65	KALPAPIEKT	K[2]ALPAPIEK[2]T	NISTmAb_heavy_chain	329	338	2	329	337
JBAD280218R10700S07	506.658	3	1841.34	6246.87	187330	0.0322708	0.002221	14.68	KALPAPIEKT	K[2]ALPAPIEK[2]T	NISTmAb_heavy_chain	329	338	2	329	337
JBAD280218R10700S07	759.482	2	1842.58	17257.3	451702	0.0367992	0.000127	23.05	KALPAPIEKT	K[2]ALPAPIEK[2]T	NISTmAb_heavy_chain	329	338	2	329	337
JBAD280218R10700S07	506.658	3	1844.14	11505.2	375197	0.029752	0.002311	17.71	KALPAPIEKT	K[2]ALPAPIEK[2]T	NISTmAb_heavy_chain	329	338	2	329	337
JBAD280218R10700S07	759.483	2	1845.37	14605.4	418787	0.0337001	0.000371	24.96	KALPAPIEKT	K[2]ALPAPIEK[2]T	NISTmAb_heavy_chain	329	338	2	329	337
JBAD280218R10700S07	506.658	3	1846.93	9474.86	375848	0.0245894	0.001669	18.8	KALPAPIEKT	K[2]ALPAPIEK[2]T	NISTmAb_heavy_chain	329	338	2	329	337
JBAD280218R10700S07	759.482	2	1848.14	17599.6	507700	0.033504	-0.000483	22.19	KALPAPIEKT	K[2]ALPAPIEK[2]T	NISTmAb_heavy_chain	329	338	2	329	337
JBAD280218R10700S07	506.658	3	1849.7	8417.92	280464	0.0291397	0.001213	18.99	KALPAPIEKT	K[2]ALPAPIEK[2]T	NISTmAb_heavy_chain	329	338	2	329	337
JBAD280218R10700S07	759.482	2	1850.93	14821.6	437222	0.0327879	-0.000727	24.34	KALPAPIEKT	K[2]ALPAPIEK[2]T	NISTmAb_heavy_chain	329	338	2	329	337
JBAD280218R10700S07	759.482	2	1852.49	8869.16	301693	0.0285584	-0.001093	23.46	KALPAPIEKT	K[2]ALPAPIEK[2]T	NISTmAb_heavy_chain	329	338	2	329	337
JBAD280218R10700S07	506.658	3	1854.49	8833.76	218517	0.0388552	0.001396	18.03	KALPAPIEKT	K[2]ALPAPIEK[2]T	NISTmAb_heavy_chain	329	338	2	329	337
JBAD280218R10700S07	759.482	2	1855.79	10983.8	301198	0.035184	-0.000361	23.26	KALPAPIEKT	K[2]ALPAPIEK[2]T	NISTmAb_heavy_chain	329	338	2	329	337
JBAD280218R10700S07	506.658	3	1857.37	6852.7	175685	0.0375412	0.002587	13.42	KALPAPIEKT	K[2]ALPAPIEK[2]T	NISTmAb_heavy_chain	329	338	2	329	337
JBAD280218R10700S07	759.483	2	1858.74	7289.02	233183	0.0303113	0.000615	21.48	KALPAPIEKT	K[2]ALPAPIEK[2]T	NISTmAb_heavy_chain	329	338	2	329	337
JBAD280218R10700S07	506.658	3	1860.35	5914.56	154323	0.0369112	0.002038	19.14	KALPAPIEKT	K[2]ALPAPIEK[2]T	NISTmAb_heavy_chain	329	338	2	329	337
JBAD280218R10700S07	759.483	2	1861.76	6659.86	159458	0.0400913	0.000371	21.19	KALPAPIEKT	K[2]ALPAPIEK[2]T	NISTmAb_heavy_chain	329	338	2	329	337
JBAD280218R10700S07	506.658	3	1863.36	6737.44	142649	0.0451009	0.002404	19.41	KALPAPIEKT	K[2]ALPAPIEK[2]T	NISTmAb_heavy_chain	329	338	2	329	337
JBAD280218R10700S08	759.483	2	1821.25	6044.59	146921	0.0395161	0.000371	22.23	KALPAPIEKT	K[2]ALPAPIEK[2]T	NISTmAb_heavy_chain	329	338	2	329	337
JBAD280218R10700S08	759.483	2	1824.22	7190.02	179831	0.0384449	0.001469	18.11	KALPAPIEKT	K[2]ALPAPIEK[2]T	NISTmAb_heavy_chain	329	338	2	329	337
JBAD280218R10700S08	759.484	2	1827.12	11941.6	346266	0.033337	0.002691	24.09	KALPAPIEKT	K[2]ALPAPIEK[2]T	NISTmAb_heavy_chain	329	338	2	329	337
JBAD280218R10700S08	506.658	3	1828.71	8909.41	271092	0.0318192	0.002311	19.92	KALPAPIEKT	K[2]ALPAPIEK[2]T	NISTmAb_heavy_chain	329	338	2	329	337
JBAD280218R10700S08	759.483	2	1829.92	12593.3	379413	0.0321252	0.000371	24.72	KALPAPIEKT	K[2]ALPAPIEK[2]T	NISTmAb_heavy_chain	329	338	2	329	337
JBAD280218R10700S08	506.658	3	1831.48	13507.6	274821	0.0468478	0.002494	18.62	KALPAPIEKT	K[2]ALPAPIEK[2]T	NISTmAb_heavy_chain	329	338	2	329	337
JBAD280218R10700S08	759.483	2	1832.71	13995.2	453968	0.0299067	0.000615	22.89	KALPAPIEKT	K[2]ALPAPIEK[2]T	NISTmAb_heavy_chain	329	338	2	329	337
JBAD280218R10700S08	506.658	3	1834.26	11112.2	261790	0.0407186	0.000388	14.28	KALPAPIEKT	K[2]ALPAPIEK[2]T	NISTmAb_heavy_chain	329	338	2	329	337
JBAD280218R10700S08	759.482	2	1835.5	15894.6	435044	0.0352478	-0.001827	23.49	KALPAPIEKT	K[2]ALPAPIEK[2]T	NISTmAb_heavy_chain	329	338	2	329	337
JBAD280218R10700S08	506.657	3	1837.04	11968.3	290517	0.0395666	-6.8e-05	14.17	KALPAPIEKT	K[2]ALPAPIEK[2]T	NISTmAb_heavy_chain	329	338	2	329	337
JBAD280218R10700S08	759.482	2	1838.28	16260	521462	0.0302387	-0.001827	22.23	KALPAPIEKT	K[2]ALPAPIEK[2]T	NISTmAb_heavy_chain	329	338	2	329	337
JBAD280218R10700S08	506.659	3	1839.84	14045.5	342644	0.0393775	0.004051	19.07	KALPAPIEKT	K[2]ALPAPIEK[2]T	NISTmAb_heavy_chain	329	338	2	329	337
JBAD280218R10700S08	759.484	2	1841.1	14270.9	408426	0.0337616	0.002203	24.39	KALPAPIEKT	K[2]ALPAPIEK[2]T	NISTmAb_heavy_chain	329	338	2	329	337
JBAD280218R10700S08	506.659	3	1842.68	9630.09	260911	0.0355957	0.003592	17.7	KALPAPIEKT	K[2]ALPAPIEK[2]T	NISTmAb_heavy_chain	329	338	2	329	337
JBAD280218R10700S08	759.483	2	1843.94	14430.6	388909	0.0357779	0.001591	26.07	KALPAPIEKT	K[2]ALPAPIEK[2]T	NISTmAb_heavy_chain	329	338	2	329	337
JBAD280218R10700S08	506.658	3	1845.53	3628.27	194037	0.0183556	0.000847	23.53	KALPAPIEKT	K[2]ALPAPIEK[2]T	NISTmAb_heavy_chain	329	338	2	329	337
JBAD280218R10700S08	759.482	2	1846.85	11606.7	237456	0.0466015	-0.001093	21.1	KALPAPIEKT	K[2]ALPAPIEK[2]T	NISTmAb_heavy_chain	329	338	2	329	337
JBAD280218R10700S08	759.482	2	1849.85	6846.92	198606	0.033326	-0.000727	27.23	KALPAPIEKT	K[2]ALPAPIEK[2]T	NISTmAb_heavy_chain	329	338	2	329	337
JBAD280218R10700S08	506.659	3	1851.45	5888.34	143307	0.0394674	0.003592	20.03	KALPAPIEKT	K[2]ALPAPIEK[2]T	NISTmAb_heavy_chain	329	338	2	329	337
JBAD180817R9315S04	714.773	3	2372.89	9820.12	281190	0.0337449	-0.05561	26.31	KALPAPIEKTISKA	K[2]ALPAPIEK[2]TISK[2]A	NISTmAb_heavy_chain	329	342	3	329	337	341
JBAD180817R9315S04	752.787	3	2420.67	0	164779	0	-0.058618	25.73	NKALPAPIEKTISKA	NK[2]ALPAPIEK[2]TISK[2]A	NISTmAb_heavy_chain	328	342	3	329	337	341
JBAD180817R9315S04	752.787	3	2425.13	3153.47	167604	0.0184675	-0.05935	21.49	NKALPAPIEKTISKA	NK[2]ALPAPIEK[2]TISK[2]A	NISTmAb_heavy_chain	328	342	3	329	337	341
JBAD180817R9315S13	714.773	3	2374.65	8601.76	187461	0.0438725	-0.056162	20.96	KALPAPIEKTISKA	K[2]ALPAPIEK[2]TISK[2]A	NISTmAb_heavy_chain	329	342	3	329	337	341
JBAD180817R9315S13	752.786	3	2423.53	4700.15	177813	0.0257524	-0.060631	11.45	NKALPAPIEKTISKA	NK[2]ALPAPIEK[2]TISK[2]A	NISTmAb_heavy_chain	328	342	3	329	337	341
JBAD180817R9315S13	752.786	3	2425.13	0	182569	0	-0.059533	11.39	NKALPAPIEKTISKA	NK[2]ALPAPIEK[2]TISK[2]A	NISTmAb_heavy_chain	328	342	3	329	337	341
JBAD150917R9487S07	714.793	3	2389.5	3169.59	196098	0.0159062	0.001702	24.73	KALPAPIEKTISKA	K[2]ALPAPIEK[2]TISK[2]A	NISTmAb_heavy_chain	329	342	3	329	337	341
JBAD150917R9487S07	714.793	3	2395.56	7492.38	345545	0.0212226	0.003532	10.07	KALPAPIEKTISKA	K[2]ALPAPIEK[2]TISK[2]A	NISTmAb_heavy_chain	329	342	3	329	337	341
JBAD150917R9487S07	714.793	3	2425.93	5099.87	185598	0.0267432	0.003532	25.28	KALPAPIEKTISKA	K[2]ALPAPIEK[2]TISK[2]A	NISTmAb_heavy_chain	329	342	3	329	337	341
JBAD150917R9487S07	714.793	3	2427.56	4777.23	191939	0.0242849	0.003715	25.1	KALPAPIEKTISKA	K[2]ALPAPIEK[2]TISK[2]A	NISTmAb_heavy_chain	329	342	3	329	337	341
JBAD150917R9487S07	752.807	3	2430.65	3091.46	155596	0.0194814	0.002723	11.63	NKALPAPIEKTISKA	NK[2]ALPAPIEK[2]TISK[2]A	NISTmAb_heavy_chain	328	342	3	329	337	341
JBAD210917R9535S23	752.807	3	2394.6	3080.2	191220	0.0158528	0.002906	17.37	NKALPAPIEKTISKA	NK[3]ALPAPIEK[3]TISK[3]A	NISTmAb_heavy_chain	328	342	3	329	337	341
JBAD210917R9535S32	714.793	3	2370.33	4276.03	223387	0.0187823	0.003715	13.73	KALPAPIEKTISKA	K[3]ALPAPIEK[3]TISK[3]A	NISTmAb_heavy_chain	329	342	3	329	337	341
JBAD210917R9535S32	714.792	3	2376.4	4086.53	152224	0.0261437	-0.000863	19.12	KALPAPIEKTISKA	K[3]ALPAPIEK[3]TISK[3]A	NISTmAb_heavy_chain	329	342	3	329	337	341
JBAD210917R9535S32	752.808	3	2391.55	2710.11	118264	0.0224023	0.005654	17	NKALPAPIEKTISKA	NK[3]ALPAPIEK[3]TISK[3]A	NISTmAb_heavy_chain	328	342	3	329	337	341
JBAD210917R9535S32	752.808	3	2394.57	3035.21	152230	0.0195486	0.004553	11.55	NKALPAPIEKTISKA	NK[3]ALPAPIEK[3]TISK[3]A	NISTmAb_heavy_chain	328	342	3	329	337	341
JBAD180817R9315S07	401.731	2	804.5	6643.5	170280	0.0375502	-0.0209	13.69	EKTIS	EK[2]TIS	NISTmAb_heavy_chain	336	340	1	337
JBAD180817R9315S07	401.731	2	805.995	6264.75	151114	0.0398069	-0.020656	20.11	EKTIS	EK[2]TIS	NISTmAb_heavy_chain	336	340	1	337
JBAD180817R9315S16	401.731	2	808.293	8691.18	201670	0.0413155	-0.019556	15.95	EKTIS	EK[2]TIS	NISTmAb_heavy_chain	336	340	1	337
JBAD150917R9487S13	401.741	2	793.197	3977.66	125470	0.0307279	0.000524	14.41	EKTIS	EK[2]TIS	NISTmAb_heavy_chain	336	340	1	337
JBAD210917R9535S24	401.741	2	785.386	4452.21	130474	0.0329974	-0.00027	16.99	EKTIS	EK[3]TIS	NISTmAb_heavy_chain	336	340	1	337
JBAD210917R9535S33	401.742	2	776.414	3451.63	137826	0.0244314	0.001074	14.23	EKTIS	EK[3]TIS	NISTmAb_heavy_chain	336	340	1	337
JBAD210917R9535S33	401.742	2	779.373	7700.01	182712	0.0404386	0.001928	20.1	EKTIS	EK[3]TIS	NISTmAb_heavy_chain	336	340	1	337
JBAD180817R9315S01	945.08	2	917.325	4834.11	122666	0.0379145	-0.051769	35.13	KTISKAKGQPR	K[2]TISK[2]AK[2]GQPR	NISTmAb_heavy_chain	337	347	3	337	341	343
JBAD180817R9315S01	945.081	2	920.345	3148.67	181828	0.017022	-0.050425	41.5	KTISKAKGQPR	K[2]TISK[2]AK[2]GQPR	NISTmAb_heavy_chain	337	347	3	337	341	343
JBAD180817R9315S10	945.082	2	916.398	6870.53	295984	0.0226859	-0.048473	31.04	KTISKAKGQPR	K[2]TISK[2]AK[2]GQPR	NISTmAb_heavy_chain	337	347	3	337	341	343
JBAD180817R9315S10	945.082	2	919.385	5224.32	267398	0.0191632	-0.047375	11.33	KTISKAKGQPR	K[2]TISK[2]AK[2]GQPR	NISTmAb_heavy_chain	337	347	3	337	341	343
JBAD180817R9315S04	794.955	2	679.048	4541.11	214728	0.0207102	-0.042231	11.47	KAKGQPREPQ	K[2]AK[2]GQPREPQ	NISTmAb_heavy_chain	341	350	2	341	343
JBAD180817R9315S04	794.954	2	681.695	3902.23	213560	0.0179444	-0.042719	24.88	KAKGQPREPQ	K[2]AK[2]GQPREPQ	NISTmAb_heavy_chain	341	350	2	341	343
JBAD180817R9315S04	895.011	2	857.952	0	129625	0	-0.046138	26.05	ISKAKGQPREPQ	ISK[2]AK[2]GQPREPQ	NISTmAb_heavy_chain	339	350	2	341	343
JBAD180817R9315S07	419.738	4	701.808	0	203983	0	-0.044987	20.24	SKAKGQPREPQ	SK[2]AK[2]GQPREPQ	NISTmAb_heavy_chain	340	350	2	341	343
JBAD180817R9315S07	888.003	2	1000.57	0	135501	0	-0.046732	13.76	SKAKGQPREPQV	SK[2]AK[2]GQPREPQV	NISTmAb_heavy_chain	340	351	2	341	343
JBAD180817R9315S10	412.258	3	609.33	0	157133	0	-0.032387	13.6	KAKGQPR	K[2]AK[2]GQPR	NISTmAb_heavy_chain	341	347	2	341	343
JBAD180817R9315S13	794.955	2	679.174	0	291016	0	-0.041255	16.81	KAKGQPREPQ	K[2]AK[2]GQPREPQ	NISTmAb_heavy_chain	341	350	2	341	343
JBAD180817R9315S13	794.955	2	680.719	0	255022	0	-0.041987	12.72	KAKGQPREPQ	K[2]AK[2]GQPREPQ	NISTmAb_heavy_chain	341	350	2	341	343
JBAD180817R9315S13	419.738	4	705.866	0	122906	0	-0.044743	11.64	SKAKGQPREPQ	SK[2]AK[2]GQPREPQ	NISTmAb_heavy_chain	340	350	2	341	343
JBAD180817R9315S13	419.739	4	707.409	0	159247	0	-0.043403	11.3	SKAKGQPREPQ	SK[2]AK[2]GQPREPQ	NISTmAb_heavy_chain	340	350	2	341	343
JBAD180817R9315S13	448.009	4	852.959	0	1386025	0	-0.047752	10.51	ISKAKGQPREPQ	ISK[2]AK[2]GQPREPQ	NISTmAb_heavy_chain	339	350	2	341	343
JBAD180817R9315S16	419.739	4	705.828	0	379333	0	-0.042423	15.39	SKAKGQPREPQ	SK[2]AK[2]GQPREPQ	NISTmAb_heavy_chain	340	350	2	341	343
JBAD180817R9315S16	559.316	3	709.543	3374.08	248918	0.0133737	-0.043022	12.54	SKAKGQPREPQ	SK[2]AK[2]GQPREPQ	NISTmAb_heavy_chain	340	350	2	341	343
JBAD180817R9315S16	888.004	2	1004.99	0	132009	0	-0.044414	21.31	SKAKGQPREPQV	SK[2]AK[2]GQPREPQV	NISTmAb_heavy_chain	340	351	2	341	343
JBAD180817R9315S16	888.004	2	1009.01	0	123066	0	-0.044902	16.28	SKAKGQPREPQV	SK[2]AK[2]GQPREPQV	NISTmAb_heavy_chain	340	351	2	341	343
JBAD150917R9487S07	617.698	3	1127.71	0	129309	0	0.002769	10.16	KAKGQPREPQVY	K[2]AK[2]GQPREPQVY	NISTmAb_heavy_chain	341	352	2	341	343
JBAD210917R9535S22	412.269	3	601.958	0	130462	0	0.000847	10.48	KAKGQPR	K[3]AK[3]GQPR	NISTmAb_heavy_chain	341	347	2	341	343
JBAD210917R9535S22	412.268	3	603.854	5709.95	427394	0.0131838	0.000481	10.66	KAKGQPR	K[3]AK[3]GQPR	NISTmAb_heavy_chain	341	347	2	341	343
JBAD210917R9535S23	684.403	3	1274.29	0	125169	0	0.003195	10.88	ISKAKGQPREPQVY	ISK[3]AK[3]GQPREPQVY	NISTmAb_heavy_chain	339	352	2	341	343
JBAD210917R9535S31	412.269	3	603.573	0	153034	0	0.001669	13.37	KAKGQPR	K[3]AK[3]GQPR	NISTmAb_heavy_chain	341	347	2	341	343
JBAD210917R9535S31	412.269	3	605.469	7411.72	395099	0.0184137	0.000664	10	KAKGQPR	K[3]AK[3]GQPR	NISTmAb_heavy_chain	341	347	2	341	343
JBAD210917R9535S32	559.331	3	691.139	0	147502	0	0.002572	12.93	SKAKGQPREPQ	SK[3]AK[3]GQPREPQ	NISTmAb_heavy_chain	340	350	2	341	343
JBAD210917R9535S32	684.403	3	1266.85	0	159931	0	0.00228	10.61	ISKAKGQPREPQVY	ISK[3]AK[3]GQPREPQVY	NISTmAb_heavy_chain	339	352	2	341	343
JBAD210917R9535S33	419.75	4	690.397	2555.59	120655	0.0207417	0.003353	12.04	SKAKGQPREPQ	SK[3]AK[3]GQPREPQ	NISTmAb_heavy_chain	340	350	2	341	343
JBAD180817R9315S04	582.816	2	621.734	36462.9	1.4868e+06	0.0239374	-0.032038	22.55	KGQPREPQ	K[2]GQPREPQ	NISTmAb_heavy_chain	343	350	1	343
JBAD180817R9315S04	582.816	2	624.358	51240.4	1.76616e+06	0.0281943	-0.031672	21.87	KGQPREPQ	K[2]GQPREPQ	NISTmAb_heavy_chain	343	350	1	343
JBAD180817R9315S04	713.879	2	1087.33	5202	203345	0.024944	-0.038173	22.55	KGQPREPQVY	K[2]GQPREPQVY	NISTmAb_heavy_chain	343	352	1	343
JBAD180817R9315S04	476.255	3	1088.83	0	362122	0	-0.038583	11.22	KGQPREPQVY	K[2]GQPREPQVY	NISTmAb_heavy_chain	343	352	1	343
JBAD180817R9315S04	713.879	2	1092.58	5991.7	234227	0.0249428	-0.038173	26.83	KGQPREPQVY	K[2]GQPREPQVY	NISTmAb_heavy_chain	343	352	1	343
JBAD180817R9315S07	582.816	2	623.978	5728.24	260412	0.0215234	-0.031916	21.85	KGQPREPQ	K[2]GQPREPQ	NISTmAb_heavy_chain	343	350	1	343
JBAD180817R9315S07	582.816	2	626.55	3527.32	227912	0.0152408	-0.031062	17.4	KGQPREPQ	K[2]GQPREPQ	NISTmAb_heavy_chain	343	350	1	343
JBAD180817R9315S07	421.902	3	921.742	6068.41	253765	0.023355	-0.032966	12.38	KGQPREPQV	K[2]GQPREPQV	NISTmAb_heavy_chain	343	351	1	343
JBAD180817R9315S07	421.902	3	923.118	0	714317	0	-0.033425	13.8	KGQPREPQV	K[2]GQPREPQV	NISTmAb_heavy_chain	343	351	1	343
JBAD180817R9315S07	632.349	2	925.664	0	475435	0	-0.034541	17.11	KGQPREPQV	K[2]GQPREPQV	NISTmAb_heavy_chain	343	351	1	343
JBAD180817R9315S07	421.902	3	954.86	0	125480	0	-0.033884	10.86	KGQPREPQV	K[2]GQPREPQV	NISTmAb_heavy_chain	343	351	1	343
JBAD180817R9315S13	582.817	2	621.673	41347.6	1.83623e+06	0.0220217	-0.030574	16.19	KGQPREPQ	K[2]GQPREPQ	NISTmAb_heavy_chain	343	350	1	343
JBAD180817R9315S13	713.879	2	1085.13	4521.1	217457	0.0203673	-0.036831	19.21	KGQPREPQVY	K[2]GQPREPQVY	NISTmAb_heavy_chain	343	352	1	343
JBAD180817R9315S13	476.255	3	1086.62	0	494001	0	-0.036294	13.5	KGQPREPQVY	K[2]GQPREPQVY	NISTmAb_heavy_chain	343	352	1	343
JBAD180817R9315S13	713.88	2	1087.71	6718.11	320450	0.0205342	-0.036463	22.58	KGQPREPQVY	K[2]GQPREPQVY	NISTmAb_heavy_chain	343	352	1	343
JBAD180817R9315S13	476.255	3	1089.15	0	503258	0	-0.037302	14.13	KGQPREPQVY	K[2]GQPREPQVY	NISTmAb_heavy_chain	343	352	1	343
JBAD180817R9315S16	582.816	2	628.43	5281.95	279821	0.0185265	-0.031672	14.09	KGQPREPQ	K[2]GQPREPQ	NISTmAb_heavy_chain	343	350	1	343
JBAD180817R9315S16	582.817	2	630.955	5553.68	227617	0.0238181	-0.030574	17.84	KGQPREPQ	K[2]GQPREPQ	NISTmAb_heavy_chain	343	350	1	343
JBAD180817R9315S16	421.902	3	927.545	0	399426	0	-0.032234	11.59	KGQPREPQV	K[2]GQPREPQV	NISTmAb_heavy_chain	343	351	1	343
JBAD180817R9315S16	421.903	3	928.84	0	626345	0	-0.031595	16.13	KGQPREPQV	K[2]GQPREPQV	NISTmAb_heavy_chain	343	351	1	343
JBAD180817R9315S16	632.35	2	929.92	9430.45	416599	0.0221357	-0.031367	23.66	KGQPREPQV	K[2]GQPREPQV	NISTmAb_heavy_chain	343	351	1	343
JBAD180817R9315S16	632.35	2	931.284	24470.3	734120	0.0322576	-0.033077	13.58	KGQPREPQV	K[2]GQPREPQV	NISTmAb_heavy_chain	343	351	1	343
JBAD180817R9315S16	421.902	3	959.688	13061	295830	0.0422834	-0.031961	11.45	KGQPREPQV	K[2]GQPREPQV	NISTmAb_heavy_chain	343	351	1	343
JBAD150917R9487S07	582.832	2	615.926	8854.43	366289	0.0236028	0.000676	12.95	KGQPREPQ	K[2]GQPREPQ	NISTmAb_heavy_chain	343	350	1	343
JBAD150917R9487S07	582.832	2	618.723	10206.7	548881	0.0182559	0.001164	17.72	KGQPREPQ	K[2]GQPREPQ	NISTmAb_heavy_chain	343	350	1	343
JBAD150917R9487S07	713.899	2	1080.81	4664.36	184601	0.0246446	0.001989	21.99	KGQPREPQVY	K[2]GQPREPQVY	NISTmAb_heavy_chain	343	352	1	343
JBAD150917R9487S07	713.898	2	1082.39	5301.37	186686	0.0276131	0.001255	21.94	KGQPREPQVY	K[2]GQPREPQVY	NISTmAb_heavy_chain	343	352	1	343
JBAD150917R9487S13	421.914	3	914.432	0	453065	0	0.002188	11.56	KGQPREPQV	K[2]GQPREPQV	NISTmAb_heavy_chain	343	351	1	343
JBAD150917R9487S13	632.367	2	915.571	6861.63	303829	0.0220851	0.000859	15.92	KGQPREPQV	K[2]GQPREPQV	NISTmAb_heavy_chain	343	351	1	343
JBAD150917R9487S13	632.366	2	917.085	6961.81	304086	0.0223818	0.000249	13.67	KGQPREPQV	K[2]GQPREPQV	NISTmAb_heavy_chain	343	351	1	343
JBAD210917R9535S23	582.832	2	611.515	6578.63	286531	0.0224443	0.000798	23.6	KGQPREPQ	K[3]GQPREPQ	NISTmAb_heavy_chain	343	350	1	343
JBAD210917R9535S23	582.832	2	614.326	20253	729261	0.0270215	-0.000544	16.2	KGQPREPQ	K[3]GQPREPQ	NISTmAb_heavy_chain	343	350	1	343
JBAD210917R9535S23	713.899	2	1054.56	0	123656	0	0.002111	21.87	KGQPREPQVY	K[3]GQPREPQVY	NISTmAb_heavy_chain	343	352	1	343
JBAD210917R9535S23	713.898	2	1060.05	0	168023	0	0.001501	31.38	KGQPREPQVY	K[3]GQPREPQVY	NISTmAb_heavy_chain	343	352	1	343
JBAD210917R9535S24	421.913	3	904.016	8510.87	310717	0.0266607	0.000541	17.81	KGQPREPQV	K[3]GQPREPQV	NISTmAb_heavy_chain	343	351	1	343
JBAD210917R9535S24	632.366	2	905.254	3568.92	210918	0.0166393	-0.000239	20.46	KGQPREPQV	K[3]GQPREPQV	NISTmAb_heavy_chain	343	351	1	343
JBAD210917R9535S24	421.914	3	906.786	0	734166	0	0.001732	11.67	KGQPREPQV	K[3]GQPREPQV	NISTmAb_heavy_chain	343	351	1	343
JBAD210917R9535S24	632.366	2	907.875	9100.18	372805	0.0238283	0.000615	19.94	KGQPREPQV	K[3]GQPREPQV	NISTmAb_heavy_chain	343	351	1	343
JBAD210917R9535S32	582.832	2	609.933	4537.66	175484	0.0252063	0.001042	19.34	KGQPREPQ	K[3]GQPREPQ	NISTmAb_heavy_chain	343	350	1	343
JBAD210917R9535S32	582.833	2	612.762	18994.4	640993	0.0287799	0.002386	20.03	KGQPREPQ	K[3]GQPREPQ	NISTmAb_heavy_chain	343	350	1	343
JBAD210917R9535S32	476.268	3	1045.08	7340.74	208206	0.0340564	0.002067	13.67	KGQPREPQVY	K[3]GQPREPQVY	NISTmAb_heavy_chain	343	352	1	343
JBAD210917R9535S32	713.899	2	1047.6	3529.87	248321	0.0140157	0.002477	23.66	KGQPREPQVY	K[3]GQPREPQVY	NISTmAb_heavy_chain	343	352	1	343
JBAD210917R9535S32	713.899	2	1049.15	5187.89	236823	0.0214366	0.002599	22.76	KGQPREPQVY	K[3]GQPREPQVY	NISTmAb_heavy_chain	343	352	1	343
JBAD210917R9535S33	421.914	3	891.651	5341.71	169590	0.0305359	0.002281	13.67	KGQPREPQV	K[3]GQPREPQV	NISTmAb_heavy_chain	343	351	1	343
JBAD210917R9535S33	421.913	3	894.539	14390.8	660011	0.0213387	-0.001016	18.09	KGQPREPQV	K[3]GQPREPQV	NISTmAb_heavy_chain	343	351	1	343
JBAD210917R9535S33	632.365	2	895.671	9304.8	292443	0.0308363	-0.002437	14.11	KGQPREPQV	K[3]GQPREPQV	NISTmAb_heavy_chain	343	351	1	343
JBAD210917R9535S33	632.366	2	897.193	7157.5	316865	0.0220895	-0.001093	18.99	KGQPREPQV	K[3]GQPREPQV	NISTmAb_heavy_chain	343	351	1	343
JBAD180817R9315S04	507.791	2	1388.15	0	877790	0	-0.026897	32.8	TKNQVSL	TK[2]NQVSL	NISTmAb_heavy_chain	362	368	1	363
JBAD180817R9315S04	507.791	2	1390.8	0	1.03039e+06	0	-0.027873	11.63	TKNQVSL	TK[2]NQVSL	NISTmAb_heavy_chain	362	368	1	363
JBAD180817R9315S07	618.982	3	1425.15	3318.96	124778	0.0259098	-0.05123	10.97	TLPPSREEMTKNQV	TLPPSREEMTK[2]NQV	NISTmAb_heavy_chain	353	366	1	363
JBAD180817R9315S07	618.982	3	1494.27	3898.47	116615	0.0323488	-0.050681	14.83	TLPPSREEMTKNQV	TLPPSREEMTK[2]NQV	NISTmAb_heavy_chain	353	366	1	363
JBAD180817R9315S13	507.791	2	1387.94	0	190170	0	-0.027445	33.14	TKNQVSL	TK[2]NQVSL	NISTmAb_heavy_chain	362	368	1	363
JBAD180817R9315S13	507.792	2	1390.7	0	873864	0	-0.026409	24.24	TKNQVSL	TK[2]NQVSL	NISTmAb_heavy_chain	362	368	1	363
JBAD180817R9315S13	507.791	2	1423.58	0	163178	0	-0.027567	10.7	TKNQVSL	TK[2]NQVSL	NISTmAb_heavy_chain	362	368	1	363
JBAD180817R9315S16	618.983	3	1430.5	16051	321788	0.0475108	-0.049217	12.69	TLPPSREEMTKNQV	TLPPSREEMTK[2]NQV	NISTmAb_heavy_chain	353	366	1	363
JBAD180817R9315S16	618.982	3	1468.98	9549.25	242280	0.0379196	-0.050132	10.21	TLPPSREEMTKNQV	TLPPSREEMTK[2]NQV	NISTmAb_heavy_chain	353	366	1	363
JBAD180817R9315S16	618.983	3	1501.79	6092.65	189406	0.0311647	-0.049034	18.16	TLPPSREEMTKNQV	TLPPSREEMTK[2]NQV	NISTmAb_heavy_chain	353	366	1	363
JBAD180817R9315S16	618.983	3	1504.63	5280.57	128924	0.0393471	-0.047936	15.04	TLPPSREEMTKNQV	TLPPSREEMTK[2]NQV	NISTmAb_heavy_chain	353	366	1	363
JBAD180817R9315S16	618.983	3	1538.7	9048.15	211724	0.0409841	-0.048851	21.13	TLPPSREEMTKNQV	TLPPSREEMTK[2]NQV	NISTmAb_heavy_chain	353	366	1	363
JBAD180817R9315S16	618.983	3	1541.24	5627.1	159575	0.034062	-0.048119	18.74	TLPPSREEMTKNQV	TLPPSREEMTK[2]NQV	NISTmAb_heavy_chain	353	366	1	363
JBAD180817R9315S16	618.982	3	1572.32	3139.72	119579	0.0255848	-0.049583	20.65	TLPPSREEMTKNQV	TLPPSREEMTK[2]NQV	NISTmAb_heavy_chain	353	366	1	363
JBAD150917R9487S07	507.805	2	1382.25	19239	660242	0.0283142	-0.000529	36.32	TKNQVSL	TK[2]NQVSL	NISTmAb_heavy_chain	362	368	1	363
JBAD150917R9487S13	618.999	3	1408.84	3040.75	127968	0.0232103	0.001321	13.04	TLPPSREEMTKNQV	TLPPSREEMTK[2]NQV	NISTmAb_heavy_chain	353	366	1	363
JBAD150917R9487S13	618.999	3	1411.9	5234.16	128490	0.0391414	0.000403	14.49	TLPPSREEMTKNQV	TLPPSREEMTK[2]NQV	NISTmAb_heavy_chain	353	366	1	363
JBAD150917R9487S13	619	3	1478.61	4338.67	116705	0.035844	0.002785	14.13	TLPPSREEMTKNQV	TLPPSREEMTK[2]NQV	NISTmAb_heavy_chain	353	366	1	363
JBAD150917R9487S13	618.999	3	1516.21	4255	120019	0.0342389	0.000589	21.41	TLPPSREEMTKNQV	TLPPSREEMTK[2]NQV	NISTmAb_heavy_chain	353	366	1	363
JBAD210917R9535S23	507.805	2	1355.5	17709.2	802223	0.0215983	0.000813	34.37	TKNQVSL	TK[3]NQVSL	NISTmAb_heavy_chain	362	368	1	363
JBAD210917R9535S24	618.999	3	1398.92	6440.04	208905	0.0299058	3.7e-05	13.47	TLPPSREEMTKNQV	TLPPSREEMTK[3]NQV	NISTmAb_heavy_chain	353	366	1	363
JBAD210917R9535S24	618.999	3	1429.35	4421.62	164887	0.0261157	0.000403	16.2	TLPPSREEMTKNQV	TLPPSREEMTK[3]NQV	NISTmAb_heavy_chain	353	366	1	363
JBAD210917R9535S24	618.999	3	1432.4	7028.82	188481	0.0359513	-0.000146	17.11	TLPPSREEMTKNQV	TLPPSREEMTK[3]NQV	NISTmAb_heavy_chain	353	366	1	363
JBAD210917R9535S24	619	3	1465.5	3884.73	145050	0.0260834	0.002419	18.25	TLPPSREEMTKNQV	TLPPSREEMTK[3]NQV	NISTmAb_heavy_chain	353	366	1	363
JBAD210917R9535S24	619	3	1468.52	0	161835	0	0.00187	17.84	TLPPSREEMTKNQV	TLPPSREEMTK[3]NQV	NISTmAb_heavy_chain	353	366	1	363
JBAD210917R9535S24	619	3	1500.71	3486.71	132432	0.025653	0.003517	12.69	TLPPSREEMTKNQV	TLPPSREEMTK[3]NQV	NISTmAb_heavy_chain	353	366	1	363
JBAD210917R9535S24	618.999	3	1503.74	3305.98	121798	0.0264259	0.001504	19.25	TLPPSREEMTKNQV	TLPPSREEMTK[3]NQV	NISTmAb_heavy_chain	353	366	1	363
JBAD210917R9535S32	507.805	2	1344.8	20033.2	762699	0.0255939	0.000325	34.7	TKNQVSL	TK[3]NQVSL	NISTmAb_heavy_chain	362	368	1	363
JBAD210917R9535S33	619	3	1383.99	8068.94	245017	0.0318822	0.00187	11.68	TLPPSREEMTKNQV	TLPPSREEMTK[3]NQV	NISTmAb_heavy_chain	353	366	1	363
JBAD210917R9535S33	618.999	3	1419.7	5302.48	123325	0.0412237	-0.000146	16.75	TLPPSREEMTKNQV	TLPPSREEMTK[3]NQV	NISTmAb_heavy_chain	353	366	1	363
JBAD210917R9535S33	618.999	3	1422.61	7416.67	191622	0.0372625	0.000403	11.74	TLPPSREEMTKNQV	TLPPSREEMTK[3]NQV	NISTmAb_heavy_chain	353	366	1	363
JBAD210917R9535S33	619	3	1454.14	4801.27	157568	0.02957	0.002602	18.63	TLPPSREEMTKNQV	TLPPSREEMTK[3]NQV	NISTmAb_heavy_chain	353	366	1	363
JBAD210917R9535S33	618.999	3	1457.03	5057.36	165090	0.0297234	0.000772	16.91	TLPPSREEMTKNQV	TLPPSREEMTK[3]NQV	NISTmAb_heavy_chain	353	366	1	363
JBAD210917R9535S33	618.999	3	1490.32	6467.47	139906	0.0441847	0.000589	15.97	TLPPSREEMTKNQV	TLPPSREEMTK[3]NQV	NISTmAb_heavy_chain	353	366	1	363
JBAD180817R9315S07	401.229	2	1037.76	0	469464	0	-0.02177	15.97	CLVKG	CLVK[2]G	NISTmAb_heavy_chain	370	374	1	373
JBAD180817R9315S13	868.437	2	3363.42	0	159253	0	-0.047357	83.58	VKGFYPSDIAVEW	VK[2]GFYPSDIAVEW	NISTmAb_heavy_chain	372	384	1	373
JBAD180817R9315S16	401.229	2	1038.26	0	207282	0	-0.022074	15.62	CLVKG	CLVK[2]G	NISTmAb_heavy_chain	370	374	1	373
JBAD150917R9487S13	401.24	2	1021.86	0	182895	0	0.000386	18.19	CLVKG	CLVK[2]G	NISTmAb_heavy_chain	370	374	1	373
JBAD150917R9487S13	401.241	2	1024.79	0	685549	0	0.00185	15.96	CLVKG	CLVK[2]G	NISTmAb_heavy_chain	370	374	1	373
JBAD210917R9535S24	401.24	2	1007.43	0	269091	0	0.000264	20.01	CLVKG	CLVK[3]G	NISTmAb_heavy_chain	370	374	1	373
JBAD210917R9535S33	401.24	2	995.352	0	192764	0	-0.000286	16.92	CLVKG	CLVK[3]G	NISTmAb_heavy_chain	370	374	1	373
JBAD210917R9535S33	401.24	2	998.316	0	479071	0	-0.00053	18.07	CLVKG	CLVK[3]G	NISTmAb_heavy_chain	370	374	1	373
JBAD180817R9315S04	868.429	2	2931.47	0	158104	0	-0.046657	12.3	KTTPPVLDSDGSFF	K[2]TTPPVLDSDGSFF	NISTmAb_heavy_chain	395	408	1	395
JBAD180817R9315S04	868.43	2	2934.23	0	140800	0	-0.045435	58.82	KTTPPVLDSDGSFF	K[2]TTPPVLDSDGSFF	NISTmAb_heavy_chain	395	408	1	395
JBAD180817R9315S13	868.429	2	2929.3	0	567743	0	-0.047999	11.05	KTTPPVLDSDGSFF	K[2]TTPPVLDSDGSFF	NISTmAb_heavy_chain	395	408	1	395
JBAD180817R9315S13	868.429	2	2931.99	0	480290	0	-0.048365	54	KTTPPVLDSDGSFF	K[2]TTPPVLDSDGSFF	NISTmAb_heavy_chain	395	408	1	395
JBAD150917R9487S07	868.453	2	2943.69	35034.7	505246	0.0648453	-0.000269	12.6	KTTPPVLDSDGSFF	K[2]TTPPVLDSDGSFF	NISTmAb_heavy_chain	395	408	1	395
JBAD150917R9487S07	868.452	2	2946.39	19732.5	613921	0.0311408	-0.001001	57.73	KTTPPVLDSDGSFF	K[2]TTPPVLDSDGSFF	NISTmAb_heavy_chain	395	408	1	395
JBAD210917R9535S23	794.919	2	2202.21	6288.12	115972	0.0514323	0.000645	31.33	KTTPPVLDSDGSF	K[3]TTPPVLDSDGSF	NISTmAb_heavy_chain	395	407	1	395
JBAD210917R9535S23	868.452	2	2910.14	58218.8	844258	0.06451	-0.001247	17.99	KTTPPVLDSDGSFF	K[3]TTPPVLDSDGSFF	NISTmAb_heavy_chain	395	408	1	395
JBAD210917R9535S23	868.453	2	2912.84	22872.2	393526	0.0549285	-0.000269	14	KTTPPVLDSDGSFF	K[3]TTPPVLDSDGSFF	NISTmAb_heavy_chain	395	408	1	395
JBAD210917R9535S32	794.919	2	2203.01	7719.04	158149	0.0465374	0.000279	42	KTTPPVLDSDGSF	K[3]TTPPVLDSDGSF	NISTmAb_heavy_chain	395	407	1	395
JBAD210917R9535S32	868.452	2	2914.64	36987.6	707633	0.0496731	-0.000635	18.3	KTTPPVLDSDGSFF	K[3]TTPPVLDSDGSFF	NISTmAb_heavy_chain	395	408	1	395
JBAD210917R9535S32	868.453	2	2917.35	33469.4	863536	0.0373124	0.001317	21.49	KTTPPVLDSDGSFF	K[3]TTPPVLDSDGSFF	NISTmAb_heavy_chain	395	408	1	395
JBAD180817R9315S01	495.296	3	1136.87	0	171882	0	-0.039009	15.8	SKLTVDKSR	SK[2]LTVDK[2]SR	NISTmAb_heavy_chain	411	419	2	412	417
JBAD180817R9315S01	495.295	3	1139.83	5019.03	252823	0.0194655	-0.040842	19.63	SKLTVDKSR	SK[2]LTVDK[2]SR	NISTmAb_heavy_chain	411	419	2	412	417
JBAD180817R9315S10	495.296	3	1137.68	4098.27	162254	0.0246361	-0.039192	10.92	SKLTVDKSR	SK[2]LTVDK[2]SR	NISTmAb_heavy_chain	411	419	2	412	417
JBAD180817R9315S10	495.296	3	1139.21	7405.86	449362	0.0162136	-0.039468	11.6	SKLTVDKSR	SK[2]LTVDK[2]SR	NISTmAb_heavy_chain	411	419	2	412	417
JBAD150917R9487S01	495.309	3	1123.43	4039.82	117474	0.0332459	0.002097	13.44	SKLTVDKSR	SK[2]LTVDK[2]SR	NISTmAb_heavy_chain	411	419	2	412	417
JBAD210917R9535S22	495.31	3	1109.51	3230.5	136503	0.023119	0.00228	13.67	SKLTVDKSR	SK[3]LTVDK[3]SR	NISTmAb_heavy_chain	411	419	2	412	417
JBAD210917R9535S22	495.309	3	1111.11	0	125830	0	0.001458	14.52	SKLTVDKSR	SK[3]LTVDK[3]SR	NISTmAb_heavy_chain	411	419	2	412	417
JBAD210917R9535S31	495.309	3	1110.66	0	124908	0	0.000816	13.85	SKLTVDKSR	SK[3]LTVDK[3]SR	NISTmAb_heavy_chain	411	419	2	412	417
JBAD280218R10700S01	466.298	3	1061.43	0	189543	0	0.000252	10.24	KLTVDKSR	K[2]LTVDK[2]SR	NISTmAb_heavy_chain	412	419	2	412	417
JBAD280218R10700S01	466.298	3	1064.49	4448.55	184837	0.0235018	0.000708	10.52	KLTVDKSR	K[2]LTVDK[2]SR	NISTmAb_heavy_chain	412	419	2	412	417
JBAD280218R10700S01	495.309	3	1164.38	2500.88	136426	0.0180013	-0.000282	14.42	SKLTVDKSR	SK[2]LTVDK[2]SR	NISTmAb_heavy_chain	411	419	2	412	417
JBAD280218R10700S01	495.309	3	1166.66	3945.24	215208	0.0180022	-9.9e-05	17.78	SKLTVDKSR	SK[2]LTVDK[2]SR	NISTmAb_heavy_chain	411	419	2	412	417
JBAD280218R10700S01	495.309	3	1168.92	0	241872	0	-0.000282	16.46	SKLTVDKSR	SK[2]LTVDK[2]SR	NISTmAb_heavy_chain	411	419	2	412	417
JBAD280218R10700S01	495.309	3	1171.18	4610.45	356141	0.0127801	0.00054	22.94	SKLTVDKSR	SK[2]LTVDK[2]SR	NISTmAb_heavy_chain	411	419	2	412	417
JBAD280218R10700S01	495.309	3	1173.44	4052.33	303945	0.0131571	0.000357	15.95	SKLTVDKSR	SK[2]LTVDK[2]SR	NISTmAb_heavy_chain	411	419	2	412	417
JBAD280218R10700S01	495.309	3	1175.66	4597	271327	0.0166604	0.000174	17.2	SKLTVDKSR	SK[2]LTVDK[2]SR	NISTmAb_heavy_chain	411	419	2	412	417
JBAD280218R10700S01	495.309	3	1177.92	7852.68	292726	0.0261252	0.000816	17.8	SKLTVDKSR	SK[2]LTVDK[2]SR	NISTmAb_heavy_chain	411	419	2	412	417
JBAD280218R10700S01	495.309	3	1180.17	3732.85	201704	0.0181703	0.001548	17.82	SKLTVDKSR	SK[2]LTVDK[2]SR	NISTmAb_heavy_chain	411	419	2	412	417
JBAD280218R10700S01	495.309	3	1182.43	4065.05	163953	0.0241941	0.001458	13.57	SKLTVDKSR	SK[2]LTVDK[2]SR	NISTmAb_heavy_chain	411	419	2	412	417
JBAD280218R10700S01	495.31	3	1184.69	0	129752	0	0.003378	11.4	SKLTVDKSR	SK[2]LTVDK[2]SR	NISTmAb_heavy_chain	411	419	2	412	417
JBAD280218R10700S02	466.298	3	1041.53	3146.63	210818	0.0147063	-2.4e-05	10.77	KLTVDKSR	K[2]LTVDK[2]SR	NISTmAb_heavy_chain	412	419	2	412	417
JBAD280218R10700S02	466.299	3	1044.6	5062.09	235968	0.0210019	0.001992	10.93	KLTVDKSR	K[2]LTVDK[2]SR	NISTmAb_heavy_chain	412	419	2	412	417
JBAD280218R10700S02	495.309	3	1143.79	6300.45	151923	0.0398199	0.00219	11.65	SKLTVDKSR	SK[2]LTVDK[2]SR	NISTmAb_heavy_chain	411	419	2	412	417
JBAD280218R10700S02	495.309	3	1146.06	4755.35	252828	0.0184614	8.4e-05	18.83	SKLTVDKSR	SK[2]LTVDK[2]SR	NISTmAb_heavy_chain	411	419	2	412	417
JBAD280218R10700S02	495.309	3	1148.33	7052.74	317387	0.0217382	0.000633	21.88	SKLTVDKSR	SK[2]LTVDK[2]SR	NISTmAb_heavy_chain	411	419	2	412	417
JBAD280218R10700S02	495.309	3	1150.56	6498.87	401518	0.015928	0.000267	15.45	SKLTVDKSR	SK[2]LTVDK[2]SR	NISTmAb_heavy_chain	411	419	2	412	417
JBAD280218R10700S02	495.309	3	1152.8	6414.67	304056	0.0206611	-0.000465	14.74	SKLTVDKSR	SK[2]LTVDK[2]SR	NISTmAb_heavy_chain	411	419	2	412	417
JBAD280218R10700S02	495.309	3	1155.04	3390.08	257692	0.0129847	0.000633	19.71	SKLTVDKSR	SK[2]LTVDK[2]SR	NISTmAb_heavy_chain	411	419	2	412	417
JBAD280218R10700S02	495.309	3	1157.29	5031.58	286410	0.0172644	0.000816	16.23	SKLTVDKSR	SK[2]LTVDK[2]SR	NISTmAb_heavy_chain	411	419	2	412	417
JBAD280218R10700S02	495.309	3	1159.54	4202.61	258984	0.0159682	0.001731	13.6	SKLTVDKSR	SK[2]LTVDK[2]SR	NISTmAb_heavy_chain	411	419	2	412	417
JBAD280218R10700S02	495.31	3	1161.9	0	158900	0	0.003471	20.11	SKLTVDKSR	SK[2]LTVDK[2]SR	NISTmAb_heavy_chain	411	419	2	412	417
JBAD280218R10700S02	495.31	3	1164.15	0	148746	0	0.003564	16.24	SKLTVDKSR	SK[2]LTVDK[2]SR	NISTmAb_heavy_chain	411	419	2	412	417
JBAD280218R10700S03	495.309	3	1171.64	0	153859	0	0.001824	12.69	SKLTVDKSR	SK[2]LTVDK[2]SR	NISTmAb_heavy_chain	411	419	2	412	417
JBAD280218R10700S03	495.309	3	1173.9	2822.79	212154	0.0131307	0.000723	19.63	SKLTVDKSR	SK[2]LTVDK[2]SR	NISTmAb_heavy_chain	411	419	2	412	417
JBAD280218R10700S03	495.309	3	1176.18	6997.81	253487	0.0268646	0.001641	18.59	SKLTVDKSR	SK[2]LTVDK[2]SR	NISTmAb_heavy_chain	411	419	2	412	417
JBAD280218R10700S03	495.309	3	1178.43	3599.27	223979	0.0158155	0.001365	17.42	SKLTVDKSR	SK[2]LTVDK[2]SR	NISTmAb_heavy_chain	411	419	2	412	417
JBAD280218R10700S03	495.309	3	1180.71	0	242287	0	0.000816	13.41	SKLTVDKSR	SK[2]LTVDK[2]SR	NISTmAb_heavy_chain	411	419	2	412	417
JBAD280218R10700S03	495.309	3	1182.99	3514.87	231380	0.0149636	0.00054	22.27	SKLTVDKSR	SK[2]LTVDK[2]SR	NISTmAb_heavy_chain	411	419	2	412	417
JBAD280218R10700S03	495.309	3	1185.25	0	165143	0	0.00219	10.3	SKLTVDKSR	SK[2]LTVDK[2]SR	NISTmAb_heavy_chain	411	419	2	412	417
JBAD280218R10700S03	495.31	3	1187.51	3716.97	120923	0.0298216	0.002646	12.64	SKLTVDKSR	SK[2]LTVDK[2]SR	NISTmAb_heavy_chain	411	419	2	412	417
JBAD280218R10700S04	466.299	3	1038.85	4048.81	217174	0.018302	0.002448	11.35	KLTVDKSR	K[2]LTVDK[2]SR	NISTmAb_heavy_chain	412	419	2	412	417
JBAD280218R10700S04	466.298	3	1041.93	0	151452	0	-0.000114	10.24	KLTVDKSR	K[2]LTVDK[2]SR	NISTmAb_heavy_chain	412	419	2	412	417
JBAD280218R10700S04	495.31	3	1138.91	5520.21	193124	0.0277895	0.003564	11.22	SKLTVDKSR	SK[2]LTVDK[2]SR	NISTmAb_heavy_chain	411	419	2	412	417
JBAD280218R10700S04	495.31	3	1141.18	0	206238	0	0.003837	12.75	SKLTVDKSR	SK[2]LTVDK[2]SR	NISTmAb_heavy_chain	411	419	2	412	417
JBAD280218R10700S04	495.31	3	1143.44	5021.77	248746	0.0197889	0.002739	17.23	SKLTVDKSR	SK[2]LTVDK[2]SR	NISTmAb_heavy_chain	411	419	2	412	417
JBAD280218R10700S04	495.31	3	1145.72	4808.18	279993	0.0168826	0.002373	20.85	SKLTVDKSR	SK[2]LTVDK[2]SR	NISTmAb_heavy_chain	411	419	2	412	417
JBAD280218R10700S04	495.309	3	1147.96	4680.23	292908	0.0157272	0.001731	19.04	SKLTVDKSR	SK[2]LTVDK[2]SR	NISTmAb_heavy_chain	411	419	2	412	417
JBAD280218R10700S04	495.31	3	1152.15	5485.91	168843	0.0314688	0.002373	11.9	SKLTVDKSR	SK[2]LTVDK[2]SR	NISTmAb_heavy_chain	411	419	2	412	417
JBAD280218R10700S04	495.31	3	1154.41	2885.38	168717	0.0168144	0.002829	15.93	SKLTVDKSR	SK[2]LTVDK[2]SR	NISTmAb_heavy_chain	411	419	2	412	417
JBAD180817R9315S01	522.304	2	879.545	2903.13	118254	0.0239618	-0.028239	26.45	LTVDKSR	LTVDK[2]SR	NISTmAb_heavy_chain	413	419	1	417
JBAD210917R9535S22	522.318	2	856.686	0	137573	0	-0.000163	25.21	LTVDKSR	LTVDK[3]SR	NISTmAb_heavy_chain	413	419	1	417
JBAD210917R9535S31	522.318	2	853.663	0	138046	0	0.000569	26.47	LTVDKSR	LTVDK[3]SR	NISTmAb_heavy_chain	413	419	1	417
JBAD210917R9535S31	522.318	2	855.222	4861	167610	0.0281844	8.1e-05	25.73	LTVDKSR	LTVDK[3]SR	NISTmAb_heavy_chain	413	419	1	417
JBAD280218R10700S01	522.318	2	885.919	5421.67	310390	0.0171674	-0.000163	11.47	LTVDKSR	LTVDK[2]SR	NISTmAb_heavy_chain	413	419	1	417
JBAD280218R10700S01	522.318	2	888.555	4900.45	263948	0.0182276	-0.000529	13.33	LTVDKSR	LTVDK[2]SR	NISTmAb_heavy_chain	413	419	1	417
JBAD280218R10700S01	522.318	2	891.188	5111.73	241869	0.0206969	0.000203	13.06	LTVDKSR	LTVDK[2]SR	NISTmAb_heavy_chain	413	419	1	417
JBAD280218R10700S01	522.318	2	893.844	0	126901	0	0.000203	21.17	LTVDKSR	LTVDK[2]SR	NISTmAb_heavy_chain	413	419	1	417
JBAD280218R10700S02	522.319	2	867.488	5128.48	246073	0.0204158	0.001181	10.65	LTVDKSR	LTVDK[2]SR	NISTmAb_heavy_chain	413	419	1	417
JBAD280218R10700S02	522.319	2	870.131	7094.91	344862	0.0201585	0.001181	10.54	LTVDKSR	LTVDK[2]SR	NISTmAb_heavy_chain	413	419	1	417
JBAD280218R10700S02	522.319	2	872.755	4789.74	266554	0.0176519	0.001913	12.71	LTVDKSR	LTVDK[2]SR	NISTmAb_heavy_chain	413	419	1	417
JBAD280218R10700S02	522.319	2	875.408	4934.2	193327	0.0248873	0.001059	10.23	LTVDKSR	LTVDK[2]SR	NISTmAb_heavy_chain	413	419	1	417
JBAD280218R10700S03	522.318	2	889.8	6244.95	262688	0.0232212	0.000569	10.33	LTVDKSR	LTVDK[2]SR	NISTmAb_heavy_chain	413	419	1	417
JBAD280218R10700S03	522.318	2	892.45	9866.44	372361	0.025813	0.000203	12.34	LTVDKSR	LTVDK[2]SR	NISTmAb_heavy_chain	413	419	1	417
JBAD280218R10700S03	522.318	2	895.067	3459.23	216472	0.0157287	0.000447	11.59	LTVDKSR	LTVDK[2]SR	NISTmAb_heavy_chain	413	419	1	417
JBAD280218R10700S03	522.318	2	897.716	0	174325	0	0.000447	11.8	LTVDKSR	LTVDK[2]SR	NISTmAb_heavy_chain	413	419	1	417
JBAD280218R10700S04	522.318	2	864.072	5876.59	279766	0.0205732	8.1e-05	10.68	LTVDKSR	LTVDK[2]SR	NISTmAb_heavy_chain	413	419	1	417
JBAD280218R10700S04	522.318	2	866.694	7053.51	347348	0.0199026	0.000325	13	LTVDKSR	LTVDK[2]SR	NISTmAb_heavy_chain	413	419	1	417
JBAD280218R10700S04	522.318	2	868.22	4991.18	208224	0.0234091	-0.000163	10.61	LTVDKSR	LTVDK[2]SR	NISTmAb_heavy_chain	413	419	1	417
JBAD180817R9315S01	475.243	3	697.334	0	551659	0	-0.039147	10.98	ALHNHYTQKS	ALHNHYTQK[2]S	NISTmAb_heavy_chain	434	443	1	442
JBAD180817R9315S01	660.007	3	1596.09	0	259773	0	-0.052071	13.81	ALHNHYTQKSLSLSPG	ALHNHYTQK[2]SLSLSPG	NISTmAb_heavy_chain	434	449	1	442
JBAD180817R9315S01	660.007	3	1598.85	0	726223	0	-0.053352	20.01	ALHNHYTQKSLSLSPG	ALHNHYTQK[2]SLSLSPG	NISTmAb_heavy_chain	434	449	1	442
JBAD180817R9315S04	401.238	2	979.045	36988.9	2.27575e+06	0.0159935	-0.02151	14.03	TQKSL	TQK[2]SL	NISTmAb_heavy_chain	440	444	1	442
JBAD180817R9315S04	401.238	2	981.361	0	2.86192e+06	0	-0.021632	16.74	TQKSL	TQK[2]SL	NISTmAb_heavy_chain	440	444	1	442
JBAD180817R9315S04	401.239	2	1013.29	0	401515	0	-0.020656	14.16	TQKSL	TQK[2]SL	NISTmAb_heavy_chain	440	444	1	442
JBAD180817R9315S04	401.238	2	1015.64	0	511441	0	-0.021328	16.66	TQKSL	TQK[2]SL	NISTmAb_heavy_chain	440	444	1	442
JBAD180817R9315S07	451.564	3	650.341	0	486924	0	-0.036338	20.27	LHNHYTQKS	LHNHYTQK[2]S	NISTmAb_heavy_chain	435	443	1	442
JBAD180817R9315S07	451.565	3	653.01	34449.9	3079290	0.0110638	-0.035972	13.58	LHNHYTQKS	LHNHYTQK[2]S	NISTmAb_heavy_chain	435	443	1	442
JBAD180817R9315S07	676.843	2	654.075	0	345435	0	-0.035929	30.05	LHNHYTQKS	LHNHYTQK[2]S	NISTmAb_heavy_chain	435	443	1	442
JBAD180817R9315S07	676.843	2	655.452	0	332603	0	-0.036785	35.44	LHNHYTQKS	LHNHYTQK[2]S	NISTmAb_heavy_chain	435	443	1	442
JBAD180817R9315S10	475.244	3	697.359	0	512140	0	-0.035394	29.56	ALHNHYTQKS	ALHNHYTQK[2]S	NISTmAb_heavy_chain	434	443	1	442
JBAD180817R9315S10	541.947	3	1035.38	0	229025	0	-0.041556	31.42	ALHNHYTQKSLS	ALHNHYTQK[2]SLS	NISTmAb_heavy_chain	434	445	1	442
JBAD180817R9315S10	660.007	3	1593.59	0	571121	0	-0.052071	22.82	ALHNHYTQKSLSLSPG	ALHNHYTQK[2]SLSLSPG	NISTmAb_heavy_chain	434	449	1	442
JBAD180817R9315S10	495.257	4	1594.7	0	263056	0	-0.051228	11.13	ALHNHYTQKSLSLSPG	ALHNHYTQK[2]SLSLSPG	NISTmAb_heavy_chain	434	449	1	442
JBAD180817R9315S10	660.008	3	1595.98	0	844736	0	-0.050424	27.55	ALHNHYTQKSLSLSPG	ALHNHYTQK[2]SLSLSPG	NISTmAb_heavy_chain	434	449	1	442
JBAD180817R9315S13	401.239	2	977.072	38703.4	3.7877e+06	0.0101148	-0.020046	15.46	TQKSL	TQK[2]SL	NISTmAb_heavy_chain	440	444	1	442
JBAD180817R9315S13	401.239	2	979.348	39117.4	3.53504e+06	0.0109445	-0.020168	16.58	TQKSL	TQK[2]SL	NISTmAb_heavy_chain	440	444	1	442
JBAD180817R9315S13	401.239	2	1010.67	0	984345	0	-0.020656	17.61	TQKSL	TQK[2]SL	NISTmAb_heavy_chain	440	444	1	442
JBAD180817R9315S13	401.239	2	1012.98	0	468161	0	-0.020412	16.95	TQKSL	TQK[2]SL	NISTmAb_heavy_chain	440	444	1	442
JBAD180817R9315S16	451.565	3	654.741	0	2648260	0	-0.036065	21.34	LHNHYTQKS	LHNHYTQK[2]S	NISTmAb_heavy_chain	435	443	1	442
JBAD180817R9315S16	676.843	2	655.813	5122.58	599078	0.00847827	-0.035929	24.94	LHNHYTQKS	LHNHYTQK[2]S	NISTmAb_heavy_chain	435	443	1	442
JBAD180817R9315S16	451.565	3	657.146	47951.4	2.85473e+06	0.0165197	-0.035789	21.03	LHNHYTQKS	LHNHYTQK[2]S	NISTmAb_heavy_chain	435	443	1	442
JBAD180817R9315S16	676.843	2	658.215	0	410741	0	-0.035563	20.68	LHNHYTQKS	LHNHYTQK[2]S	NISTmAb_heavy_chain	435	443	1	442
JBAD150917R9487S07	401.25	2	962.159	8920.45	572022	0.0153551	0.000768	15.02	TQKSL	TQK[2]SL	NISTmAb_heavy_chain	440	444	1	442
JBAD150917R9487S07	401.249	2	963.566	0	1.37963e+06	0	-2.6e-05	17.93	TQKSL	TQK[2]SL	NISTmAb_heavy_chain	440	444	1	442
JBAD150917R9487S07	401.25	2	996.355	8022.36	591572	0.0133796	0.001194	19.46	TQKSL	TQK[2]SL	NISTmAb_heavy_chain	440	444	1	442
JBAD150917R9487S07	401.249	2	999.175	4205.87	414327	0.0100491	0.000646	14.08	TQKSL	TQK[2]SL	NISTmAb_heavy_chain	440	444	1	442
JBAD150917R9487S13	413.882	3	592.235	3307.3	142134	0.0227397	0.000145	13.29	HNHYTQKS	HNHYTQK[2]S	NISTmAb_heavy_chain	436	443	1	442
JBAD150917R9487S13	451.577	3	646.749	29258.9	1415620	0.0202501	0.000373	22.75	LHNHYTQKS	LHNHYTQK[2]S	NISTmAb_heavy_chain	435	443	1	442
JBAD150917R9487S13	451.577	3	647.981	27192.7	2.07729e+06	0.0129213	0.001015	13.68	LHNHYTQKS	LHNHYTQK[2]S	NISTmAb_heavy_chain	435	443	1	442
JBAD150917R9487S13	676.862	2	649.056	0	254243	0	0.001545	35.62	LHNHYTQKS	LHNHYTQK[2]S	NISTmAb_heavy_chain	435	443	1	442
JBAD150917R9487S13	676.862	2	650.607	0	200133	0	0.000935	20.8	LHNHYTQKS	LHNHYTQK[2]S	NISTmAb_heavy_chain	435	443	1	442
JBAD150917R9487S13	551.311	2	1018.95	0	148919	0	0.00182	14.1	HYTQKSL	HYTQK[2]SL	NISTmAb_heavy_chain	438	444	1	442
JBAD150917R9487S13	489.272	3	1063.6	0	130297	0	0.001243	13.9	LHNHYTQKSL	LHNHYTQK[2]SL	NISTmAb_heavy_chain	435	444	1	442
JBAD210917R9535S22	475.256	3	686.201	6191.64	356603	0.0170665	0.001227	16.22	ALHNHYTQKS	ALHNHYTQK[3]S	NISTmAb_heavy_chain	434	443	1	442
JBAD210917R9535S22	475.256	3	689.097	2813.17	209791	0.0132319	0.000405	12.69	ALHNHYTQKS	ALHNHYTQK[3]S	NISTmAb_heavy_chain	434	443	1	442
JBAD210917R9535S22	541.961	3	1010.99	0	134502	0	0.000192	27.87	ALHNHYTQKSLS	ALHNHYTQK[3]SLS	NISTmAb_heavy_chain	434	445	1	442
JBAD210917R9535S22	660.026	3	1568.36	0	148202	0	0.003594	11.3	ALHNHYTQKSLSLSPG	ALHNHYTQK[3]SLSLSPG	NISTmAb_heavy_chain	434	449	1	442
JBAD210917R9535S22	660.025	3	1571.27	7034.79	370738	0.0186217	0.002862	27.36	ALHNHYTQKSLSLSPG	ALHNHYTQK[3]SLSLSPG	NISTmAb_heavy_chain	434	449	1	442
JBAD210917R9535S22	495.271	4	1572.5	0	159468	0	0.004192	11.99	ALHNHYTQKSLSLSPG	ALHNHYTQK[3]SLSLSPG	NISTmAb_heavy_chain	434	449	1	442
JBAD210917R9535S23	401.249	2	951.033	0	2.52304e+06	0	3.6e-05	17.16	TQKSL	TQK[3]SL	NISTmAb_heavy_chain	440	444	1	442
JBAD210917R9535S23	401.25	2	953.348	26175.8	2.82155e+06	0.00919182	0.00089	17.39	TQKSL	TQK[3]SL	NISTmAb_heavy_chain	440	444	1	442
JBAD210917R9535S24	451.577	3	645.441	0	863928	0	0.001015	13.01	LHNHYTQKS	LHNHYTQK[3]S	NISTmAb_heavy_chain	435	443	1	442
JBAD210917R9535S24	451.577	3	648.107	0	2.21244e+06	0	0.002206	14.91	LHNHYTQKS	LHNHYTQK[3]S	NISTmAb_heavy_chain	435	443	1	442
JBAD210917R9535S24	676.862	2	649.18	0	227823	0	0.002645	46.46	LHNHYTQKS	LHNHYTQK[3]S	NISTmAb_heavy_chain	435	443	1	442
JBAD210917R9535S24	676.862	2	650.712	0	199075	0	0.002035	32.92	LHNHYTQKS	LHNHYTQK[3]S	NISTmAb_heavy_chain	435	443	1	442
JBAD210917R9535S24	551.311	2	998.472	0	166495	0	0.001332	27.13	HYTQKSL	HYTQK[3]SL	NISTmAb_heavy_chain	438	444	1	442
JBAD210917R9535S24	489.272	3	1049.2	0	138429	0	0.00115	24.53	LHNHYTQKSL	LHNHYTQK[3]SL	NISTmAb_heavy_chain	435	444	1	442
JBAD210917R9535S31	541.961	3	1014.61	0	150312	0	0.001656	10.99	ALHNHYTQKSLS	ALHNHYTQK[3]SLS	NISTmAb_heavy_chain	434	445	1	442
JBAD210917R9535S31	660.024	3	1568.66	0	318740	0	-0.000252	13.58	ALHNHYTQKSLSLSPG	ALHNHYTQK[3]SLSLSPG	NISTmAb_heavy_chain	434	449	1	442
JBAD210917R9535S32	401.25	2	936.342	9108.15	1.21832e+06	0.00742049	0.001012	15.7	TQKSL	TQK[3]SL	NISTmAb_heavy_chain	440	444	1	442
JBAD210917R9535S32	401.249	2	939.06	0	2.20512e+06	0	0.000584	16.44	TQKSL	TQK[3]SL	NISTmAb_heavy_chain	440	444	1	442
JBAD210917R9535S33	451.577	3	638.748	31145.1	2.02078e+06	0.0151785	0.001105	15.25	LHNHYTQKS	LHNHYTQK[3]S	NISTmAb_heavy_chain	435	443	1	442
JBAD210917R9535S33	676.862	2	639.8	0	225708	0	0.001791	32.64	LHNHYTQKS	LHNHYTQK[3]S	NISTmAb_heavy_chain	435	443	1	442
JBAD210917R9535S33	451.577	3	641.333	26777.8	2.40291e+06	0.0110211	0.000556	11.46	LHNHYTQKS	LHNHYTQK[3]S	NISTmAb_heavy_chain	435	443	1	442
JBAD210917R9535S33	676.862	2	642.409	0	193126	0	0.001545	22.63	LHNHYTQKS	LHNHYTQK[3]S	NISTmAb_heavy_chain	435	443	1	442
JBAD210917R9535S33	489.271	3	1037.02	0	128021	0	-0.000314	13.15	LHNHYTQKSL	LHNHYTQK[3]SL	NISTmAb_heavy_chain	435	444	1	442
JBAD280218R10700S04	495.271	4	1636.38	0	174867	0	0.0048	33.03	ALHNHYTQKSLSLSPG	ALHNHYTQK[2]SLSLSPG	NISTmAb_heavy_chain	434	449	1	442
JBAD180817R9315S07	407.237	2	894.132	8816.94	206991	0.0408554	-0.024318	25.06	SLSPGK	SLSPGK[2]2	NISTmAb_heavy_chain	445	450	1	450
JBAD180817R9315S16	463.779	2	1534.49	6387.06	168347	0.036553	-0.02476	21.94	LSLSPGK	LSLSPGK[2]2	NISTmAb_heavy_chain	444	450	1	450
JBAD150917R9487S07	407.249	2	877.689	8249.13	147828	0.0528528	0.00034	25.98	SLSPGK	SLSPGK[2]2	NISTmAb_heavy_chain	445	450	1	450
JBAD210917R9535S24	463.791	2	1499.32	5114.16	123553	0.0397474	-0.000102	22.22	LSLSPGK	LSLSPGK[3]3	NISTmAb_heavy_chain	444	450	1	450
JBAD210917R9535S24	463.791	2	1505.2	5016.92	163997	0.0296834	-0.000284	22.3	LSLSPGK	LSLSPGK[3]3	NISTmAb_heavy_chain	444	450	1	450
JBAD210917R9535S33	407.25	2	867.71	6249.9	189925	0.0318589	0.000828	25.71	SLSPGK	SLSPGK[3]3	NISTmAb_heavy_chain	445	450	1	450
JBAD210917R9535S33	463.792	2	1493.39	4117.68	125218	0.0318372	0.001302	24.61	LSLSPGK	LSLSPGK[3]3	NISTmAb_heavy_chain	444	450	1	450
JBAD180817R9315S07	634.818	2	1238.65	0	159256	0	-0.033839	21.12	HWYQQKPG	HWYQQK[2]PG	NISTmAb_light_chain	33	40	1	38
JBAD180817R9315S07	540.586	3	1929.75	0	210641	0	-0.044138	19.37	GYMHWYQQKPG	GYMHWYQQK[2]PG	NISTmAb_light_chain	30	40	1	38
JBAD180817R9315S07	540.586	3	1932.57	0	177959	0	-0.043772	19.19	GYMHWYQQKPG	GYMHWYQQK[2]PG	NISTmAb_light_chain	30	40	1	38
JBAD180817R9315S16	473.253	2	739.794	0	128251	0	-0.024822	20.59	YQQKPG	YQQK[2]PG	NISTmAb_light_chain	35	40	1	38
JBAD180817R9315S16	634.818	2	1245.58	0	211050	0	-0.033229	18.95	HWYQQKPG	HWYQQK[2]PG	NISTmAb_light_chain	33	40	1	38
JBAD180817R9315S16	540.586	3	1926.28	0	176555	0	-0.043037	17.57	GYMHWYQQKPG	GYMHWYQQK[2]PG	NISTmAb_light_chain	30	40	1	38
JBAD180817R9315S16	810.376	2	1927.49	0	151647	0	-0.042292	37.95	GYMHWYQQKPG	GYMHWYQQK[2]PG	NISTmAb_light_chain	30	40	1	38
JBAD180817R9315S16	540.586	3	1929.03	0	372330	0	-0.043037	19.34	GYMHWYQQKPG	GYMHWYQQK[2]PG	NISTmAb_light_chain	30	40	1	38
JBAD180817R9315S16	810.375	2	1930.18	0	218910	0	-0.043514	42.22	GYMHWYQQKPG	GYMHWYQQK[2]PG	NISTmAb_light_chain	30	40	1	38
JBAD150917R9487S13	540.601	3	1910.47	0	407621	0	0.000724	21.48	GYMHWYQQKPG	GYMHWYQQK[2]PG	NISTmAb_light_chain	30	40	1	38
JBAD150917R9487S13	810.398	2	1911.68	0	189352	0	0.001042	31.7	GYMHWYQQKPG	GYMHWYQQK[2]PG	NISTmAb_light_chain	30	40	1	38
JBAD210917R9535S24	634.835	2	1213.55	0	256867	0	0.000463	21.99	HWYQQKPG	HWYQQK[3]PG	NISTmAb_light_chain	33	40	1	38
JBAD210917R9535S24	540.601	3	1880.28	0	222066	0	0.002005	17.38	GYMHWYQQKPG	GYMHWYQQK[3]PG	NISTmAb_light_chain	30	40	1	38
JBAD210917R9535S24	540.601	3	1881.57	0	296358	0	0.002554	25.63	GYMHWYQQKPG	GYMHWYQQK[3]PG	NISTmAb_light_chain	30	40	1	38
JBAD210917R9535S24	810.398	2	1882.81	2687.83	250277	0.0106253	0.002506	34.46	GYMHWYQQKPG	GYMHWYQQK[3]PG	NISTmAb_light_chain	30	40	1	38
JBAD210917R9535S24	810.398	2	1884.21	0	241770	0	0.001896	33.01	GYMHWYQQKPG	GYMHWYQQK[3]PG	NISTmAb_light_chain	30	40	1	38
JBAD210917R9535S24	540.601	3	1911.87	0	124903	0	0.002554	16.39	GYMHWYQQKPG	GYMHWYQQK[3]PG	NISTmAb_light_chain	30	40	1	38
JBAD210917R9535S33	634.834	2	1201.72	0	178005	0	-2.5e-05	22.96	HWYQQKPG	HWYQQK[3]PG	NISTmAb_light_chain	33	40	1	38
JBAD210917R9535S33	540.601	3	1874.21	0	322362	0	0.002005	18.62	GYMHWYQQKPG	GYMHWYQQK[3]PG	NISTmAb_light_chain	30	40	1	38
JBAD210917R9535S33	810.398	2	1875.43	0	200429	0	0.002018	25.56	GYMHWYQQKPG	GYMHWYQQK[3]PG	NISTmAb_light_chain	30	40	1	38
JBAD210917R9535S33	810.398	2	1876.83	0	231892	0	0.001896	31.9	GYMHWYQQKPG	GYMHWYQQK[3]PG	NISTmAb_light_chain	30	40	1	38
JBAD210917R9535S33	540.601	3	1904.52	2789.66	133204	0.0205131	0.001456	22.75	GYMHWYQQKPG	GYMHWYQQK[3]PG	NISTmAb_light_chain	30	40	1	38
JBAD180817R9315S01	803.431	4	2809.94	0	166615	0	-0.087378	14.24	VGYMHWYQQKPGKAPKLLIYD	VGYMHWYQQK[2]PGK[2]APK[2]LLIYD	NISTmAb_light_chain	29	49	3	38	41	44
JBAD180817R9315S10	803.431	4	2802.99	0	221833	0	-0.085914	11.96	VGYMHWYQQKPGKAPKLLIYD	VGYMHWYQQK[2]PGK[2]APK[2]LLIYD	NISTmAb_light_chain	29	49	3	38	41	44
JBAD180817R9315S10	803.431	4	2804.6	6678.95	436287	0.0150778	-0.08567	10.22	VGYMHWYQQKPGKAPKLLIYD	VGYMHWYQQK[2]PGK[2]APK[2]LLIYD	NISTmAb_light_chain	29	49	3	38	41	44
JBAD180817R9315S13	942.091	2	1711.41	3126.02	119336	0.0255265	-0.045848	14.22	QQKPGKAPKLL	QQK[2]PGK[2]APK[2]LL	NISTmAb_light_chain	36	46	3	38	41	44
JBAD180817R9315S13	942.088	2	1718.45	0	157312	0	-0.050242	14.76	QQKPGKAPKLL	QQK[2]PGK[2]APK[2]LL	NISTmAb_light_chain	36	46	3	38	41	44
JBAD150917R9487S07	512.326	4	1946.93	6348.02	337520	0.0184606	0.000178	16.55	YQQKPGKAPKLL	YQQK[2]PGK[2]APK[2]LL	NISTmAb_light_chain	35	46	3	38	41	44
JBAD210917R9535S22	807.452	4	2617.14	0	175460	0	0.000955	10.55	VGYMHWYQQKPGKAPKLLIYD	VGYM[1]HWYQQK[3]PGK[3]APK[3]LLIYD	NISTmAb_light_chain	29	49	3	38	41	44
JBAD210917R9535S22	807.452	4	2618.62	2727.51	163987	0.0163604	0.000955	14.56	VGYMHWYQQKPGKAPKLLIYD	VGYM[1]HWYQQK[3]PGK[3]APK[3]LLIYD	NISTmAb_light_chain	29	49	3	38	41	44
JBAD210917R9535S22	803.452	4	2785.47	8887.84	580038	0.0150916	-0.002662	19.77	VGYMHWYQQKPGKAPKLLIYD	VGYMHWYQQK[3]PGK[3]APK[3]LLIYD	NISTmAb_light_chain	29	49	3	38	41	44
JBAD210917R9535S22	803.453	4	2786.8	14013.4	780056	0.0176475	0.001978	14.46	VGYMHWYQQKPGKAPKLLIYD	VGYMHWYQQK[3]PGK[3]APK[3]LLIYD	NISTmAb_light_chain	29	49	3	38	41	44
JBAD210917R9535S22	803.453	4	2818.74	3773.31	249502	0.014898	0.001246	13.68	VGYMHWYQQKPGKAPKLLIYD	VGYMHWYQQK[3]PGK[3]APK[3]LLIYD	NISTmAb_light_chain	29	49	3	38	41	44
JBAD210917R9535S22	803.453	4	2820.35	3257.39	211839	0.0151439	0.002222	11.43	VGYMHWYQQKPGKAPKLLIYD	VGYMHWYQQK[3]PGK[3]APK[3]LLIYD	NISTmAb_light_chain	29	49	3	38	41	44
JBAD210917R9535S22	803.453	4	2852.66	0	165420	0	0.002954	13.66	VGYMHWYQQKPGKAPKLLIYD	VGYMHWYQQK[3]PGK[3]APK[3]LLIYD	NISTmAb_light_chain	29	49	3	38	41	44
JBAD210917R9535S23	512.327	4	1841.25	30283.5	1473321	0.0201406	0.00213	14.04	YQQKPGKAPKLL	YQQK[3]PGK[3]APK[3]LL	NISTmAb_light_chain	35	46	3	38	41	44
JBAD210917R9535S23	682.766	3	1845.22	11745.7	551354	0.020859	-0.000237	12.19	YQQKPGKAPKLL	YQQK[3]PGK[3]APK[3]LL	NISTmAb_light_chain	35	46	3	38	41	44
JBAD210917R9535S31	646.163	5	2610.36	0	131630	0	-0.00052	13.03	VGYMHWYQQKPGKAPKLLIYD	VGYM[1]HWYQQK[3]PGK[3]APK[3]LLIYD	NISTmAb_light_chain	29	49	3	38	41	44
JBAD210917R9535S31	803.454	4	2784.29	4547.45	352225	0.0127461	0.003198	14.46	VGYMHWYQQKPGKAPKLLIYD	VGYMHWYQQK[3]PGK[3]APK[3]LLIYD	NISTmAb_light_chain	29	49	3	38	41	44
JBAD210917R9535S31	803.452	4	2785.7	13214.6	776223	0.0167392	-0.002418	13.54	VGYMHWYQQKPGKAPKLLIYD	VGYMHWYQQK[3]PGK[3]APK[3]LLIYD	NISTmAb_light_chain	29	49	3	38	41	44
JBAD210917R9535S31	803.453	4	2818.96	4625.51	375622	0.0121645	0.000514	12.04	VGYMHWYQQKPGKAPKLLIYD	VGYMHWYQQK[3]PGK[3]APK[3]LLIYD	NISTmAb_light_chain	29	49	3	38	41	44
JBAD210917R9535S31	803.453	4	2822.01	0	222474	0	0.000758	11.4	VGYMHWYQQKPGKAPKLLIYD	VGYMHWYQQK[3]PGK[3]APK[3]LLIYD	NISTmAb_light_chain	29	49	3	38	41	44
JBAD210917R9535S31	803.453	4	2852.81	0	157021	0	0.001002	11.21	VGYMHWYQQKPGKAPKLLIYD	VGYMHWYQQK[3]PGK[3]APK[3]LLIYD	NISTmAb_light_chain	29	49	3	38	41	44
JBAD210917R9535S31	803.453	4	2855.89	0	162558	0	2.6e-05	14.11	VGYMHWYQQKPGKAPKLLIYD	VGYMHWYQQK[3]PGK[3]APK[3]LLIYD	NISTmAb_light_chain	29	49	3	38	41	44
JBAD210917R9535S32	628.412	3	1688.86	26327.7	1.42827e+06	0.0180996	0.002722	11.3	QQKPGKAPKLL	QQK[3]PGK[3]APK[3]LL	NISTmAb_light_chain	36	46	3	38	41	44
JBAD210917R9535S32	512.327	4	1801.3	65256.6	2715899	0.0234638	0.00335	11.41	YQQKPGKAPKLL	YQQK[3]PGK[3]APK[3]LL	NISTmAb_light_chain	35	46	3	38	41	44
JBAD210917R9535S32	512.327	4	1836.86	17177	1.03962e+06	0.0162539	0.003594	11.13	YQQKPGKAPKLL	YQQK[3]PGK[3]APK[3]LL	NISTmAb_light_chain	35	46	3	38	41	44
JBAD180817R9315S01	443.252	3	1099.01	0	919566	0	-0.035653	29	TSKLASGVPSR	TSK[2]LASGVPSR	NISTmAb_light_chain	50	60	1	52
JBAD180817R9315S01	664.374	2	1100.08	18531.7	793010	0.0228351	-0.036188	28.14	TSKLASGVPSR	TSK[2]LASGVPSR	NISTmAb_light_chain	50	60	1	52
JBAD180817R9315S01	664.374	2	1101.39	15626.4	1131821	0.0136184	-0.036556	29.49	TSKLASGVPSR	TSK[2]LASGVPSR	NISTmAb_light_chain	50	60	1	52
JBAD180817R9315S01	443.252	3	1131.2	0	172463	0	-0.035926	31.93	TSKLASGVPSR	TSK[2]LASGVPSR	NISTmAb_light_chain	50	60	1	52
JBAD180817R9315S04	532.793	2	1675.85	0	1.16817e+06	0	-0.027705	19.5	IYDTSKL	IYDTSK[2]L	NISTmAb_light_chain	47	53	1	52
JBAD180817R9315S04	532.793	2	1678.48	45008	2.72709e+06	0.0162361	-0.027705	27.52	IYDTSKL	IYDTSK[2]L	NISTmAb_light_chain	47	53	1	52
JBAD180817R9315S04	532.793	2	1716.57	2391.8	128446	0.0182806	-0.028071	16.68	IYDTSKL	IYDTSK[2]L	NISTmAb_light_chain	47	53	1	52
JBAD180817R9315S10	444.753	2	821.245	0	224546	0	-0.023326	20.78	TSKLASG	TSK[2]LASG	NISTmAb_light_chain	50	56	1	52
JBAD180817R9315S10	444.753	2	824.084	0	278417	0	-0.023632	26.34	TSKLASG	TSK[2]LASG	NISTmAb_light_chain	50	56	1	52
JBAD180817R9315S10	664.375	2	1098.39	0	1.30942e+06	0	-0.034114	28.1	TSKLASGVPSR	TSK[2]LASGVPSR	NISTmAb_light_chain	50	60	1	52
JBAD180817R9315S10	664.375	2	1101.05	0	1180874	0	-0.035334	30.39	TSKLASGVPSR	TSK[2]LASGVPSR	NISTmAb_light_chain	50	60	1	52
JBAD180817R9315S10	443.252	3	1127.82	0	381256	0	-0.034738	31.88	TSKLASGVPSR	TSK[2]LASGVPSR	NISTmAb_light_chain	50	60	1	52
JBAD180817R9315S10	443.252	3	1130.51	0	222766	0	-0.034462	33.48	TSKLASGVPSR	TSK[2]LASGVPSR	NISTmAb_light_chain	50	60	1	52
JBAD180817R9315S13	532.794	2	1679.86	68265.3	3.7217e+06	0.0180121	-0.026729	27.21	IYDTSKL	IYDTSK[2]L	NISTmAb_light_chain	47	53	1	52
JBAD180817R9315S13	532.793	2	1682.46	0	3.88419e+06	0	-0.027339	27.4	IYDTSKL	IYDTSK[2]L	NISTmAb_light_chain	47	53	1	52
JBAD180817R9315S13	532.793	2	1714.42	8671.72	348039	0.0243102	-0.027949	14.56	IYDTSKL	IYDTSK[2]L	NISTmAb_light_chain	47	53	1	52
JBAD150917R9487S01	443.264	3	1080.06	0	692080	0	-0.000313	30.49	TSKLASGVPSR	TSK[2]LASGVPSR	NISTmAb_light_chain	50	60	1	52
JBAD150917R9487S01	664.392	2	1081.17	7496.12	389021	0.0189049	-0.000666	31.1	TSKLASGVPSR	TSK[2]LASGVPSR	NISTmAb_light_chain	50	60	1	52
JBAD150917R9487S01	443.264	3	1082.51	42183.4	1212559	0.0336192	0.000236	30.96	TSKLASGVPSR	TSK[2]LASGVPSR	NISTmAb_light_chain	50	60	1	52
JBAD150917R9487S01	664.392	2	1083.62	6950.5	570384	0.0120389	-0.000422	32.2	TSKLASGVPSR	TSK[2]LASGVPSR	NISTmAb_light_chain	50	60	1	52
JBAD150917R9487S07	532.808	2	1681.64	3879.26	161918	0.0233976	0.001713	16.61	IYDTSKL	IYDTSK[2]L	NISTmAb_light_chain	47	53	1	52
JBAD150917R9487S07	532.808	2	1684.59	32509.8	2.15069e+06	0.0148909	0.001347	27.61	IYDTSKL	IYDTSK[2]L	NISTmAb_light_chain	47	53	1	52
JBAD150917R9487S07	532.807	2	1717.62	0	264025	0	-0.000483	15.07	IYDTSKL	IYDTSK[2]L	NISTmAb_light_chain	47	53	1	52
JBAD150917R9487S07	532.807	2	1720.57	0	124529	0	0.000493	17.97	IYDTSKL	IYDTSK[2]L	NISTmAb_light_chain	47	53	1	52
JBAD210917R9535S22	443.264	3	1069.86	0	785630	0	0.000512	33.54	TSKLASGVPSR	TSK[3]LASGVPSR	NISTmAb_light_chain	50	60	1	52
JBAD210917R9535S22	664.392	2	1070.94	8768.86	488014	0.0176513	-0.000178	33.73	TSKLASGVPSR	TSK[3]LASGVPSR	NISTmAb_light_chain	50	60	1	52
JBAD210917R9535S22	443.264	3	1072.29	34772.1	1103546	0.030547	0.000878	36.1	TSKLASGVPSR	TSK[3]LASGVPSR	NISTmAb_light_chain	50	60	1	52
JBAD210917R9535S22	664.392	2	1073.39	9100.36	529555	0.0168946	0.000188	30.35	TSKLASGVPSR	TSK[3]LASGVPSR	NISTmAb_light_chain	50	60	1	52
JBAD210917R9535S23	532.807	2	1649.15	8037.78	550646	0.014387	0.000249	27.19	IYDTSKL	IYDTSK[3]L	NISTmAb_light_chain	47	53	1	52
JBAD210917R9535S23	532.807	2	1654.96	37730.5	2.84708e+06	0.013079	-0.000483	30.19	IYDTSKL	IYDTSK[3]L	NISTmAb_light_chain	47	53	1	52
JBAD210917R9535S31	664.392	2	1068.59	3826.33	209675	0.0179218	-0.000422	28.54	TSKLASGVPSR	TSK[3]LASGVPSR	NISTmAb_light_chain	50	60	1	52
JBAD210917R9535S31	443.264	3	1069.99	0	1.11712e+06	0	0.001427	32.7	TSKLASGVPSR	TSK[3]LASGVPSR	NISTmAb_light_chain	50	60	1	52
JBAD210917R9535S31	664.393	2	1071.09	8239.86	450432	0.0179646	0.000554	38.89	TSKLASGVPSR	TSK[3]LASGVPSR	NISTmAb_light_chain	50	60	1	52
JBAD210917R9535S32	532.808	2	1643.33	56590.8	3.28729e+06	0.0169237	0.001469	27.34	IYDTSKL	IYDTSK[3]L	NISTmAb_light_chain	47	53	1	52
JBAD210917R9535S32	532.808	2	1648.92	57425.8	3.4042e+06	0.0165893	0.001347	27.41	IYDTSKL	IYDTSK[3]L	NISTmAb_light_chain	47	53	1	52
JBAD180817R9315S10	408.228	2	672.73	0	131079	0	-0.021236	19.62	GGTKVE	GGTK[2]VE	NISTmAb_light_chain	99	104	1	102
JBAD180817R9315S10	408.228	2	675.662	0	603792	0	-0.020808	19.67	GGTKVE	GGTK[2]VE	NISTmAb_light_chain	99	104	1	102
JBAD150917R9487S01	560.807	2	1235.08	0	145152	0	-0.000361	45.14	TFGGGTKVE	TFGGGTK[2]VE	NISTmAb_light_chain	96	104	1	102
JBAD210917R9535S31	560.807	2	1222.81	0	152348	0	-0.000117	37.8	TFGGGTKVE	TFGGGTK[3]VE	NISTmAb_light_chain	96	104	1	102
JBAD280218R10700S01	560.808	2	1292.41	0	178749	0	0.000371	42.63	TFGGGTKVE	TFGGGTK[2]VE	NISTmAb_light_chain	96	104	1	102
JBAD280218R10700S01	560.807	2	1295.45	0	234597	0	-0.000483	47.1	TFGGGTKVE	TFGGGTK[2]VE	NISTmAb_light_chain	96	104	1	102
JBAD280218R10700S01	560.808	2	1298.44	0	247438	0	0.000615	40.5	TFGGGTKVE	TFGGGTK[2]VE	NISTmAb_light_chain	96	104	1	102
JBAD280218R10700S01	560.808	2	1300.73	3571.71	297039	0.0118815	0.000371	51.2	TFGGGTKVE	TFGGGTK[2]VE	NISTmAb_light_chain	96	104	1	102
JBAD280218R10700S01	560.808	2	1303.7	3768.83	284293	0.0130834	0.000981	51.32	TFGGGTKVE	TFGGGTK[2]VE	NISTmAb_light_chain	96	104	1	102
JBAD280218R10700S01	560.808	2	1306.69	0	290443	0	0.000615	15.88	TFGGGTKVE	TFGGGTK[2]VE	NISTmAb_light_chain	96	104	1	102
JBAD280218R10700S01	560.808	2	1308.98	0	269031	0	0.000981	11.16	TFGGGTKVE	TFGGGTK[2]VE	NISTmAb_light_chain	96	104	1	102
JBAD280218R10700S01	560.809	2	1311.98	5068.72	228831	0.0216705	0.002203	11.47	TFGGGTKVE	TFGGGTK[2]VE	NISTmAb_light_chain	96	104	1	102
JBAD280218R10700S01	560.808	2	1314.32	5055.5	279324	0.0177773	0.001837	51.3	TFGGGTKVE	TFGGGTK[2]VE	NISTmAb_light_chain	96	104	1	102
JBAD280218R10700S01	560.809	2	1317.35	4581.11	208751	0.0214741	0.002569	44.88	TFGGGTKVE	TFGGGTK[2]VE	NISTmAb_light_chain	96	104	1	102
JBAD280218R10700S01	560.809	2	1319.69	0	152383	0	0.002691	55.53	TFGGGTKVE	TFGGGTK[2]VE	NISTmAb_light_chain	96	104	1	102
JBAD280218R10700S01	560.809	2	1322.73	0	138138	0	0.001959	44.21	TFGGGTKVE	TFGGGTK[2]VE	NISTmAb_light_chain	96	104	1	102
JBAD280218R10700S02	560.808	2	1269.83	3203.2	162571	0.0193227	0.001103	39.56	TFGGGTKVE	TFGGGTK[2]VE	NISTmAb_light_chain	96	104	1	102
JBAD280218R10700S02	560.807	2	1272.89	0	220996	0	-0.000971	40.78	TFGGGTKVE	TFGGGTK[2]VE	NISTmAb_light_chain	96	104	1	102
JBAD280218R10700S02	560.807	2	1275.91	3121.5	228368	0.0134844	-0.001093	49.4	TFGGGTKVE	TFGGGTK[2]VE	NISTmAb_light_chain	96	104	1	102
JBAD280218R10700S02	560.807	2	1278.92	0	310202	0	-0.000849	11.26	TFGGGTKVE	TFGGGTK[2]VE	NISTmAb_light_chain	96	104	1	102
JBAD280218R10700S02	560.807	2	1281.91	5824.83	278304	0.0205006	-0.000971	40.34	TFGGGTKVE	TFGGGTK[2]VE	NISTmAb_light_chain	96	104	1	102
JBAD280218R10700S02	560.807	2	1284.19	0	239278	0	-0.000849	12.33	TFGGGTKVE	TFGGGTK[2]VE	NISTmAb_light_chain	96	104	1	102
JBAD280218R10700S02	560.807	2	1286.49	5239.32	308881	0.0166793	-0.000971	38.43	TFGGGTKVE	TFGGGTK[2]VE	NISTmAb_light_chain	96	104	1	102
JBAD280218R10700S02	560.808	2	1288.79	3194.45	322730	0.00980119	0.000127	51.34	TFGGGTKVE	TFGGGTK[2]VE	NISTmAb_light_chain	96	104	1	102
JBAD280218R10700S02	560.808	2	1291.12	2988.17	255524	0.0115591	0.001471	12.13	TFGGGTKVE	TFGGGTK[2]VE	NISTmAb_light_chain	96	104	1	102
JBAD280218R10700S02	560.808	2	1294.12	4326.73	257492	0.0165257	0.001227	39.08	TFGGGTKVE	TFGGGTK[2]VE	NISTmAb_light_chain	96	104	1	102
JBAD280218R10700S02	560.808	2	1297.13	0	191365	0	0.000859	51.34	TFGGGTKVE	TFGGGTK[2]VE	NISTmAb_light_chain	96	104	1	102
JBAD280218R10700S02	560.808	2	1300.16	0	144015	0	5e-06	38.94	TFGGGTKVE	TFGGGTK[2]VE	NISTmAb_light_chain	96	104	1	102
JBAD280218R10700S03	560.807	2	1298.54	3762.34	161736	0.0227334	-0.001337	38.81	TFGGGTKVE	TFGGGTK[2]VE	NISTmAb_light_chain	96	104	1	102
JBAD280218R10700S03	560.807	2	1300.87	2626.65	174582	0.0148224	-0.001459	45.61	TFGGGTKVE	TFGGGTK[2]VE	NISTmAb_light_chain	96	104	1	102
JBAD280218R10700S03	560.807	2	1303.89	0	186352	0	-0.001581	42.83	TFGGGTKVE	TFGGGTK[2]VE	NISTmAb_light_chain	96	104	1	102
JBAD280218R10700S03	560.807	2	1306.2	4643.46	288621	0.0158337	-0.000849	49.31	TFGGGTKVE	TFGGGTK[2]VE	NISTmAb_light_chain	96	104	1	102
JBAD280218R10700S03	560.807	2	1309.2	3819.56	212244	0.017678	-0.000971	14.32	TFGGGTKVE	TFGGGTK[2]VE	NISTmAb_light_chain	96	104	1	102
JBAD280218R10700S03	560.807	2	1311.49	3816.17	233378	0.0160888	-0.000605	45.52	TFGGGTKVE	TFGGGTK[2]VE	NISTmAb_light_chain	96	104	1	102
JBAD280218R10700S03	560.807	2	1313.8	3966.19	271302	0.0144085	-0.000239	51.22	TFGGGTKVE	TFGGGTK[2]VE	NISTmAb_light_chain	96	104	1	102
JBAD280218R10700S03	560.808	2	1316.12	0	165617	0	0.000859	11.35	TFGGGTKVE	TFGGGTK[2]VE	NISTmAb_light_chain	96	104	1	102
JBAD280218R10700S03	560.808	2	1319.14	0	204708	0	0.001103	39.26	TFGGGTKVE	TFGGGTK[2]VE	NISTmAb_light_chain	96	104	1	102
JBAD280218R10700S03	560.808	2	1322.19	4596.83	179318	0.0249943	0.001227	51.35	TFGGGTKVE	TFGGGTK[2]VE	NISTmAb_light_chain	96	104	1	102
JBAD280218R10700S04	560.807	2	1265.69	0	174344	0	-0.001459	45.55	TFGGGTKVE	TFGGGTK[2]VE	NISTmAb_light_chain	96	104	1	102
JBAD280218R10700S04	560.807	2	1268.72	0	174282	0	-0.000971	38.89	TFGGGTKVE	TFGGGTK[2]VE	NISTmAb_light_chain	96	104	1	102
JBAD280218R10700S04	560.807	2	1271.75	0	203270	0	-0.001215	10.31	TFGGGTKVE	TFGGGTK[2]VE	NISTmAb_light_chain	96	104	1	102
JBAD280218R10700S04	560.807	2	1274.74	0	198963	0	-0.001215	45.63	TFGGGTKVE	TFGGGTK[2]VE	NISTmAb_light_chain	96	104	1	102
JBAD280218R10700S04	560.807	2	1277.75	4234.05	267347	0.0155904	-0.000971	38.94	TFGGGTKVE	TFGGGTK[2]VE	NISTmAb_light_chain	96	104	1	102
JBAD280218R10700S04	560.807	2	1280.75	0	289812	0	-0.000727	49.43	TFGGGTKVE	TFGGGTK[2]VE	NISTmAb_light_chain	96	104	1	102
JBAD280218R10700S04	560.808	2	1283.06	0	214324	0	0.000371	51.35	TFGGGTKVE	TFGGGTK[2]VE	NISTmAb_light_chain	96	104	1	102
JBAD280218R10700S04	560.808	2	1285.37	0	186023	0	0.000249	41.26	TFGGGTKVE	TFGGGTK[2]VE	NISTmAb_light_chain	96	104	1	102
JBAD280218R10700S04	560.808	2	1288.4	4902.48	216305	0.0221624	0.000371	11.01	TFGGGTKVE	TFGGGTK[2]VE	NISTmAb_light_chain	96	104	1	102
JBAD280218R10700S04	560.807	2	1290.75	0	183744	0	-0.000239	51.38	TFGGGTKVE	TFGGGTK[2]VE	NISTmAb_light_chain	96	104	1	102
JBAD280218R10700S04	560.807	2	1293.14	0	131461	0	-0.000971	51.35	TFGGGTKVE	TFGGGTK[2]VE	NISTmAb_light_chain	96	104	1	102
JBAD280218R10700S09	617.361	2	2248.95	3003.36	175186	0.0168549	0.022512	12.84	TFGGGTKVEI	TFGGGTK[2]VEI	NISTmAb_light_chain	96	105	1	102
JBAD280218R10700S09	617.361	2	2252	0	203361	0	0.02239	12.28	TFGGGTKVEI	TFGGGTK[2]VEI	NISTmAb_light_chain	96	105	1	102
JBAD280218R10700S09	617.361	2	2255.04	4119.44	236228	0.0171395	0.023122	14.46	TFGGGTKVEI	TFGGGTK[2]VEI	NISTmAb_light_chain	96	105	1	102
JBAD280218R10700S09	617.361	2	2258.11	0	163753	0	0.022024	47.34	TFGGGTKVEI	TFGGGTK[2]VEI	NISTmAb_light_chain	96	105	1	102
JBAD280218R10700S09	617.361	2	2261.16	0	133575	0	0.022756	22.31	TFGGGTKVEI	TFGGGTK[2]VEI	NISTmAb_light_chain	96	105	1	102
JBAD280218R10700S10	617.361	2	2233.47	0	154335	0	0.022634	13.39	TFGGGTKVEI	TFGGGTK[2]VEI	NISTmAb_light_chain	96	105	1	102
JBAD280218R10700S10	617.361	2	2236.52	0	206005	0	0.022634	14.52	TFGGGTKVEI	TFGGGTK[2]VEI	NISTmAb_light_chain	96	105	1	102
JBAD280218R10700S10	617.361	2	2239.54	0	203956	0	0.023244	11.29	TFGGGTKVEI	TFGGGTK[2]VEI	NISTmAb_light_chain	96	105	1	102
JBAD280218R10700S10	617.361	2	2242.58	0	167241	0	0.022756	13.88	TFGGGTKVEI	TFGGGTK[2]VEI	NISTmAb_light_chain	96	105	1	102
JBAD280218R10700S10	617.361	2	2245.62	0	152153	0	0.021902	45.46	TFGGGTKVEI	TFGGGTK[2]VEI	NISTmAb_light_chain	96	105	1	102
JBAD280218R10700S11	617.361	2	2248.63	0	128730	0	0.022878	12.97	TFGGGTKVEI	TFGGGTK[2]VEI	NISTmAb_light_chain	96	105	1	102
JBAD280218R10700S11	617.361	2	2251.72	0	125960	0	0.023	43.48	TFGGGTKVEI	TFGGGTK[2]VEI	NISTmAb_light_chain	96	105	1	102
JBAD280218R10700S12	617.361	2	2243.35	0	126667	0	0.023366	12.58	TFGGGTKVEI	TFGGGTK[2]VEI	NISTmAb_light_chain	96	105	1	102
JBAD180817R9315S04	399.739	4	1116.38	34776.9	1252650	0.0270128	-0.041998	11.32	GGGTKVEIKRT	GGGTK[2]VEIK[2]RT	NISTmAb_light_chain	98	108	2	102	106
JBAD180817R9315S04	674.388	3	1487.88	26956.3	818246	0.0318933	-0.054086	12.54	GGGTKVEIKRTVAAPS	GGGTK[2]VEIK[2]RTVAAPS	NISTmAb_light_chain	98	113	2	102	106
JBAD180817R9315S04	674.387	3	1489.2	41264.7	1.23672e+06	0.0322889	-0.055001	17.48	GGGTKVEIKRTVAAPS	GGGTK[2]VEIK[2]RTVAAPS	NISTmAb_light_chain	98	113	2	102	106
JBAD180817R9315S04	1011.08	2	1490.32	0	153795	0	-0.051508	20.81	GGGTKVEIKRTVAAPS	GGGTK[2]VEIK[2]RTVAAPS	NISTmAb_light_chain	98	113	2	102	106
JBAD180817R9315S04	1011.08	2	1493.01	3543.88	149221	0.0231983	-0.052364	16.84	GGGTKVEIKRTVAAPS	GGGTK[2]VEIK[2]RTVAAPS	NISTmAb_light_chain	98	113	2	102	106
JBAD180817R9315S04	615.352	3	1535.77	7836.77	300535	0.0254134	-0.050056	15.89	TFGGGTKVEIKRT	TFGGGTK[2]VEIK[2]RT	NISTmAb_light_chain	96	108	2	102	106
JBAD180817R9315S04	615.352	3	1538.65	15985.3	825684	0.0189924	-0.050056	12.27	TFGGGTKVEIKRT	TFGGGTK[2]VEIK[2]RT	NISTmAb_light_chain	96	108	2	102	106
JBAD180817R9315S07	427.929	3	1357.03	8715.85	408568	0.0208871	-0.033897	12.79	GGTKVEIK	GGTK[2]VEIK[2]2	NISTmAb_light_chain	99	106	2	102	106
JBAD180817R9315S07	641.389	2	1358.3	4403.88	144588	0.0295578	-0.035044	14.12	GGTKVEIK	GGTK[2]VEIK[2]2	NISTmAb_light_chain	99	106	2	102	106
JBAD180817R9315S07	427.929	3	1359.87	9922.08	409142	0.0236768	-0.033348	14.32	GGTKVEIK	GGTK[2]VEIK[2]2	NISTmAb_light_chain	99	106	2	102	106
JBAD180817R9315S07	615.352	3	1567.01	5848.69	175359	0.0322762	-0.050422	16.37	TFGGGTKVEIKRT	TFGGGTK[2]VEIK[2]RT	NISTmAb_light_chain	96	108	2	102	106
JBAD180817R9315S07	529.638	3	1844.23	0	150144	0	-0.042503	24.94	TFGGGTKVEIK	TFGGGTK[2]VEIK[2]2	NISTmAb_light_chain	96	106	2	102	106
JBAD180817R9315S13	798.472	2	1125.76	3528.83	146127	0.0235797	-0.039408	11.52	GGGTKVEIKRT	GGGTK[2]VEIK[2]RT	NISTmAb_light_chain	98	108	2	102	106
JBAD180817R9315S13	674.388	3	1489.89	42095.3	1.32246e+06	0.0308492	-0.054086	13.82	GGGTKVEIKRTVAAPS	GGGTK[2]VEIK[2]RTVAAPS	NISTmAb_light_chain	98	113	2	102	106
JBAD180817R9315S13	674.388	3	1491.15	62081.5	1902370	0.0316025	-0.054269	15.81	GGGTKVEIKRTVAAPS	GGGTK[2]VEIK[2]RTVAAPS	NISTmAb_light_chain	98	113	2	102	106
JBAD180817R9315S13	1011.08	2	1492.28	3012.39	160317	0.0184437	-0.050532	14.95	GGGTKVEIKRTVAAPS	GGGTK[2]VEIK[2]RTVAAPS	NISTmAb_light_chain	98	113	2	102	106
JBAD180817R9315S13	581.67	3	1525.67	42293.6	1.76394e+06	0.0234153	-0.046929	12.65	TFGGGTKVEIKR	TFGGGTK[2]VEIK[2]R	NISTmAb_light_chain	96	107	2	102	106
JBAD180817R9315S13	615.352	3	1538.78	7234.44	273132	0.0258035	-0.04969	10.48	TFGGGTKVEIKRT	TFGGGTK[2]VEIK[2]RT	NISTmAb_light_chain	96	108	2	102	106
JBAD180817R9315S13	648.375	3	1846.51	6016.06	268729	0.0218968	-0.049446	13.6	TFGGGTKVEIKRTV	TFGGGTK[2]VEIK[2]RTV	NISTmAb_light_chain	96	109	2	102	106
JBAD180817R9315S13	757.091	3	1901.1	4337.61	212225	0.0200293	-0.059714	10.41	TFGGGTKVEIKRTVAAPS	TFGGGTK[2]VEIK[2]RTVAAPS	NISTmAb_light_chain	96	113	2	102	106
JBAD180817R9315S16	427.929	3	1360.27	16727.4	674391	0.0242034	-0.033348	12.54	GGTKVEIK	GGTK[2]VEIK[2]2	NISTmAb_light_chain	99	106	2	102	106
JBAD180817R9315S16	427.929	3	1363.02	35211.5	986827	0.0344522	-0.033348	14.03	GGTKVEIK	GGTK[2]VEIK[2]2	NISTmAb_light_chain	99	106	2	102	106
JBAD180817R9315S16	446.935	3	1364.13	16424.9	508186	0.0313088	-0.035866	11.99	GGGTKVEIK	GGGTK[2]VEIK[2]2	NISTmAb_light_chain	98	106	2	102	106
JBAD180817R9315S16	446.935	3	1366.57	4314.13	150388	0.0278867	-0.034768	18.97	GGGTKVEIK	GGGTK[2]VEIK[2]2	NISTmAb_light_chain	98	106	2	102	106
JBAD180817R9315S16	615.353	3	1573.73	7507.43	262472	0.0278074	-0.048043	11.51	TFGGGTKVEIKRT	TFGGGTK[2]VEIK[2]RT	NISTmAb_light_chain	96	108	2	102	106
JBAD180817R9315S16	529.638	3	1850.28	14107.3	551949	0.024922	-0.041954	22.42	TFGGGTKVEIK	TFGGGTK[2]VEIK[2]2	NISTmAb_light_chain	96	106	2	102	106
JBAD180817R9315S16	793.955	2	1853.16	7147.11	233390	0.0297132	-0.040904	15.93	TFGGGTKVEIK	TFGGGTK[2]VEIK[2]2	NISTmAb_light_chain	96	106	2	102	106
JBAD180817R9315S16	793.955	2	1856.18	5581.2	200583	0.0270716	-0.040294	18.08	TFGGGTKVEIK	TFGGGTK[2]VEIK[2]2	NISTmAb_light_chain	96	106	2	102	106
JBAD150917R9487S07	581.688	3	1519.48	32863.5	1.0062e+06	0.0316279	0.004707	13.65	TFGGGTKVEIKR	TFGGGTK[2]VEIK[2]R	NISTmAb_light_chain	96	107	2	102	106
JBAD150917R9487S07	581.688	3	1522.27	44539.7	1.55943e+06	0.0277684	0.004158	13.23	TFGGGTKVEIKR	TFGGGTK[2]VEIK[2]R	NISTmAb_light_chain	96	107	2	102	106
JBAD150917R9487S07	615.369	3	1543.2	4448.01	177111	0.024499	0.000662	13.46	TFGGGTKVEIKRT	TFGGGTK[2]VEIK[2]RT	NISTmAb_light_chain	96	108	2	102	106
JBAD150917R9487S13	427.94	3	1339.51	3599.51	143689	0.0244385	6.9e-05	10.63	GGTKVEIK	GGTK[2]VEIK[2]2	NISTmAb_light_chain	99	106	2	102	106
JBAD150917R9487S13	529.653	3	1833.43	5225.46	135056	0.0372497	0.000892	26.95	TFGGGTKVEIK	TFGGGTK[2]VEIK[2]2	NISTmAb_light_chain	96	106	2	102	106
JBAD210917R9535S23	399.75	4	1090.61	16729.8	579472	0.0280607	0.00085	10.98	GGGTKVEIKRT	GGGTK[3]VEIK[3]RT	NISTmAb_light_chain	98	108	2	102	106
JBAD210917R9535S23	674.407	3	1474.19	4734.01	145468	0.0315177	0.003409	18.91	GGGTKVEIKRTVAAPS	GGGTK[3]VEIK[3]RTVAAPS	NISTmAb_light_chain	98	113	2	102	106
JBAD210917R9535S23	674.407	3	1477.27	6113.16	228589	0.0260465	0.00286	10.03	GGGTKVEIKRTVAAPS	GGGTK[3]VEIK[3]RTVAAPS	NISTmAb_light_chain	98	113	2	102	106
JBAD210917R9535S23	581.687	3	1488.11	41864.7	1.22103e+06	0.0331497	0.002145	10.08	TFGGGTKVEIKR	TFGGGTK[3]VEIK[3]R	NISTmAb_light_chain	96	107	2	102	106
JBAD210917R9535S23	581.687	3	1490.74	42107.4	1755710	0.0234214	0.002328	13.43	TFGGGTKVEIKR	TFGGGTK[3]VEIK[3]R	NISTmAb_light_chain	96	107	2	102	106
JBAD210917R9535S23	615.369	3	1508.48	6377.5	211969	0.0292081	0.002312	21.51	TFGGGTKVEIKRT	TFGGGTK[3]VEIK[3]RT	NISTmAb_light_chain	96	108	2	102	106
JBAD210917R9535S23	615.369	3	1511.54	22047.6	849854	0.0252868	0.001214	17.63	TFGGGTKVEIKRT	TFGGGTK[3]VEIK[3]RT	NISTmAb_light_chain	96	108	2	102	106
JBAD210917R9535S23	756.452	3	2209.59	10527.3	329886	0.0309251	0.002432	10.33	GGGTKVEIKRTVAAPSVF	GGGTK[3]VEIK[3]RTVAAPSVF	NISTmAb_light_chain	98	115	2	102	106
JBAD210917R9535S24	427.94	3	1326.64	7383.88	222252	0.0321548	0.001533	11.98	GGTKVEIK	GGTK[3]VEIK[3]3	NISTmAb_light_chain	99	106	2	102	106
JBAD210917R9535S24	615.37	3	1542.51	3668.11	182527	0.0197004	0.002678	17.58	TFGGGTKVEIKRT	TFGGGTK[3]VEIK[3]RT	NISTmAb_light_chain	96	108	2	102	106
JBAD210917R9535S24	615.37	3	1545.57	11129.9	379897	0.0284631	0.004142	16.11	TFGGGTKVEIKRT	TFGGGTK[3]VEIK[3]RT	NISTmAb_light_chain	96	108	2	102	106
JBAD210917R9535S24	529.652	3	1817.07	8851.42	332727	0.0259133	-0.000206	29.98	TFGGGTKVEIK	TFGGGTK[3]VEIK[3]3	NISTmAb_light_chain	96	106	2	102	106
JBAD210917R9535S32	399.75	4	1079.48	15133.5	657838	0.0224876	0.002434	11.75	GGGTKVEIKRT	GGGTK[3]VEIK[3]RT	NISTmAb_light_chain	98	108	2	102	106
JBAD210917R9535S32	674.406	3	1463.79	6014.94	231971	0.0252743	0.001213	14.89	GGGTKVEIKRTVAAPS	GGGTK[3]VEIK[3]RTVAAPS	NISTmAb_light_chain	98	113	2	102	106
JBAD210917R9535S32	674.406	3	1466.84	8059.92	284070	0.0275901	-0.000251	13.82	GGGTKVEIKRTVAAPS	GGGTK[3]VEIK[3]RTVAAPS	NISTmAb_light_chain	98	113	2	102	106
JBAD210917R9535S32	581.687	3	1480.68	44505.7	1.71075e+06	0.0253557	0.003426	13.29	TFGGGTKVEIKR	TFGGGTK[3]VEIK[3]R	NISTmAb_light_chain	96	107	2	102	106
JBAD210917R9535S32	581.688	3	1483.33	57109.3	2.43151e+06	0.0229482	0.006354	21.49	TFGGGTKVEIKR	TFGGGTK[3]VEIK[3]R	NISTmAb_light_chain	96	107	2	102	106
JBAD210917R9535S32	615.369	3	1501.05	15155.7	532208	0.0276886	0.000479	16.05	TFGGGTKVEIKRT	TFGGGTK[3]VEIK[3]RT	NISTmAb_light_chain	96	108	2	102	106
JBAD210917R9535S32	615.368	3	1504.01	35595.2	1.05104e+06	0.0327573	-0.001351	11.62	TFGGGTKVEIKRT	TFGGGTK[3]VEIK[3]RT	NISTmAb_light_chain	96	108	2	102	106
JBAD210917R9535S33	427.941	3	1316.25	5013.98	213521	0.0229436	0.002082	12.03	GGTKVEIK	GGTK[3]VEIK[3]3	NISTmAb_light_chain	99	106	2	102	106
JBAD210917R9535S33	615.369	3	1529.26	0	144950	0	0.001031	16.7	TFGGGTKVEIKRT	TFGGGTK[3]VEIK[3]RT	NISTmAb_light_chain	96	108	2	102	106
JBAD210917R9535S33	615.369	3	1530.86	4731.57	270939	0.0171639	0.001031	17.61	TFGGGTKVEIKRT	TFGGGTK[3]VEIK[3]RT	NISTmAb_light_chain	96	108	2	102	106
JBAD210917R9535S33	529.653	3	1806.78	5079.65	193626	0.0255637	0.001075	32.72	TFGGGTKVEIK	TFGGGTK[3]VEIK[3]3	NISTmAb_light_chain	96	106	2	102	106
JBAD150917R9487S13	981.027	2	2831.39	9819.12	158673	0.0582766	0.00144	18.08	VFIFPPSDEQLKSGTA	VFIFPPSDEQLK[2]SGTA	NISTmAb_light_chain	114	129	1	125
JBAD150917R9487S13	981.027	2	2834.31	9777.33	188780	0.0492419	0.001684	22.39	VFIFPPSDEQLKSGTA	VFIFPPSDEQLK[2]SGTA	NISTmAb_light_chain	114	129	1	125
JBAD150917R9487S13	981.028	2	2866.43	5873.65	130518	0.0430645	0.002782	28.38	VFIFPPSDEQLKSGTA	VFIFPPSDEQLK[2]SGTA	NISTmAb_light_chain	114	129	1	125
JBAD210917R9535S22	798.101	3	3525.58	7494.37	121451	0.0581206	0.000373	63.55	QLKSGTASVVCLLNNFYPR	QLK[3]SGTASVVCLLNNFYPR	NISTmAb_light_chain	123	141	1	125
JBAD210917R9535S24	981.027	2	2816.75	11643.8	194179	0.0565719	0.00083	16.99	VFIFPPSDEQLKSGTA	VFIFPPSDEQLK[3]SGTA	NISTmAb_light_chain	114	129	1	125
JBAD210917R9535S24	981.028	2	2819.63	5799.11	157265	0.0355633	0.003148	22.37	VFIFPPSDEQLKSGTA	VFIFPPSDEQLK[3]SGTA	NISTmAb_light_chain	114	129	1	125
JBAD210917R9535S24	981.028	2	2851.8	4843.06	137413	0.0340447	0.003148	30.9	VFIFPPSDEQLKSGTA	VFIFPPSDEQLK[3]SGTA	NISTmAb_light_chain	114	129	1	125
JBAD210917R9535S24	981.027	2	2854.75	6489.56	117346	0.0524047	0.001196	19.59	VFIFPPSDEQLKSGTA	VFIFPPSDEQLK[3]SGTA	NISTmAb_light_chain	114	129	1	125
JBAD210917R9535S33	981.027	2	2805.82	11924.7	202011	0.0557395	0.001196	32.78	VFIFPPSDEQLKSGTA	VFIFPPSDEQLK[3]SGTA	NISTmAb_light_chain	114	129	1	125
JBAD210917R9535S33	981.027	2	2808.76	10591.4	198748	0.0505945	0.00083	29.18	VFIFPPSDEQLKSGTA	VFIFPPSDEQLK[3]SGTA	NISTmAb_light_chain	114	129	1	125
JBAD210917R9535S33	981.027	2	2842.94	6322.66	124200	0.0484409	0.001684	27.61	VFIFPPSDEQLKSGTA	VFIFPPSDEQLK[3]SGTA	NISTmAb_light_chain	114	129	1	125
JBAD210917R9535S33	981.027	2	2877.28	7585.68	125279	0.0570932	0.00144	23.98	VFIFPPSDEQLKSGTA	VFIFPPSDEQLK[3]SGTA	NISTmAb_light_chain	114	129	1	125
JBAD210917R9535S33	981.028	2	2908.64	6940.04	122026	0.0538131	0.002416	20.28	VFIFPPSDEQLKSGTA	VFIFPPSDEQLK[3]SGTA	NISTmAb_light_chain	114	129	1	125
JBAD210917R9535S33	981.027	2	2911.59	6919.86	128816	0.0509805	0.001196	18.44	VFIFPPSDEQLKSGTA	VFIFPPSDEQLK[3]SGTA	NISTmAb_light_chain	114	129	1	125
JBAD180817R9315S04	554.951	3	2273	5826.25	162533	0.0346061	-0.044029	18.3	NFYPREAKVQW	NFYPREAK[2]VQW	NISTmAb_light_chain	137	147	1	144
JBAD180817R9315S04	554.951	3	2274.5	4702.37	198227	0.0231724	-0.045127	13.17	NFYPREAKVQW	NFYPREAK[2]VQW	NISTmAb_light_chain	137	147	1	144
JBAD180817R9315S04	831.923	2	2283.15	2641.25	118043	0.0218856	-0.043894	20.54	NFYPREAKVQW	NFYPREAK[2]VQW	NISTmAb_light_chain	137	147	1	144
JBAD180817R9315S04	630.658	3	2466.35	5563.16	168754	0.031914	-0.049737	31.89	LNNFYPREAKVQW	LNNFYPREAK[2]VQW	NISTmAb_light_chain	135	147	1	144
JBAD180817R9315S13	554.951	3	2276.61	5637.48	184593	0.029635	-0.044944	22.66	NFYPREAKVQW	NFYPREAK[2]VQW	NISTmAb_light_chain	137	147	1	144
JBAD180817R9315S13	554.951	3	2278	15586.7	364697	0.0409871	-0.045127	25.34	NFYPREAKVQW	NFYPREAK[2]VQW	NISTmAb_light_chain	137	147	1	144
JBAD180817R9315S13	831.924	2	2282.01	6014.12	160751	0.0360633	-0.041452	21.18	NFYPREAKVQW	NFYPREAK[2]VQW	NISTmAb_light_chain	137	147	1	144
JBAD180817R9315S13	831.924	2	2284.89	8810.89	205212	0.041168	-0.043162	24.92	NFYPREAKVQW	NFYPREAK[2]VQW	NISTmAb_light_chain	137	147	1	144
JBAD180817R9315S13	630.658	3	2467.46	5375.24	186644	0.0279932	-0.049554	20.03	LNNFYPREAKVQW	LNNFYPREAK[2]VQW	NISTmAb_light_chain	135	147	1	144
JBAD150917R9487S07	888.966	2	2275.87	7327.42	128759	0.0538438	-0.000391	29.26	NNFYPREAKVQW	NNFYPREAK[2]VQW	NISTmAb_light_chain	136	147	1	144
JBAD150917R9487S07	554.966	3	2281.88	15084.6	272890	0.0523816	-0.001	16.79	NFYPREAKVQW	NFYPREAK[2]VQW	NISTmAb_light_chain	137	147	1	144
JBAD150917R9487S07	630.676	3	2462.91	5038.78	118271	0.0408628	0.003363	23.05	LNNFYPREAKVQW	LNNFYPREAK[2]VQW	NISTmAb_light_chain	135	147	1	144
JBAD150917R9487S07	630.675	3	2464.5	8551.61	222787	0.0369658	0.001167	26.42	LNNFYPREAKVQW	LNNFYPREAK[2]VQW	NISTmAb_light_chain	135	147	1	144
JBAD210917R9535S23	630.675	3	2436.23	8743.97	172539	0.0482337	-0.00048	29.62	LNNFYPREAKVQW	LNNFYPREAK[3]VQW	NISTmAb_light_chain	135	147	1	144
JBAD210917R9535S23	630.675	3	2439.29	15555.5	341527	0.0435628	0.00135	28.27	LNNFYPREAKVQW	LNNFYPREAK[3]VQW	NISTmAb_light_chain	135	147	1	144
JBAD210917R9535S32	554.965	3	2269.05	4891.38	175343	0.027139	-0.00283	20.33	NFYPREAKVQW	NFYPREAK[3]VQW	NISTmAb_light_chain	137	147	1	144
JBAD210917R9535S32	554.966	3	2272.08	3626.93	140743	0.0251224	-0.000268	19.44	NFYPREAKVQW	NFYPREAK[3]VQW	NISTmAb_light_chain	137	147	1	144
JBAD210917R9535S32	630.675	3	2436.09	4115.6	164202	0.0244514	0.000618	30.54	LNNFYPREAKVQW	LNNFYPREAK[3]VQW	NISTmAb_light_chain	135	147	1	144
JBAD210917R9535S32	630.675	3	2439.14	15814.5	351543	0.0430493	-0.001029	36.32	LNNFYPREAKVQW	LNNFYPREAK[3]VQW	NISTmAb_light_chain	135	147	1	144
JBAD180817R9315S01	518.292	3	1930.56	7427.09	379469	0.0191966	-0.039742	25.1	EAKVQWKVD	EAK[2]VQWK[2]VD	NISTmAb_light_chain	142	150	2	144	148
JBAD180817R9315S01	518.291	3	1931.91	11723.9	527482	0.0217429	-0.041389	17.73	EAKVQWKVD	EAK[2]VQWK[2]VD	NISTmAb_light_chain	142	150	2	144	148
JBAD180817R9315S01	861.099	3	2304.41	3814.72	132454	0.0279941	-0.069909	41.42	EAKVQWKVDNALQSGNSQE	EAK[2]VQWK[2]VDNALQSGNSQE	NISTmAb_light_chain	142	160	2	144	148
JBAD180817R9315S01	861.099	3	2305.96	13004.1	401050	0.0314069	-0.07119	47.43	EAKVQWKVDNALQSGNSQE	EAK[2]VQWK[2]VDNALQSGNSQE	NISTmAb_light_chain	142	160	2	144	148
JBAD180817R9315S01	999.826	3	2389.03	0	906014	0	-0.080757	19.78	EAKVQWKVDNALQSGNSQESVTE	EAK[2]VQWK[2]VDNALQSGNSQESVTE	NISTmAb_light_chain	142	164	2	144	148
JBAD180817R9315S07	513.292	3	1693.22	6398.37	266780	0.0234219	-0.040993	25.71	KVQWKVDNA	K[2]VQWK[2]VDNA	NISTmAb_light_chain	144	152	2	144	148
JBAD180817R9315S07	769.434	2	1694.53	12076.2	467696	0.0251706	-0.040126	13.92	KVQWKVDNA	K[2]VQWK[2]VDNA	NISTmAb_light_chain	144	152	2	144	148
JBAD180817R9315S07	513.292	3	1696.04	36089.4	1.36809e+06	0.0257014	-0.040993	26.54	KVQWKVDNA	K[2]VQWK[2]VDNA	NISTmAb_light_chain	144	152	2	144	148
JBAD180817R9315S07	769.434	2	1697.14	25360.5	1.03763e+06	0.0238578	-0.041346	17.35	KVQWKVDNA	K[2]VQWK[2]VDNA	NISTmAb_light_chain	144	152	2	144	148
JBAD180817R9315S10	518.292	3	1924.08	5839.71	225256	0.0252697	-0.03901	23.11	EAKVQWKVD	EAK[2]VQWK[2]VD	NISTmAb_light_chain	142	150	2	144	148
JBAD180817R9315S10	518.292	3	1925.61	6632.25	220822	0.0291586	-0.038644	23.22	EAKVQWKVD	EAK[2]VQWK[2]VD	NISTmAb_light_chain	142	150	2	144	148
JBAD180817R9315S10	861.1	3	2299.69	7511.14	260344	0.0280418	-0.067527	47.65	EAKVQWKVDNALQSGNSQE	EAK[2]VQWK[2]VDNALQSGNSQE	NISTmAb_light_chain	142	160	2	144	148
JBAD180817R9315S10	861.099	3	2302.71	19977	719457	0.0270167	-0.069726	38.61	EAKVQWKVDNALQSGNSQE	EAK[2]VQWK[2]VDNALQSGNSQE	NISTmAb_light_chain	142	160	2	144	148
JBAD180817R9315S10	999.828	3	2380.04	0	146545	0	-0.075081	54.97	EAKVQWKVDNALQSGNSQESVTE	EAK[2]VQWK[2]VDNALQSGNSQESVTE	NISTmAb_light_chain	142	164	2	144	148
JBAD180817R9315S10	999.828	3	2382.98	0	596340	0	-0.075264	54.31	EAKVQWKVDNALQSGNSQESVTE	EAK[2]VQWK[2]VDNALQSGNSQESVTE	NISTmAb_light_chain	142	164	2	144	148
JBAD180817R9315S16	569.852	2	1446.47	5380.37	140651	0.0368439	-0.029154	17.32	KVQWK	K[2]VQWK[2]2	NISTmAb_light_chain	144	148	2	144	148
JBAD180817R9315S16	769.435	2	1697.64	12336.6	621193	0.0194728	-0.03915	14.81	KVQWKVDNA	K[2]VQWK[2]VDNA	NISTmAb_light_chain	144	152	2	144	148
JBAD180817R9315S16	513.292	3	1700.5	0	1.7778e+06	0	-0.039346	29.73	KVQWKVDNA	K[2]VQWK[2]VDNA	NISTmAb_light_chain	144	152	2	144	148
JBAD180817R9315S16	769.434	2	1701.59	51158.1	2.04875e+06	0.0243621	-0.039882	11.29	KVQWKVDNA	K[2]VQWK[2]VDNA	NISTmAb_light_chain	144	152	2	144	148
JBAD180817R9315S16	513.292	3	1702.88	42666.6	1938792	0.0215329	-0.038797	32.22	KVQWKVDNA	K[2]VQWK[2]VDNA	NISTmAb_light_chain	144	152	2	144	148
JBAD150917R9487S01	861.124	3	2333.01	0	194698	0	0.00315	41.35	EAKVQWKVDNALQSGNSQE	EAK[2]VQWK[2]VDNALQSGNSQE	NISTmAb_light_chain	142	160	2	144	148
JBAD150917R9487S01	861.123	3	2335.94	5125.42	123255	0.0399239	0.001869	45.25	EAKVQWKVDNALQSGNSQE	EAK[2]VQWK[2]VDNALQSGNSQE	NISTmAb_light_chain	142	160	2	144	148
JBAD150917R9487S01	999.853	3	2424.77	10022.5	282207	0.0342968	0.000906	15.4	EAKVQWKVDNALQSGNSQESVTE	EAK[2]VQWK[2]VDNALQSGNSQESVTE	NISTmAb_light_chain	142	164	2	144	148
JBAD150917R9487S01	999.853	3	2427.77	10553.7	319464	0.0319792	0.001089	21.18	EAKVQWKVDNALQSGNSQESVTE	EAK[2]VQWK[2]VDNALQSGNSQESVTE	NISTmAb_light_chain	142	164	2	144	148
JBAD150917R9487S01	999.854	3	2458.38	6428.5	213049	0.02929	0.002739	59.26	EAKVQWKVDNALQSGNSQESVTE	EAK[2]VQWK[2]VDNALQSGNSQESVTE	NISTmAb_light_chain	142	164	2	144	148
JBAD150917R9487S01	999.853	3	2461.4	4603.95	162928	0.027481	0.000357	21.47	EAKVQWKVDNALQSGNSQESVTE	EAK[2]VQWK[2]VDNALQSGNSQESVTE	NISTmAb_light_chain	142	164	2	144	148
JBAD150917R9487S13	769.454	2	1689.99	14386.3	497918	0.0280816	-0.00082	13.71	KVQWKVDNA	K[2]VQWK[2]VDNA	NISTmAb_light_chain	144	152	2	144	148
JBAD150917R9487S13	513.305	3	1693.03	8913.01	600535	0.0146247	2.3e-05	29.38	KVQWKVDNA	K[2]VQWK[2]VDNA	NISTmAb_light_chain	144	152	2	144	148
JBAD150917R9487S13	769.454	2	1694.2	20456.1	746213	0.0266818	-0.000942	13.81	KVQWKVDNA	K[2]VQWK[2]VDNA	NISTmAb_light_chain	144	152	2	144	148
JBAD150917R9487S13	769.455	2	1727.48	4421.91	148061	0.0289993	0.002232	13.81	KVQWKVDNA	K[2]VQWK[2]VDNA	NISTmAb_light_chain	144	152	2	144	148
JBAD150917R9487S13	513.305	3	1729.08	2898.74	117745	0.0240273	-0.001075	34.08	KVQWKVDNA	K[2]VQWK[2]VDNA	NISTmAb_light_chain	144	152	2	144	148
JBAD150917R9487S13	769.454	2	1730.46	2795.21	140656	0.0194855	-0.001186	14.54	KVQWKVDNA	K[2]VQWK[2]VDNA	NISTmAb_light_chain	144	152	2	144	148
JBAD210917R9535S22	518.306	3	1903.4	6258.71	226945	0.0268379	0.001457	26.33	EAKVQWKVD	EAK[3]VQWK[3]VD	NISTmAb_light_chain	142	150	2	144	148
JBAD210917R9535S22	518.306	3	1906.3	6792.15	243066	0.027184	0.001823	26.45	EAKVQWKVD	EAK[3]VQWK[3]VD	NISTmAb_light_chain	142	150	2	144	148
JBAD210917R9535S22	861.123	3	2285.88	6666.04	243315	0.0266662	0.001503	45.34	EAKVQWKVDNALQSGNSQE	EAK[3]VQWK[3]VDNALQSGNSQE	NISTmAb_light_chain	142	160	2	144	148
JBAD210917R9535S22	861.122	3	2288.79	21679.2	766616	0.0275013	-0.00216	38.61	EAKVQWKVDNALQSGNSQE	EAK[3]VQWK[3]VDNALQSGNSQE	NISTmAb_light_chain	142	160	2	144	148
JBAD210917R9535S22	999.853	3	2364.29	14116	597671	0.0230733	0.000174	19.97	EAKVQWKVDNALQSGNSQESVTE	EAK[3]VQWK[3]VDNALQSGNSQESVTE	NISTmAb_light_chain	142	164	2	144	148
JBAD210917R9535S22	999.853	3	2366.99	54229.4	1.34313e+06	0.0388086	-0.000375	67.59	EAKVQWKVDNALQSGNSQESVTE	EAK[3]VQWK[3]VDNALQSGNSQESVTE	NISTmAb_light_chain	142	164	2	144	148
JBAD210917R9535S22	999.853	3	2397.5	2786.31	126333	0.0215793	0.001641	63.63	EAKVQWKVDNALQSGNSQESVTE	EAK[3]VQWK[3]VDNALQSGNSQESVTE	NISTmAb_light_chain	142	164	2	144	148
JBAD210917R9535S24	513.305	3	1663.64	26818	1.24208e+06	0.0211348	-0.001441	29.69	KVQWKVDNA	K[3]VQWK[3]VDNA	NISTmAb_light_chain	144	152	2	144	148
JBAD210917R9535S24	769.453	2	1664.8	19733.6	864328	0.0223215	-0.002162	14.94	KVQWKVDNA	K[3]VQWK[3]VDNA	NISTmAb_light_chain	144	152	2	144	148
JBAD210917R9535S24	769.454	2	1666.31	30225.3	1.12607e+06	0.0261398	-0.00033	13.55	KVQWKVDNA	K[3]VQWK[3]VDNA	NISTmAb_light_chain	144	152	2	144	148
JBAD210917R9535S24	513.306	3	1669.26	51025.1	1.74833e+06	0.0283574	0.002036	31.69	KVQWKVDNA	K[3]VQWK[3]VDNA	NISTmAb_light_chain	144	152	2	144	148
JBAD210917R9535S31	518.306	3	1900.39	2457.63	194610	0.012471	0.001274	26.08	EAKVQWKVD	EAK[3]VQWK[3]VD	NISTmAb_light_chain	142	150	2	144	148
JBAD210917R9535S31	518.306	3	1903.29	8465.43	324850	0.0253977	0.003287	26.12	EAKVQWKVD	EAK[3]VQWK[3]VD	NISTmAb_light_chain	142	150	2	144	148
JBAD210917R9535S31	861.123	3	2282.06	12725.2	389363	0.0316478	0.002052	36.46	EAKVQWKVDNALQSGNSQE	EAK[3]VQWK[3]VDNALQSGNSQE	NISTmAb_light_chain	142	160	2	144	148
JBAD210917R9535S31	861.123	3	2284.96	30475.8	1019120	0.0290358	0.000771	39.96	EAKVQWKVDNALQSGNSQE	EAK[3]VQWK[3]VDNALQSGNSQE	NISTmAb_light_chain	142	160	2	144	148
JBAD210917R9535S31	999.853	3	2360.24	16324.7	489814	0.0322534	-0.000192	14.58	EAKVQWKVDNALQSGNSQESVTE	EAK[3]VQWK[3]VDNALQSGNSQESVTE	NISTmAb_light_chain	142	164	2	144	148
JBAD210917R9535S31	999.853	3	2363.08	39740.2	1.51694e+06	0.0255288	0.00054	16.42	EAKVQWKVDNALQSGNSQESVTE	EAK[3]VQWK[3]VDNALQSGNSQESVTE	NISTmAb_light_chain	142	164	2	144	148
JBAD210917R9535S33	513.306	3	1651.91	33512.3	1.5193e+06	0.0215817	0.002219	25.42	KVQWKVDNA	K[3]VQWK[3]VDNA	NISTmAb_light_chain	144	152	2	144	148
JBAD210917R9535S33	769.455	2	1653.01	28421.6	1.07047e+06	0.0258638	0.0015	19	KVQWKVDNA	K[3]VQWK[3]VDNA	NISTmAb_light_chain	144	152	2	144	148
JBAD210917R9535S33	513.306	3	1654.49	54331.5	2.19186e+06	0.0241883	0.001853	28.28	KVQWKVDNA	K[3]VQWK[3]VDNA	NISTmAb_light_chain	144	152	2	144	148
JBAD210917R9535S33	769.455	2	1655.59	37326.1	1.16661e+06	0.0310034	0.00089	15.25	KVQWKVDNA	K[3]VQWK[3]VDNA	NISTmAb_light_chain	144	152	2	144	148
JBAD180817R9315S04	506.783	2	992.537	0	166745	0	-0.027659	20.63	KVDNALQ	K[2]VDNALQ	NISTmAb_light_chain	148	154	1	148
JBAD180817R9315S07	543.28	2	1473.3	0	142027	0	-0.028652	22.94	QWKVDNA	QWK[2]VDNA	NISTmAb_light_chain	146	152	1	148
JBAD180817R9315S16	543.281	2	1477.86	0	195103	0	-0.027674	30.69	QWKVDNA	QWK[2]VDNA	NISTmAb_light_chain	146	152	1	148
JBAD150917R9487S13	543.294	2	1457.6	0	176655	0	-0.001064	26.13	QWKVDNA	QWK[2]VDNA	NISTmAb_light_chain	146	152	1	148
JBAD150917R9487S13	543.294	2	1460.58	0	512224	0	-0.00082	27.17	QWKVDNA	QWK[2]VDNA	NISTmAb_light_chain	146	152	1	148
JBAD210917R9535S24	543.295	2	1444.5	0	415115	0	0.000158	25.87	QWKVDNA	QWK[3]VDNA	NISTmAb_light_chain	146	152	1	148
JBAD210917R9535S33	543.296	2	1431.3	0	263142	0	0.001866	28.71	QWKVDNA	QWK[3]VDNA	NISTmAb_light_chain	146	152	1	148
JBAD210917R9535S33	543.295	2	1434.13	0	649658	0	0.000646	27.27	QWKVDNA	QWK[3]VDNA	NISTmAb_light_chain	146	152	1	148
JBAD280218R10700S09	543.304	2	1532.97	0	144904	0	0.019566	24.24	QWKVDNA	QWK[2]VDNA	NISTmAb_light_chain	146	152	1	148
JBAD280218R10700S09	543.305	2	1535.99	6736.08	392553	0.0168702	0.0203	23.93	QWKVDNA	QWK[2]VDNA	NISTmAb_light_chain	146	152	1	148
JBAD280218R10700S09	543.305	2	1538.8	0	862427	0	0.0203	29.96	QWKVDNA	QWK[2]VDNA	NISTmAb_light_chain	146	152	1	148
JBAD280218R10700S09	543.305	2	1541.5	0	535124	0	0.019932	30.65	QWKVDNA	QWK[2]VDNA	NISTmAb_light_chain	146	152	1	148
JBAD280218R10700S09	543.304	2	1544.23	9355.63	697278	0.0132397	0.0192	29.77	QWKVDNA	QWK[2]VDNA	NISTmAb_light_chain	146	152	1	148
JBAD280218R10700S09	543.305	2	1546.98	5837.91	536244	0.0107694	0.020422	24.75	QWKVDNA	QWK[2]VDNA	NISTmAb_light_chain	146	152	1	148
JBAD280218R10700S09	543.305	2	1549.77	0	360619	0	0.0203	24.31	QWKVDNA	QWK[2]VDNA	NISTmAb_light_chain	146	152	1	148
JBAD280218R10700S09	543.305	2	1552.6	0	254567	0	0.020788	24.23	QWKVDNA	QWK[2]VDNA	NISTmAb_light_chain	146	152	1	148
JBAD280218R10700S09	543.305	2	1555.5	0	175436	0	0.020054	28.62	QWKVDNA	QWK[2]VDNA	NISTmAb_light_chain	146	152	1	148
JBAD280218R10700S09	543.305	2	1558.46	0	140613	0	0.020054	29.67	QWKVDNA	QWK[2]VDNA	NISTmAb_light_chain	146	152	1	148
JBAD280218R10700S10	543.305	2	1517.88	0	192182	0	0.020422	31.5	QWKVDNA	QWK[2]VDNA	NISTmAb_light_chain	146	152	1	148
JBAD280218R10700S10	543.305	2	1520.85	0	513223	0	0.020666	24.81	QWKVDNA	QWK[2]VDNA	NISTmAb_light_chain	146	152	1	148
JBAD280218R10700S10	543.305	2	1523.6	0	709045	0	0.020788	29.69	QWKVDNA	QWK[2]VDNA	NISTmAb_light_chain	146	152	1	148
JBAD280218R10700S10	543.305	2	1526.34	8108.08	717303	0.0111772	0.021764	25.41	QWKVDNA	QWK[2]VDNA	NISTmAb_light_chain	146	152	1	148
JBAD280218R10700S10	543.305	2	1529.04	8860.02	691889	0.0126436	0.02152	28.2	QWKVDNA	QWK[2]VDNA	NISTmAb_light_chain	146	152	1	148
JBAD280218R10700S10	543.305	2	1531.79	11402	528989	0.0210996	0.021276	27.12	QWKVDNA	QWK[2]VDNA	NISTmAb_light_chain	146	152	1	148
JBAD280218R10700S10	543.305	2	1534.59	0	374453	0	0.021398	26.08	QWKVDNA	QWK[2]VDNA	NISTmAb_light_chain	146	152	1	148
JBAD280218R10700S10	543.305	2	1537.41	0	327703	0	0.021276	25.45	QWKVDNA	QWK[2]VDNA	NISTmAb_light_chain	146	152	1	148
JBAD280218R10700S10	543.305	2	1540.35	0	166423	0	0.020666	24.17	QWKVDNA	QWK[2]VDNA	NISTmAb_light_chain	146	152	1	148
JBAD280218R10700S10	543.305	2	1543.28	0	140201	0	0.02152	23.7	QWKVDNA	QWK[2]VDNA	NISTmAb_light_chain	146	152	1	148
JBAD280218R10700S11	543.305	2	1533.88	0	186938	0	0.021032	23.58	QWKVDNA	QWK[2]VDNA	NISTmAb_light_chain	146	152	1	148
JBAD280218R10700S11	543.305	2	1536.85	7670.96	439488	0.0171549	0.02152	29.68	QWKVDNA	QWK[2]VDNA	NISTmAb_light_chain	146	152	1	148
JBAD280218R10700S11	543.305	2	1539.62	0	601529	0	0.020788	28.8	QWKVDNA	QWK[2]VDNA	NISTmAb_light_chain	146	152	1	148
JBAD280218R10700S11	543.305	2	1542.35	8474.66	778098	0.0107742	0.02152	28.82	QWKVDNA	QWK[2]VDNA	NISTmAb_light_chain	146	152	1	148
JBAD280218R10700S11	543.305	2	1545.07	13929.1	795872	0.0172006	0.021276	29.73	QWKVDNA	QWK[2]VDNA	NISTmAb_light_chain	146	152	1	148
JBAD280218R10700S11	543.305	2	1547.8	10375.7	558630	0.0182347	0.021032	27.25	QWKVDNA	QWK[2]VDNA	NISTmAb_light_chain	146	152	1	148
JBAD280218R10700S11	543.305	2	1550.55	5367.71	395025	0.0134061	0.020788	25.76	QWKVDNA	QWK[2]VDNA	NISTmAb_light_chain	146	152	1	148
JBAD280218R10700S11	543.305	2	1552.34	0	359549	0	0.021154	33.95	QWKVDNA	QWK[2]VDNA	NISTmAb_light_chain	146	152	1	148
JBAD280218R10700S11	543.305	2	1554.17	0	369866	0	0.021276	26.01	QWKVDNA	QWK[2]VDNA	NISTmAb_light_chain	146	152	1	148
JBAD280218R10700S11	543.305	2	1556.01	0	233626	0	0.021398	24.61	QWKVDNA	QWK[2]VDNA	NISTmAb_light_chain	146	152	1	148
JBAD280218R10700S11	543.305	2	1557.91	0	182149	0	0.021154	29.79	QWKVDNA	QWK[2]VDNA	NISTmAb_light_chain	146	152	1	148
JBAD280218R10700S11	543.305	2	1559.88	0	135278	0	0.021276	28.63	QWKVDNA	QWK[2]VDNA	NISTmAb_light_chain	146	152	1	148
JBAD280218R10700S11	543.305	2	1561.86	0	152363	0	0.021398	24.71	QWKVDNA	QWK[2]VDNA	NISTmAb_light_chain	146	152	1	148
JBAD280218R10700S12	543.306	2	1516.7	0	128955	0	0.022008	29.73	QWKVDNA	QWK[2]VDNA	NISTmAb_light_chain	146	152	1	148
JBAD280218R10700S12	543.305	2	1519.69	0	584787	0	0.021764	31.52	QWKVDNA	QWK[2]VDNA	NISTmAb_light_chain	146	152	1	148
JBAD280218R10700S12	543.305	2	1522.47	0	684918	0	0.021276	31.69	QWKVDNA	QWK[2]VDNA	NISTmAb_light_chain	146	152	1	148
JBAD280218R10700S12	543.305	2	1525.2	0	733149	0	0.021154	29.73	QWKVDNA	QWK[2]VDNA	NISTmAb_light_chain	146	152	1	148
JBAD280218R10700S12	543.305	2	1527.89	0	709775	0	0.021764	28.83	QWKVDNA	QWK[2]VDNA	NISTmAb_light_chain	146	152	1	148
JBAD280218R10700S12	543.305	2	1530.58	9277.11	599491	0.0152392	0.021032	32.74	QWKVDNA	QWK[2]VDNA	NISTmAb_light_chain	146	152	1	148
JBAD280218R10700S12	543.305	2	1532.31	0	442186	0	0.021276	24.27	QWKVDNA	QWK[2]VDNA	NISTmAb_light_chain	146	152	1	148
JBAD280218R10700S12	543.305	2	1534.06	0	375667	0	0.021642	24.82	QWKVDNA	QWK[2]VDNA	NISTmAb_light_chain	146	152	1	148
JBAD280218R10700S12	543.305	2	1535.83	4244.92	395924	0.0106078	0.021276	27.19	QWKVDNA	QWK[2]VDNA	NISTmAb_light_chain	146	152	1	148
JBAD280218R10700S12	543.306	2	1537.64	4442.94	277857	0.0157384	0.022008	31.63	QWKVDNA	QWK[2]VDNA	NISTmAb_light_chain	146	152	1	148
JBAD280218R10700S12	543.306	2	1539.51	0	218206	0	0.02274	24.17	QWKVDNA	QWK[2]VDNA	NISTmAb_light_chain	146	152	1	148
JBAD280218R10700S12	543.305	2	1541.43	2989.23	215748	0.0136659	0.021398	25.52	QWKVDNA	QWK[2]VDNA	NISTmAb_light_chain	146	152	1	148
JBAD280218R10700S12	543.305	2	1543.39	0	159739	0	0.021398	25.46	QWKVDNA	QWK[2]VDNA	NISTmAb_light_chain	146	152	1	148
JBAD280218R10700S12	543.305	2	1545.37	0	134964	0	0.021154	25.45	QWKVDNA	QWK[2]VDNA	NISTmAb_light_chain	146	152	1	148
JBAD180817R9315S04	1060.83	3	1616.72	0	521076	0	-0.083197	37.64	KVDNALQSGNSQESVTEQDSKDSTY	K[2]VDNALQSGNSQESVTEQDSK[2]DSTY	NISTmAb_light_chain	148	172	2	148	168
JBAD180817R9315S13	1060.83	3	1620.8	0	626508	0	-0.082099	24.66	KVDNALQSGNSQESVTEQDSKDSTY	K[2]VDNALQSGNSQESVTEQDSK[2]DSTY	NISTmAb_light_chain	148	172	2	148	168
JBAD150917R9487S07	1060.85	3	1624.48	5221.78	188247	0.0269903	0.000299	55.83	KVDNALQSGNSQESVTEQDSKDSTY	K[2]VDNALQSGNSQESVTEQDSK[2]DSTY	NISTmAb_light_chain	148	172	2	148	168
JBAD150917R9487S07	1060.85	3	1627.42	0	567603	0	0.000665	63.4	KVDNALQSGNSQESVTEQDSKDSTY	K[2]VDNALQSGNSQESVTEQDSK[2]DSTY	NISTmAb_light_chain	148	172	2	148	168
JBAD210917R9535S23	1060.85	3	1594.78	4459.79	131831	0.0327226	0.002495	49.31	KVDNALQSGNSQESVTEQDSKDSTY	K[3]VDNALQSGNSQESVTEQDSK[3]DSTY	NISTmAb_light_chain	148	172	2	148	168
JBAD210917R9535S23	1060.86	3	1597.79	18350.6	840449	0.0213677	0.005792	53.9	KVDNALQSGNSQESVTEQDSKDSTY	K[3]VDNALQSGNSQESVTEQDSK[3]DSTY	NISTmAb_light_chain	148	172	2	148	168
JBAD210917R9535S32	1060.85	3	1589.51	11544.8	461890	0.0243852	0.004691	58.21	KVDNALQSGNSQESVTEQDSKDSTY	K[3]VDNALQSGNSQESVTEQDSK[3]DSTY	NISTmAb_light_chain	148	172	2	148	168
JBAD210917R9535S32	1060.86	3	1592.32	20748.4	910166	0.0222882	0.005792	57.39	KVDNALQSGNSQESVTEQDSKDSTY	K[3]VDNALQSGNSQESVTEQDSK[3]DSTY	NISTmAb_light_chain	148	172	2	148	168
JBAD180817R9315S07	1133	2	1052.46	0	123499	0	-0.056498	13.03	LQSGNSQESVTEQDSKDST	LQSGNSQESVTEQDSK[2]DST	NISTmAb_light_chain	153	171	1	168
JBAD180817R9315S16	1133	2	1060.32	5556.46	251561	0.0216106	-0.055278	14.44	LQSGNSQESVTEQDSKDST	LQSGNSQESVTEQDSK[2]DST	NISTmAb_light_chain	153	171	1	168
JBAD180817R9315S16	1133	2	1061.86	7569.71	363788	0.0203839	-0.056254	12.28	LQSGNSQESVTEQDSKDST	LQSGNSQESVTEQDSK[2]DST	NISTmAb_light_chain	153	171	1	168
JBAD180817R9315S16	755.672	3	1064.46	0	175108	0	-0.055839	13.27	LQSGNSQESVTEQDSKDST	LQSGNSQESVTEQDSK[2]DST	NISTmAb_light_chain	153	171	1	168
JBAD180817R9315S16	755.671	3	1067.2	3639.22	157540	0.0225787	-0.057489	25.17	LQSGNSQESVTEQDSKDST	LQSGNSQESVTEQDSK[2]DST	NISTmAb_light_chain	153	171	1	168
JBAD150917R9487S13	1133.03	2	1045.71	9173.6	309050	0.0288275	0.006246	14.39	LQSGNSQESVTEQDSKDST	LQSGNSQESVTEQDSK[2]DST	NISTmAb_light_chain	153	171	1	168
JBAD210917R9535S24	1133.03	2	1034.16	4467.44	225619	0.0194163	0.003316	12.06	LQSGNSQESVTEQDSKDST	LQSGNSQESVTEQDSK[3]DST	NISTmAb_light_chain	153	171	1	168
JBAD210917R9535S33	968.945	2	887.083	3157.74	122518	0.0251262	0.001469	38.89	GNSQESVTEQDSKDST	GNSQESVTEQDSK[3]DST	NISTmAb_light_chain	156	171	1	168
JBAD210917R9535S33	1133.03	2	1022	4206.56	152666	0.0268151	-0.002298	13.96	LQSGNSQESVTEQDSKDST	LQSGNSQESVTEQDSK[3]DST	NISTmAb_light_chain	153	171	1	168
JBAD210917R9535S33	755.69	3	1027.95	7983.37	149813	0.0505928	0.001107	29.96	LQSGNSQESVTEQDSKDST	LQSGNSQESVTEQDSK[3]DST	NISTmAb_light_chain	153	171	1	168
JBAD180817R9315S04	511.769	2	1319.1	8275.95	243627	0.0328538	-0.028117	23.51	TLSKADY	TLSK[2]ADY	NISTmAb_light_chain	179	185	1	182
JBAD180817R9315S04	511.769	2	1322.04	34038.3	877829	0.0373281	-0.028361	30.18	TLSKADY	TLSK[2]ADY	NISTmAb_light_chain	179	185	1	182
JBAD180817R9315S13	511.77	2	1321.28	8131.56	276834	0.0285353	-0.026835	26.27	TLSKADY	TLSK[2]ADY	NISTmAb_light_chain	179	185	1	182
JBAD180817R9315S13	511.77	2	1322.67	32778.2	968899	0.0327233	-0.028055	26.12	TLSKADY	TLSK[2]ADY	NISTmAb_light_chain	179	185	1	182
JBAD150917R9487S07	511.784	2	1316.04	22588.1	621587	0.0350652	0.000631	28.15	TLSKADY	TLSK[2]ADY	NISTmAb_light_chain	179	185	1	182
JBAD150917R9487S07	511.784	2	1318.77	35729.4	1.07531e+06	0.0321584	0.000509	30.4	TLSKADY	TLSK[2]ADY	NISTmAb_light_chain	179	185	1	182
JBAD210917R9535S23	511.784	2	1289.45	18006.9	473734	0.0366188	0.001729	26.54	TLSKADY	TLSK[3]ADY	NISTmAb_light_chain	179	185	1	182
JBAD210917R9535S23	511.784	2	1292.28	76241.7	1.7233e+06	0.0423672	0.001485	30.17	TLSKADY	TLSK[3]ADY	NISTmAb_light_chain	179	185	1	182
JBAD210917R9535S32	511.785	2	1281.98	52962.6	1.3147e+06	0.038725	0.002035	27.59	TLSKADY	TLSK[3]ADY	NISTmAb_light_chain	179	185	1	182
JBAD210917R9535S32	511.784	2	1284.65	62180.9	1.55153e+06	0.0385328	0.001791	27.67	TLSKADY	TLSK[3]ADY	NISTmAb_light_chain	179	185	1	182
JBAD180817R9315S04	476.585	3	836.66	38488.2	439612	0.0805024	-0.039359	18.36	SKADYEKH	SK[2]ADYEK[2]H	NISTmAb_light_chain	181	188	2	182	187
JBAD180817R9315S04	714.374	2	839.514	11268.9	134951	0.0770686	-0.03895	21.37	SKADYEKH	SK[2]ADYEK[2]H	NISTmAb_light_chain	181	188	2	182	187
JBAD180817R9315S04	547.961	3	1194.46	45270	602838	0.0698495	-0.044366	20.61	TLSKADYEKH	TLSK[2]ADYEK[2]H	NISTmAb_light_chain	179	188	2	182	187
JBAD180817R9315S04	547.961	3	1196.91	123837	1.44669e+06	0.0788507	-0.044366	21.97	TLSKADYEKH	TLSK[2]ADYEK[2]H	NISTmAb_light_chain	179	188	2	182	187
JBAD180817R9315S04	821.438	2	1199.24	24229.3	307842	0.072964	-0.043132	12.7	TLSKADYEKH	TLSK[2]ADYEK[2]H	NISTmAb_light_chain	179	188	2	182	187
JBAD180817R9315S04	821.438	2	1202.2	24609.5	307338	0.0741368	-0.044108	14.59	TLSKADYEKH	TLSK[2]ADYEK[2]H	NISTmAb_light_chain	179	188	2	182	187
JBAD180817R9315S07	447.576	3	755.399	30097.6	336141	0.0821802	-0.036263	15.14	KADYEKH	K[2]ADYEK[2]H	NISTmAb_light_chain	182	188	2	182	187
JBAD180817R9315S07	447.575	3	757.861	37921	495757	0.0710559	-0.036905	14.17	KADYEKH	K[2]ADYEK[2]H	NISTmAb_light_chain	182	188	2	182	187
JBAD180817R9315S07	476.585	3	833.793	12355	184694	0.0627002	-0.038627	16.13	SKADYEKH	SK[2]ADYEK[2]H	NISTmAb_light_chain	181	188	2	182	187
JBAD180817R9315S07	476.586	3	835.323	20840.3	264954	0.0729204	-0.037988	12.86	SKADYEKH	SK[2]ADYEK[2]H	NISTmAb_light_chain	181	188	2	182	187
JBAD180817R9315S07	602.333	2	932.643	12619.6	182646	0.0646281	-0.031382	23.41	KADYEK	K[2]ADYEK[2]2	NISTmAb_light_chain	182	187	2	182	187
JBAD180817R9315S07	602.332	2	934.2	14376.4	203491	0.065987	-0.031994	14.8	KADYEK	K[2]ADYEK[2]2	NISTmAb_light_chain	182	187	2	182	187
JBAD180817R9315S13	476.586	3	834.037	16402.2	213433	0.0713649	-0.038354	14.4	SKADYEKH	SK[2]ADYEK[2]H	NISTmAb_light_chain	181	188	2	182	187
JBAD180817R9315S13	476.585	3	835.555	35427.8	479905	0.0687473	-0.03881	13.95	SKADYEKH	SK[2]ADYEK[2]H	NISTmAb_light_chain	181	188	2	182	187
JBAD180817R9315S13	714.375	2	838.333	14283	155522	0.0841145	-0.037852	22.24	SKADYEKH	SK[2]ADYEK[2]H	NISTmAb_light_chain	181	188	2	182	187
JBAD180817R9315S13	547.961	3	1195.95	106474	1.25893e+06	0.07798	-0.043631	20.41	TLSKADYEKH	TLSK[2]ADYEK[2]H	NISTmAb_light_chain	179	188	2	182	187
JBAD180817R9315S13	547.961	3	1199.39	219354	2.29951e+06	0.0870846	-0.044183	24.71	TLSKADYEKH	TLSK[2]ADYEK[2]H	NISTmAb_light_chain	179	188	2	182	187
JBAD180817R9315S13	821.439	2	1200.61	31675.3	391934	0.0747749	-0.04191	13.41	TLSKADYEKH	TLSK[2]ADYEK[2]H	NISTmAb_light_chain	179	188	2	182	187
JBAD180817R9315S16	447.576	3	758.964	26858.7	364567	0.0686177	-0.034616	16.59	KADYEKH	K[2]ADYEK[2]H	NISTmAb_light_chain	182	188	2	182	187
JBAD180817R9315S16	447.576	3	761.456	54955.2	704822	0.0723307	-0.035987	11.73	KADYEKH	K[2]ADYEK[2]H	NISTmAb_light_chain	182	188	2	182	187
JBAD180817R9315S16	670.861	2	762.79	11096.1	124641	0.0817471	-0.034144	21.17	KADYEKH	K[2]ADYEK[2]H	NISTmAb_light_chain	182	188	2	182	187
JBAD180817R9315S16	670.86	2	765.783	7926.7	116649	0.0636298	-0.034876	19.81	KADYEKH	K[2]ADYEK[2]H	NISTmAb_light_chain	182	188	2	182	187
JBAD180817R9315S16	476.586	3	838.69	15696	220442	0.0664696	-0.036797	12.78	SKADYEKH	SK[2]ADYEK[2]H	NISTmAb_light_chain	181	188	2	182	187
JBAD180817R9315S16	476.586	3	841.61	29232.7	378911	0.0716237	-0.03698	12.82	SKADYEKH	SK[2]ADYEK[2]H	NISTmAb_light_chain	181	188	2	182	187
JBAD180817R9315S16	602.333	2	937.851	8672.5	157754	0.05211	-0.03126	26.52	KADYEK	K[2]ADYEK[2]2	NISTmAb_light_chain	182	187	2	182	187
JBAD180817R9315S16	602.333	2	939.409	10493.9	161947	0.0608551	-0.031382	19.59	KADYEK	K[2]ADYEK[2]2	NISTmAb_light_chain	182	187	2	182	187
JBAD180817R9315S16	645.847	2	1003.45	12146.6	148850	0.0754464	-0.03387	10.49	SKADYEK	SK[2]ADYEK[2]2	NISTmAb_light_chain	181	187	2	182	187
JBAD150917R9487S07	476.599	3	824.11	17516.8	187288	0.0855294	0.000739	19.81	SKADYEKH	SK[2]ADYEK[2]H	NISTmAb_light_chain	181	188	2	182	187
JBAD150917R9487S07	547.975	3	1187.09	25061.6	251136	0.0907379	-0.001517	17.16	TLSKADYEKH	TLSK[2]ADYEK[2]H	NISTmAb_light_chain	179	188	2	182	187
JBAD150917R9487S07	547.975	3	1189.86	75847.7	712397	0.0962235	-0.000236	21.37	TLSKADYEKH	TLSK[2]ADYEK[2]H	NISTmAb_light_chain	179	188	2	182	187
JBAD150917R9487S13	447.588	3	749.234	13561.1	161995	0.0772465	0.001	12.71	KADYEKH	K[2]ADYEK[2]H	NISTmAb_light_chain	182	188	2	182	187
JBAD150917R9487S13	447.588	3	750.815	22279.7	253514	0.0807839	0.000634	13.84	KADYEKH	K[2]ADYEK[2]H	NISTmAb_light_chain	182	188	2	182	187
JBAD150917R9487S13	476.598	3	824.858	15084.3	133712	0.101376	-0.000818	20.34	SKADYEKH	SK[2]ADYEK[2]H	NISTmAb_light_chain	181	188	2	182	187
JBAD150917R9487S13	476.598	3	826.455	21475.2	232329	0.0846132	-0.000359	10.95	SKADYEKH	SK[2]ADYEK[2]H	NISTmAb_light_chain	181	188	2	182	187
JBAD210917R9535S23	476.599	3	811.956	17589.4	215457	0.0754759	0.002206	20.3	SKADYEKH	SK[3]ADYEK[3]H	NISTmAb_light_chain	181	188	2	182	187
JBAD210917R9535S23	821.46	2	1169.94	7376.03	116769	0.0594147	0.000814	11.51	TLSKADYEKH	TLSK[3]ADYEK[3]H	NISTmAb_light_chain	179	188	2	182	187
JBAD210917R9535S24	447.588	3	741.593	18057.4	227071	0.0736648	0.000817	14.88	KADYEKH	K[3]ADYEK[3]H	NISTmAb_light_chain	182	188	2	182	187
JBAD210917R9535S24	447.588	3	745.965	32746.6	374865	0.0803377	0.000268	15.47	KADYEKH	K[3]ADYEK[3]H	NISTmAb_light_chain	182	188	2	182	187
JBAD210917R9535S24	476.599	3	815.287	20170.2	236978	0.0784382	0.001198	15.27	SKADYEKH	SK[3]ADYEK[3]H	NISTmAb_light_chain	181	188	2	182	187
JBAD210917R9535S24	476.598	3	816.87	23573.1	227068	0.0940515	0.00019	16.4	SKADYEKH	SK[3]ADYEK[3]H	NISTmAb_light_chain	181	188	2	182	187
JBAD210917R9535S32	476.599	3	803.549	21971.8	264911	0.0765879	0.000832	13.37	SKADYEKH	SK[3]ADYEK[3]H	NISTmAb_light_chain	181	188	2	182	187
JBAD210917R9535S32	476.599	3	806.56	25203.3	245274	0.0931809	0.001564	14.42	SKADYEKH	SK[3]ADYEK[3]H	NISTmAb_light_chain	181	188	2	182	187
JBAD210917R9535S32	547.976	3	1151.49	51252.9	507756	0.0916853	0.001411	17.25	TLSKADYEKH	TLSK[3]ADYEK[3]H	NISTmAb_light_chain	179	188	2	182	187
JBAD210917R9535S32	547.975	3	1154.08	114991	1.22869e+06	0.0855791	-0.000968	21.32	TLSKADYEKH	TLSK[3]ADYEK[3]H	NISTmAb_light_chain	179	188	2	182	187
JBAD210917R9535S32	821.46	2	1156.59	8816.22	111777	0.0731072	0.000936	15.54	TLSKADYEKH	TLSK[3]ADYEK[3]H	NISTmAb_light_chain	179	188	2	182	187
JBAD210917R9535S33	447.588	3	730.843	10433.9	123674	0.0778023	0.000268	15.02	KADYEKH	K[3]ADYEK[3]H	NISTmAb_light_chain	182	188	2	182	187
JBAD210917R9535S33	447.588	3	733.882	34946.6	394346	0.0814051	-0.000101	19.78	KADYEKH	K[3]ADYEK[3]H	NISTmAb_light_chain	182	188	2	182	187
JBAD210917R9535S33	476.599	3	804.675	19977.6	232765	0.0790434	0.000649	14.07	SKADYEKH	SK[3]ADYEK[3]H	NISTmAb_light_chain	181	188	2	182	187
JBAD210917R9535S33	476.598	3	807.663	20326.1	225185	0.0827908	0.00019	19.98	SKADYEKH	SK[3]ADYEK[3]H	NISTmAb_light_chain	181	188	2	182	187
JBAD180817R9315S07	565.323	3	869.44	19926.8	334595	0.0562074	-0.045936	14.82	KADYEKHK	K[2]ADYEK[2]HK[2]2	NISTmAb_light_chain	182	189	3	182	187	189
JBAD180817R9315S07	565.323	3	872.06	39124.4	610995	0.0601803	-0.043923	14.9	KADYEKHK	K[2]ADYEK[2]HK[2]2	NISTmAb_light_chain	182	189	3	182	187	189
JBAD180817R9315S07	847.482	2	876.471	7106.49	122452	0.0548518	-0.042749	25.93	KADYEKHK	K[2]ADYEK[2]HK[2]2	NISTmAb_light_chain	182	189	3	182	187	189
JBAD180817R9315S07	446.001	4	957.512	193696	2.54635e+06	0.0706909	-0.047217	11.61	SKADYEKHK	SK[2]ADYEK[2]HK[2]2	NISTmAb_light_chain	181	189	3	182	187	189
JBAD180817R9315S07	470.768	4	1170.3	30762.2	504983	0.0574195	-0.050206	12.61	SKADYEKHKV	SK[2]ADYEK[2]HK[2]V	NISTmAb_light_chain	181	190	3	182	187	189
JBAD180817R9315S07	470.768	4	1173.02	67378.9	958322	0.0656906	-0.051062	10.78	SKADYEKHKV	SK[2]ADYEK[2]HK[2]V	NISTmAb_light_chain	181	190	3	182	187	189
JBAD180817R9315S16	565.323	3	875.637	37756.1	594025	0.0597613	-0.044472	10.6	KADYEKHK	K[2]ADYEK[2]HK[2]2	NISTmAb_light_chain	182	189	3	182	187	189
JBAD180817R9315S16	565.323	3	878.165	78642.8	1.04972e+06	0.0696965	-0.044472	10	KADYEKHK	K[2]ADYEK[2]HK[2]2	NISTmAb_light_chain	182	189	3	182	187	189
JBAD180817R9315S16	847.482	2	879.504	13560.6	203035	0.0626078	-0.042017	24.34	KADYEKHK	K[2]ADYEK[2]HK[2]2	NISTmAb_light_chain	182	189	3	182	187	189
JBAD180817R9315S16	847.482	2	883.774	9393.52	138924	0.0633339	-0.041407	25.3	KADYEKHK	K[2]ADYEK[2]HK[2]2	NISTmAb_light_chain	182	189	3	182	187	189
JBAD180817R9315S16	446.002	4	957.148	163368	2.14323e+06	0.0708264	-0.046729	16.65	SKADYEKHK	SK[2]ADYEK[2]HK[2]2	NISTmAb_light_chain	181	189	3	182	187	189
JBAD180817R9315S16	446.002	4	962.132	155624	2.37932e+06	0.0613914	-0.046361	16.69	SKADYEKHK	SK[2]ADYEK[2]HK[2]2	NISTmAb_light_chain	181	189	3	182	187	189
JBAD180817R9315S16	470.768	4	1176.31	48924.5	800740	0.0575809	-0.048498	10.41	SKADYEKHKV	SK[2]ADYEK[2]HK[2]V	NISTmAb_light_chain	181	190	3	182	187	189
JBAD180817R9315S16	470.768	4	1177.57	109543	1.23483e+06	0.0814828	-0.048254	12.56	SKADYEKHKV	SK[2]ADYEK[2]HK[2]V	NISTmAb_light_chain	181	190	3	182	187	189
JBAD150917R9487S13	470.781	4	1207.59	10825.6	149649	0.0674597	0.001674	10.09	SKADYEKHKV	SK[2]ADYEK[2]HK[2]V	NISTmAb_light_chain	181	190	3	182	187	189
JBAD150917R9487S13	470.781	4	1238.02	23543.8	270720	0.0800092	0.00155	12.74	SKADYEKHKV	SK[2]ADYEK[2]HK[2]V	NISTmAb_light_chain	181	190	3	182	187	189
JBAD150917R9487S13	470.78	4	1241.06	17189.1	246317	0.0652324	-0.000282	12.18	SKADYEKHKV	SK[2]ADYEK[2]HK[2]V	NISTmAb_light_chain	181	190	3	182	187	189
JBAD210917R9535S24	565.338	3	862.053	38547.8	539762	0.0666559	-0.000159	12.46	KADYEKHK	K[3]ADYEK[3]HK[3]3	NISTmAb_light_chain	182	189	3	182	187	189
JBAD210917R9535S24	446.014	4	930.265	29085.3	373422	0.0722604	0.001247	15.71	SKADYEKHK	SK[3]ADYEK[3]HK[3]3	NISTmAb_light_chain	181	189	3	182	187	189
JBAD210917R9535S24	446.014	4	933.278	72858.4	919765	0.0733998	0.001735	21.01	SKADYEKHK	SK[3]ADYEK[3]HK[3]3	NISTmAb_light_chain	181	189	3	182	187	189
JBAD210917R9535S24	470.782	4	1149.09	13900.5	188188	0.0687842	0.004726	12.05	SKADYEKHKV	SK[3]ADYEK[3]HK[3]V	NISTmAb_light_chain	181	190	3	182	187	189
JBAD210917R9535S24	470.781	4	1150.7	47965.7	616586	0.0721775	0.00265	13.44	SKADYEKHKV	SK[3]ADYEK[3]HK[3]V	NISTmAb_light_chain	181	190	3	182	187	189
JBAD210917R9535S32	681.727	3	1319.01	14372.5	186660	0.0714934	0.003731	10.68	SKADYEKHKVY	SK[3]ADYEK[3]HK[3]VY	NISTmAb_light_chain	181	191	3	182	187	189
JBAD210917R9535S33	565.337	3	848.12	34736.4	485014	0.0668329	-0.001443	12.47	KADYEKHK	K[3]ADYEK[3]HK[3]3	NISTmAb_light_chain	182	189	3	182	187	189
JBAD210917R9535S33	446.014	4	917.946	19200.4	266383	0.0672322	0.002223	16.69	SKADYEKHK	SK[3]ADYEK[3]HK[3]3	NISTmAb_light_chain	181	189	3	182	187	189
JBAD210917R9535S33	446.014	4	920.955	61479.7	853195	0.0672148	0.003931	11.64	SKADYEKHK	SK[3]ADYEK[3]HK[3]3	NISTmAb_light_chain	181	189	3	182	187	189
JBAD210917R9535S33	470.781	4	1138.81	32758.5	463863	0.0659627	0.002162	14.32	SKADYEKHKV	SK[3]ADYEK[3]HK[3]V	NISTmAb_light_chain	181	190	3	182	187	189
JBAD210917R9535S33	470.781	4	1141.73	85218.5	1.1661e+06	0.068103	0.002406	13.35	SKADYEKHKV	SK[3]ADYEK[3]HK[3]V	NISTmAb_light_chain	181	190	3	182	187	189
JBAD150917R9487S13	458.733	2	634.88	16120.2	111562	0.126253	-0.000697	17.24	DYEKH	DYEK[2]H	NISTmAb_light_chain	184	188	1	187
JBAD210917R9535S24	458.734	2	635.068	13712.3	108970	0.111771	0.000219	17.75	DYEKH	DYEK[3]H	NISTmAb_light_chain	184	188	1	187
JBAD180817R9315S01	495.598	3	865.465	15086.7	164128	0.0841825	-0.040093	21.62	KHKVYACE	K[2]HK[2]VYACE	NISTmAb_light_chain	187	194	2	187	189
JBAD180817R9315S01	495.598	3	868.407	249933	2.61323e+06	0.0872927	-0.040735	20.86	KHKVYACE	K[2]HK[2]VYACE	NISTmAb_light_chain	187	194	2	187	189
JBAD180817R9315S01	742.893	2	869.487	81810.9	1.04856e+06	0.0723753	-0.04072	24.47	KHKVYACE	K[2]HK[2]VYACE	NISTmAb_light_chain	187	194	2	187	189
JBAD180817R9315S01	742.894	2	870.782	79274.5	1.06702e+06	0.0691571	-0.040354	27.92	KHKVYACE	K[2]HK[2]VYACE	NISTmAb_light_chain	187	194	2	187	189
JBAD180817R9315S01	495.598	3	900.613	28913.9	462560	0.058831	-0.040549	20.71	KHKVYACE	K[2]HK[2]VYACE	NISTmAb_light_chain	187	194	2	187	189
JBAD180817R9315S01	495.598	3	903.293	0	370773	0	-0.041008	14.75	KHKVYACE	K[2]HK[2]VYACE	NISTmAb_light_chain	187	194	2	187	189
JBAD180817R9315S01	742.893	2	904.417	13843.4	137075	0.091728	-0.040842	25.59	KHKVYACE	K[2]HK[2]VYACE	NISTmAb_light_chain	187	194	2	187	189
JBAD180817R9315S01	742.893	2	906.007	9011.09	111441	0.0748107	-0.041208	21.15	KHKVYACE	K[2]HK[2]VYACE	NISTmAb_light_chain	187	194	2	187	189
JBAD180817R9315S07	635.342	2	787.085	30958	311373	0.0904329	-0.033656	11.79	DYEKHK	DYEK[2]HK[2]2	NISTmAb_light_chain	184	189	2	187	189
JBAD180817R9315S07	635.342	2	788.596	20668.6	207734	0.0904917	-0.033656	11.93	DYEKHK	DYEK[2]HK[2]2	NISTmAb_light_chain	184	189	2	187	189
JBAD180817R9315S10	495.599	3	862.447	85436.5	806331	0.0958059	-0.039268	20.3	KHKVYACE	K[2]HK[2]VYACE	NISTmAb_light_chain	187	194	2	187	189
JBAD180817R9315S10	495.599	3	865.139	281906	2.92165e+06	0.0879977	-0.039178	16.29	KHKVYACE	K[2]HK[2]VYACE	NISTmAb_light_chain	187	194	2	187	189
JBAD180817R9315S10	742.894	2	866.218	126742	1511730	0.0773538	-0.039012	23.4	KHKVYACE	K[2]HK[2]VYACE	NISTmAb_light_chain	187	194	2	187	189
JBAD180817R9315S10	742.895	2	867.517	86549.8	1.16222e+06	0.0693082	-0.03828	14.08	KHKVYACE	K[2]HK[2]VYACE	NISTmAb_light_chain	187	194	2	187	189
JBAD180817R9315S10	495.598	3	897.349	82837.1	956669	0.0796889	-0.039817	13.55	KHKVYACE	K[2]HK[2]VYACE	NISTmAb_light_chain	187	194	2	187	189
JBAD180817R9315S10	495.599	3	900.038	67952.8	812328	0.0771945	-0.039268	21.36	KHKVYACE	K[2]HK[2]VYACE	NISTmAb_light_chain	187	194	2	187	189
JBAD180817R9315S10	742.894	2	901.132	20863.2	204971	0.0923829	-0.039622	23.3	KHKVYACE	K[2]HK[2]VYACE	NISTmAb_light_chain	187	194	2	187	189
JBAD180817R9315S10	742.894	2	902.683	12947.5	144774	0.082091	-0.0395	20.51	KHKVYACE	K[2]HK[2]VYACE	NISTmAb_light_chain	187	194	2	187	189
JBAD180817R9315S16	635.343	2	790.708	29103.2	322469	0.0827802	-0.032924	11.82	DYEKHK	DYEK[2]HK[2]2	NISTmAb_light_chain	184	189	2	187	189
JBAD180817R9315S16	635.343	2	792.231	35587.3	345341	0.0934226	-0.032678	11.94	DYEKHK	DYEK[2]HK[2]2	NISTmAb_light_chain	184	189	2	187	189
JBAD150917R9487S01	495.612	3	878.185	29344	275103	0.0963845	0.000647	16.45	KHKVYACE	K[2]HK[2]VYACE	NISTmAb_light_chain	187	194	2	187	189
JBAD150917R9487S01	742.915	2	879.534	11845.3	140950	0.0775242	0.001394	20.37	KHKVYACE	K[2]HK[2]VYACE	NISTmAb_light_chain	187	194	2	187	189
JBAD150917R9487S01	495.612	3	881.123	64007.2	540503	0.105883	0.001655	16.46	KHKVYACE	K[2]HK[2]VYACE	NISTmAb_light_chain	187	194	2	187	189
JBAD150917R9487S01	742.915	2	882.284	30361.8	261162	0.104149	0.002248	18.13	KHKVYACE	K[2]HK[2]VYACE	NISTmAb_light_chain	187	194	2	187	189
JBAD150917R9487S01	495.611	3	912.455	93258.8	917369	0.0922781	-0.000817	21.6	KHKVYACE	K[2]HK[2]VYACE	NISTmAb_light_chain	187	194	2	187	189
JBAD150917R9487S01	742.914	2	913.567	25880.9	273377	0.0864835	-0.000316	15.73	KHKVYACE	K[2]HK[2]VYACE	NISTmAb_light_chain	187	194	2	187	189
JBAD150917R9487S01	495.611	3	915.154	109105	991300	0.0991501	-0.000541	18.23	KHKVYACE	K[2]HK[2]VYACE	NISTmAb_light_chain	187	194	2	187	189
JBAD150917R9487S01	742.914	2	916.28	15760.7	207967	0.070446	-0.000194	16.5	KHKVYACE	K[2]HK[2]VYACE	NISTmAb_light_chain	187	194	2	187	189
JBAD210917R9535S22	495.612	3	848.038	30171.3	267727	0.101281	0.001106	19.65	KHKVYACE	K[3]HK[3]VYACE	NISTmAb_light_chain	187	194	2	187	189
JBAD210917R9535S22	742.915	2	850.857	47400.9	493889	0.0875703	0.002736	23.58	KHKVYACE	K[3]HK[3]VYACE	NISTmAb_light_chain	187	194	2	187	189
JBAD210917R9535S22	742.915	2	853.712	44548.8	473728	0.0859557	0.00298	21.48	KHKVYACE	K[3]HK[3]VYACE	NISTmAb_light_chain	187	194	2	187	189
JBAD210917R9535S22	495.612	3	879.287	54660.1	554466	0.0897354	0.000464	21.41	KHKVYACE	K[3]HK[3]VYACE	NISTmAb_light_chain	187	194	2	187	189
JBAD210917R9535S22	495.612	3	882.039	46250.6	445680	0.0940186	0.000647	21.42	KHKVYACE	K[3]HK[3]VYACE	NISTmAb_light_chain	187	194	2	187	189
JBAD210917R9535S31	495.612	3	846.573	20752.8	183711	0.101499	0.001655	16.55	KHKVYACE	K[3]HK[3]VYACE	NISTmAb_light_chain	187	194	2	187	189
JBAD210917R9535S31	742.914	2	849.402	50565.9	555808	0.0833907	0.00054	22.17	KHKVYACE	K[3]HK[3]VYACE	NISTmAb_light_chain	187	194	2	187	189
JBAD210917R9535S31	742.914	2	852.253	49973.9	537900	0.0850078	0.000906	22.57	KHKVYACE	K[3]HK[3]VYACE	NISTmAb_light_chain	187	194	2	187	189
JBAD210917R9535S31	495.612	3	877.354	93384.8	897921	0.0942038	0.001016	20.32	KHKVYACE	K[3]HK[3]VYACE	NISTmAb_light_chain	187	194	2	187	189
JBAD210917R9535S31	495.612	3	879.037	65046.8	617959	0.0952361	0.00074	21.54	KHKVYACE	K[3]HK[3]VYACE	NISTmAb_light_chain	187	194	2	187	189
JBAD280218R10700S01	495.611	3	880.6	21497.1	249664	0.0792781	-0.001639	19.72	KHKVYACE	K[2]HK[2]VYACE	NISTmAb_light_chain	187	194	2	187	189
JBAD280218R10700S01	495.612	3	882.135	114639	1.1708e+06	0.0891822	0.000374	20.36	KHKVYACE	K[2]HK[2]VYACE	NISTmAb_light_chain	187	194	2	187	189
JBAD280218R10700S01	495.612	3	884.831	160684	1788315	0.0824446	0.000191	13.89	KHKVYACE	K[2]HK[2]VYACE	NISTmAb_light_chain	187	194	2	187	189
JBAD280218R10700S01	495.612	3	887.468	157006	1.90374e+06	0.0761891	8e-06	14.3	KHKVYACE	K[2]HK[2]VYACE	NISTmAb_light_chain	187	194	2	187	189
JBAD280218R10700S01	495.612	3	890.096	177954	2.04028e+06	0.0802232	0.001199	20.29	KHKVYACE	K[2]HK[2]VYACE	NISTmAb_light_chain	187	194	2	187	189
JBAD280218R10700S01	495.612	3	892.752	118410	1.6578e+06	0.0666644	0.001106	15.24	KHKVYACE	K[2]HK[2]VYACE	NISTmAb_light_chain	187	194	2	187	189
JBAD280218R10700S01	495.612	3	895.429	165943	1.80505e+06	0.0841926	0.001472	20.48	KHKVYACE	K[2]HK[2]VYACE	NISTmAb_light_chain	187	194	2	187	189
JBAD280218R10700S01	495.612	3	898.069	188439	1.95643e+06	0.0878558	0.002114	16.6	KHKVYACE	K[2]HK[2]VYACE	NISTmAb_light_chain	187	194	2	187	189
JBAD280218R10700S01	495.612	3	900.734	129201	1.38313e+06	0.0854314	0.002021	15.28	KHKVYACE	K[2]HK[2]VYACE	NISTmAb_light_chain	187	194	2	187	189
JBAD280218R10700S01	495.612	3	903.402	131099	1.63381e+06	0.0742808	0.002204	13.92	KHKVYACE	K[2]HK[2]VYACE	NISTmAb_light_chain	187	194	2	187	189
JBAD280218R10700S01	495.613	3	906.059	83675.9	964920	0.079798	0.00431	20.11	KHKVYACE	K[2]HK[2]VYACE	NISTmAb_light_chain	187	194	2	187	189
JBAD280218R10700S01	495.613	3	908.732	88161.4	1.16143e+06	0.0705522	0.004676	14.16	KHKVYACE	K[2]HK[2]VYACE	NISTmAb_light_chain	187	194	2	187	189
JBAD280218R10700S01	495.613	3	911.432	104148	941159	0.0996336	0.003578	13.06	KHKVYACE	K[2]HK[2]VYACE	NISTmAb_light_chain	187	194	2	187	189
JBAD280218R10700S01	495.613	3	914.128	59770.2	680448	0.0807467	0.004859	16.18	KHKVYACE	K[2]HK[2]VYACE	NISTmAb_light_chain	187	194	2	187	189
JBAD280218R10700S01	495.613	3	916.827	61545	786621	0.0725624	0.005501	15.15	KHKVYACE	K[2]HK[2]VYACE	NISTmAb_light_chain	187	194	2	187	189
JBAD280218R10700S01	495.613	3	919.555	37698.8	388248	0.0885059	0.005318	19.27	KHKVYACE	K[2]HK[2]VYACE	NISTmAb_light_chain	187	194	2	187	189
JBAD280218R10700S01	495.613	3	922.36	41903.8	447484	0.0856249	0.005042	20.1	KHKVYACE	K[2]HK[2]VYACE	NISTmAb_light_chain	187	194	2	187	189
JBAD280218R10700S01	495.614	3	925.19	18353.6	210139	0.0803249	0.005684	19.2	KHKVYACE	K[2]HK[2]VYACE	NISTmAb_light_chain	187	194	2	187	189
JBAD280218R10700S01	495.614	3	928.103	11536	115350	0.0909166	0.005774	21.76	KHKVYACE	K[2]HK[2]VYACE	NISTmAb_light_chain	187	194	2	187	189
JBAD280218R10700S01	495.614	3	930.366	9646.6	115190	0.0772738	0.005867	24.29	KHKVYACE	K[2]HK[2]VYACE	NISTmAb_light_chain	187	194	2	187	189
JBAD280218R10700S02	495.612	3	865.038	51573.6	517656	0.0906025	0.00074	15.25	KHKVYACE	K[2]HK[2]VYACE	NISTmAb_light_chain	187	194	2	187	189
JBAD280218R10700S02	495.612	3	866.416	120109	1.33862e+06	0.0823385	0.001655	13.91	KHKVYACE	K[2]HK[2]VYACE	NISTmAb_light_chain	187	194	2	187	189
JBAD280218R10700S02	495.612	3	869.043	206911	1.88178e+06	0.0990624	0.002387	20.29	KHKVYACE	K[2]HK[2]VYACE	NISTmAb_light_chain	187	194	2	187	189
JBAD280218R10700S02	495.613	3	871.67	146337	1.81147e+06	0.0747453	0.003761	21.54	KHKVYACE	K[2]HK[2]VYACE	NISTmAb_light_chain	187	194	2	187	189
JBAD280218R10700S02	495.612	3	874.339	180687	2185065	0.076376	0.002114	21.67	KHKVYACE	K[2]HK[2]VYACE	NISTmAb_light_chain	187	194	2	187	189
JBAD280218R10700S02	495.612	3	876.979	189803	1709994	0.0999072	0.00248	21.69	KHKVYACE	K[2]HK[2]VYACE	NISTmAb_light_chain	187	194	2	187	189
JBAD280218R10700S02	495.613	3	879.633	181616	2.05042e+06	0.081368	0.002846	13.47	KHKVYACE	K[2]HK[2]VYACE	NISTmAb_light_chain	187	194	2	187	189
JBAD280218R10700S02	495.613	3	882.29	160903	1525866	0.0953913	0.003395	21.59	KHKVYACE	K[2]HK[2]VYACE	NISTmAb_light_chain	187	194	2	187	189
JBAD280218R10700S02	495.613	3	884.945	160148	1.43973e+06	0.100101	0.00431	21.67	KHKVYACE	K[2]HK[2]VYACE	NISTmAb_light_chain	187	194	2	187	189
JBAD280218R10700S02	495.613	3	887.612	148520	1.28971e+06	0.103266	0.004037	13.89	KHKVYACE	K[2]HK[2]VYACE	NISTmAb_light_chain	187	194	2	187	189
JBAD280218R10700S02	495.614	3	890.301	115733	1180922	0.0892551	0.006233	20.11	KHKVYACE	K[2]HK[2]VYACE	NISTmAb_light_chain	187	194	2	187	189
JBAD280218R10700S02	495.614	3	892.956	131850	1.23431e+06	0.0965114	0.005684	20.39	KHKVYACE	K[2]HK[2]VYACE	NISTmAb_light_chain	187	194	2	187	189
JBAD280218R10700S02	495.614	3	895.659	71201.7	890993	0.0739993	0.00605	20.48	KHKVYACE	K[2]HK[2]VYACE	NISTmAb_light_chain	187	194	2	187	189
JBAD280218R10700S02	495.614	3	898.389	63436.2	816187	0.0721174	0.005867	20.4	KHKVYACE	K[2]HK[2]VYACE	NISTmAb_light_chain	187	194	2	187	189
JBAD280218R10700S02	495.614	3	901.087	64053.8	627533	0.0926185	0.006416	19.27	KHKVYACE	K[2]HK[2]VYACE	NISTmAb_light_chain	187	194	2	187	189
JBAD280218R10700S02	495.614	3	903.809	51564.1	610208	0.0779183	0.007331	19.85	KHKVYACE	K[2]HK[2]VYACE	NISTmAb_light_chain	187	194	2	187	189
JBAD280218R10700S02	495.614	3	906.562	35397.6	381285	0.0849509	0.008063	20.42	KHKVYACE	K[2]HK[2]VYACE	NISTmAb_light_chain	187	194	2	187	189
JBAD280218R10700S02	495.614	3	909.415	9298.62	125760	0.0688488	0.008429	14.64	KHKVYACE	K[2]HK[2]VYACE	NISTmAb_light_chain	187	194	2	187	189
JBAD280218R10700S02	495.614	3	912.429	10449.5	132408	0.073146	0.007331	16.14	KHKVYACE	K[2]HK[2]VYACE	NISTmAb_light_chain	187	194	2	187	189
JBAD280218R10700S03	495.612	3	885.867	34675.8	410474	0.077897	0.001565	12.96	KHKVYACE	K[2]HK[2]VYACE	NISTmAb_light_chain	187	194	2	187	189
JBAD280218R10700S03	495.612	3	888.703	113384	1.31932e+06	0.0791397	0.000464	21.62	KHKVYACE	K[2]HK[2]VYACE	NISTmAb_light_chain	187	194	2	187	189
JBAD280218R10700S03	495.612	3	891.342	256332	2.15467e+06	0.106318	0.001016	21.58	KHKVYACE	K[2]HK[2]VYACE	NISTmAb_light_chain	187	194	2	187	189
JBAD280218R10700S03	495.612	3	893.978	220748	2.20171e+06	0.0911258	0.001565	22.78	KHKVYACE	K[2]HK[2]VYACE	NISTmAb_light_chain	187	194	2	187	189
JBAD280218R10700S03	495.612	3	896.628	147502	1.70778e+06	0.0795041	0.001382	15.11	KHKVYACE	K[2]HK[2]VYACE	NISTmAb_light_chain	187	194	2	187	189
JBAD280218R10700S03	495.612	3	899.28	243322	2.10279e+06	0.103713	0.002297	22.79	KHKVYACE	K[2]HK[2]VYACE	NISTmAb_light_chain	187	194	2	187	189
JBAD280218R10700S03	495.613	3	901.934	203773	2.01792e+06	0.0917198	0.003029	21.27	KHKVYACE	K[2]HK[2]VYACE	NISTmAb_light_chain	187	194	2	187	189
JBAD280218R10700S03	495.613	3	904.595	180725	1.81003e+06	0.0907823	0.003485	15.25	KHKVYACE	K[2]HK[2]VYACE	NISTmAb_light_chain	187	194	2	187	189
JBAD280218R10700S03	495.613	3	907.259	119253	1.42861e+06	0.0770434	0.00422	13.88	KHKVYACE	K[2]HK[2]VYACE	NISTmAb_light_chain	187	194	2	187	189
JBAD280218R10700S03	495.613	3	909.929	110617	1.20371e+06	0.0841624	0.003944	14.48	KHKVYACE	K[2]HK[2]VYACE	NISTmAb_light_chain	187	194	2	187	189
JBAD280218R10700S03	495.613	3	912.599	100797	1.08853e+06	0.0847517	0.004493	20.43	KHKVYACE	K[2]HK[2]VYACE	NISTmAb_light_chain	187	194	2	187	189
JBAD280218R10700S03	495.613	3	915.311	99939.7	1111582	0.0824911	0.004493	20.47	KHKVYACE	K[2]HK[2]VYACE	NISTmAb_light_chain	187	194	2	187	189
JBAD280218R10700S03	495.613	3	918.027	70983.5	631759	0.101009	0.004952	20.12	KHKVYACE	K[2]HK[2]VYACE	NISTmAb_light_chain	187	194	2	187	189
JBAD280218R10700S03	495.614	3	920.774	77394.7	741667	0.094492	0.005684	21.5	KHKVYACE	K[2]HK[2]VYACE	NISTmAb_light_chain	187	194	2	187	189
JBAD280218R10700S03	495.612	3	923.517	33852.8	346445	0.0890164	0.001472	15.12	KHKVYACE	K[2]HK[2]VYACE	NISTmAb_light_chain	187	194	2	187	189
JBAD280218R10700S03	495.612	3	926.308	27925	293629	0.0868438	-0.000451	12.72	KHKVYACE	K[2]HK[2]VYACE	NISTmAb_light_chain	187	194	2	187	189
JBAD280218R10700S03	495.612	3	929.187	26702.1	301320	0.0814032	-0.000358	12.81	KHKVYACE	K[2]HK[2]VYACE	NISTmAb_light_chain	187	194	2	187	189
JBAD280218R10700S03	495.613	3	932.116	17751.6	198058	0.0822556	0.002846	13.93	KHKVYACE	K[2]HK[2]VYACE	NISTmAb_light_chain	187	194	2	187	189
JBAD280218R10700S03	495.612	3	935.111	10223.4	130706	0.0725425	0.002021	22.5	KHKVYACE	K[2]HK[2]VYACE	NISTmAb_light_chain	187	194	2	187	189
JBAD280218R10700S04	495.612	3	860.277	95505.5	1.10032e+06	0.0798657	0.001565	15.76	KHKVYACE	K[2]HK[2]VYACE	NISTmAb_light_chain	187	194	2	187	189
JBAD280218R10700S04	495.612	3	862.984	161519	1.45637e+06	0.0998337	0.000557	22.73	KHKVYACE	K[2]HK[2]VYACE	NISTmAb_light_chain	187	194	2	187	189
JBAD280218R10700S04	495.612	3	865.605	209729	2.11366e+06	0.0902685	0.001016	20.4	KHKVYACE	K[2]HK[2]VYACE	NISTmAb_light_chain	187	194	2	187	189
JBAD280218R10700S04	495.612	3	871.238	153260	1.72379e+06	0.0816494	0.002297	21.71	KHKVYACE	K[2]HK[2]VYACE	NISTmAb_light_chain	187	194	2	187	189
JBAD280218R10700S04	495.612	3	873.896	206406	1.98067e+06	0.0943756	0.002204	14.24	KHKVYACE	K[2]HK[2]VYACE	NISTmAb_light_chain	187	194	2	187	189
JBAD280218R10700S04	495.613	3	876.55	154180	1.74137e+06	0.0813378	0.003119	13.9	KHKVYACE	K[2]HK[2]VYACE	NISTmAb_light_chain	187	194	2	187	189
JBAD280218R10700S04	495.613	3	879.206	161474	1.5279e+06	0.0955824	0.003485	15.17	KHKVYACE	K[2]HK[2]VYACE	NISTmAb_light_chain	187	194	2	187	189
JBAD280218R10700S04	495.613	3	881.868	174023	1.69208e+06	0.0932547	0.00431	13.84	KHKVYACE	K[2]HK[2]VYACE	NISTmAb_light_chain	187	194	2	187	189
JBAD280218R10700S04	495.613	3	884.535	162201	1.48782e+06	0.0983025	0.004403	15.23	KHKVYACE	K[2]HK[2]VYACE	NISTmAb_light_chain	187	194	2	187	189
JBAD280218R10700S04	495.613	3	887.201	142762	1.40715e+06	0.0921098	0.005501	12.93	KHKVYACE	K[2]HK[2]VYACE	NISTmAb_light_chain	187	194	2	187	189
JBAD280218R10700S04	495.614	3	889.901	94735	1003538	0.0862581	0.006416	15.24	KHKVYACE	K[2]HK[2]VYACE	NISTmAb_light_chain	187	194	2	187	189
JBAD280218R10700S04	495.614	3	892.58	86544.5	880170	0.0895244	0.005774	19.11	KHKVYACE	K[2]HK[2]VYACE	NISTmAb_light_chain	187	194	2	187	189
JBAD280218R10700S04	495.614	3	895.303	60387.6	616674	0.0891907	0.006599	14.4	KHKVYACE	K[2]HK[2]VYACE	NISTmAb_light_chain	187	194	2	187	189
JBAD280218R10700S04	495.612	3	898.039	43405	472171	0.0841875	0.000647	20.56	KHKVYACE	K[2]HK[2]VYACE	NISTmAb_light_chain	187	194	2	187	189
JBAD280218R10700S04	495.612	3	900.815	31643.6	366675	0.079443	0.001748	15.21	KHKVYACE	K[2]HK[2]VYACE	NISTmAb_light_chain	187	194	2	187	189
JBAD280218R10700S04	495.612	3	903.629	28071.6	285048	0.0896513	0.001199	21.77	KHKVYACE	K[2]HK[2]VYACE	NISTmAb_light_chain	187	194	2	187	189
JBAD280218R10700S04	495.612	3	908.779	12024	131060	0.0840341	-8.5e-05	16.32	KHKVYACE	K[2]HK[2]VYACE	NISTmAb_light_chain	187	194	2	187	189
JBAD180817R9315S01	420.899	3	1145.81	3782.76	116807	0.0313689	-0.032874	18.33	SPVTKSFNR	SPVTK[2]SFNR	NISTmAb_light_chain	202	210	1	206
JBAD180817R9315S01	496.513	4	1524.88	5663.62	119010	0.0454274	-0.054129	34.2	VTHQGLSSPVTKSFNR	VTHQGLSSPVTK[2]SFNR	NISTmAb_light_chain	195	210	1	206
JBAD180817R9315S01	661.682	3	1526.18	10989.3	230731	0.0454631	-0.054237	38.01	VTHQGLSSPVTKSFNR	VTHQGLSSPVTK[2]SFNR	NISTmAb_light_chain	195	210	1	206
JBAD180817R9315S01	661.682	3	1527.62	0	609616	0	-0.054603	18.53	VTHQGLSSPVTKSFNR	VTHQGLSSPVTK[2]SFNR	NISTmAb_light_chain	195	210	1	206
JBAD180817R9315S01	992.02	2	1528.75	3715.06	128941	0.0280051	-0.052027	23.36	VTHQGLSSPVTKSFNR	VTHQGLSSPVTK[2]SFNR	NISTmAb_light_chain	195	210	1	206
JBAD180817R9315S01	992.021	2	1530.28	4366.84	132166	0.0319838	-0.050197	53.67	VTHQGLSSPVTKSFNR	VTHQGLSSPVTK[2]SFNR	NISTmAb_light_chain	195	210	1	206
JBAD180817R9315S01	496.514	4	1557.53	31175.2	505628	0.0580758	-0.052785	23.93	VTHQGLSSPVTKSFNR	VTHQGLSSPVTK[2]SFNR	NISTmAb_light_chain	195	210	1	206
JBAD180817R9315S01	496.513	4	1560.2	0	448627	0	-0.053397	20.95	VTHQGLSSPVTKSFNR	VTHQGLSSPVTK[2]SFNR	NISTmAb_light_chain	195	210	1	206
JBAD180817R9315S01	661.682	3	1561.33	6544.91	250448	0.0254673	-0.054603	33.4	VTHQGLSSPVTKSFNR	VTHQGLSSPVTK[2]SFNR	NISTmAb_light_chain	195	210	1	206
JBAD180817R9315S01	661.682	3	1562.71	6844.02	228315	0.0291038	-0.052773	21.85	VTHQGLSSPVTKSFNR	VTHQGLSSPVTK[2]SFNR	NISTmAb_light_chain	195	210	1	206
JBAD180817R9315S01	571.637	3	1926.36	6037.19	114919	0.0499123	-0.044792	31.17	VTHQGLSSPVTKSF	VTHQGLSSPVTK[2]SF	NISTmAb_light_chain	195	208	1	206
JBAD180817R9315S01	571.637	3	1929.32	10838.6	231751	0.0446786	-0.04406	28.38	VTHQGLSSPVTKSF	VTHQGLSSPVTK[2]SF	NISTmAb_light_chain	195	208	1	206
JBAD180817R9315S04	539.29	2	1599.57	9628.78	340295	0.0275168	-0.029567	12.48	SSPVTKSF	SSPVTK[2]SF	NISTmAb_light_chain	201	208	1	206
JBAD180817R9315S04	539.29	2	1602.31	32541.9	1.11238e+06	0.0284227	-0.028713	39.82	SSPVTKSF	SSPVTK[2]SF	NISTmAb_light_chain	201	208	1	206
JBAD180817R9315S04	539.29	2	1634.43	24215.6	614939	0.037887	-0.028469	18.24	SSPVTKSF	SSPVTK[2]SF	NISTmAb_light_chain	201	208	1	206
JBAD180817R9315S04	539.29	2	1637.12	20640.6	459364	0.0430009	-0.028957	16.61	SSPVTKSF	SSPVTK[2]SF	NISTmAb_light_chain	201	208	1	206
JBAD180817R9315S07	441.878	3	824.125	28669.8	740439	0.0372767	-0.035347	18.77	TKSFNRGEC	TK[2]SFNRGEC	NISTmAb_light_chain	205	213	1	206
JBAD180817R9315S07	662.313	2	826.604	14229.1	366750	0.0373486	-0.03619	13.36	TKSFNRGEC	TK[2]SFNRGEC	NISTmAb_light_chain	205	213	1	206
JBAD180817R9315S10	496.514	4	1520.89	33246.4	661630	0.0478451	-0.050953	22.92	VTHQGLSSPVTKSFNR	VTHQGLSSPVTK[2]SFNR	NISTmAb_light_chain	195	210	1	206
JBAD180817R9315S10	661.683	3	1522.01	18376.7	566985	0.0313937	-0.051126	30.11	VTHQGLSSPVTKSFNR	VTHQGLSSPVTK[2]SFNR	NISTmAb_light_chain	195	210	1	206
JBAD180817R9315S10	496.514	4	1523.31	65325.1	2.24073e+06	0.0283276	-0.051445	31.98	VTHQGLSSPVTKSFNR	VTHQGLSSPVTK[2]SFNR	NISTmAb_light_chain	195	210	1	206
JBAD180817R9315S10	661.682	3	1524.42	49688.3	1.05181e+06	0.0451098	-0.052407	33.86	VTHQGLSSPVTKSFNR	VTHQGLSSPVTK[2]SFNR	NISTmAb_light_chain	195	210	1	206
JBAD180817R9315S10	992.022	2	1525.65	5454	186919	0.0283512	-0.049221	32.72	VTHQGLSSPVTKSFNR	VTHQGLSSPVTK[2]SFNR	NISTmAb_light_chain	195	210	1	206
JBAD180817R9315S10	992.022	2	1528.61	8289.38	175654	0.0450649	-0.049221	36.83	VTHQGLSSPVTKSFNR	VTHQGLSSPVTK[2]SFNR	NISTmAb_light_chain	195	210	1	206
JBAD180817R9315S10	496.514	4	1555.48	70081.2	1.22193e+06	0.0542419	-0.052421	24.42	VTHQGLSSPVTKSFNR	VTHQGLSSPVTK[2]SFNR	NISTmAb_light_chain	195	210	1	206
JBAD180817R9315S10	661.682	3	1556.61	0	406413	0	-0.053688	38.87	VTHQGLSSPVTKSFNR	VTHQGLSSPVTK[2]SFNR	NISTmAb_light_chain	195	210	1	206
JBAD180817R9315S10	496.514	4	1557.87	35771.5	1.04081e+06	0.0332269	-0.050221	21.14	VTHQGLSSPVTKSFNR	VTHQGLSSPVTK[2]SFNR	NISTmAb_light_chain	195	210	1	206
JBAD180817R9315S10	661.683	3	1558.98	20951.3	412791	0.0483036	-0.051309	41	VTHQGLSSPVTKSFNR	VTHQGLSSPVTK[2]SFNR	NISTmAb_light_chain	195	210	1	206
JBAD180817R9315S13	539.29	2	1601.89	8153.79	257204	0.0307275	-0.028347	18.05	SSPVTKSF	SSPVTK[2]SF	NISTmAb_light_chain	201	208	1	206
JBAD180817R9315S13	539.29	2	1603.29	48147.2	1119458	0.0412358	-0.029201	42.23	SSPVTKSF	SSPVTK[2]SF	NISTmAb_light_chain	201	208	1	206
JBAD180817R9315S13	539.291	2	1635.54	45214.9	1.00239e+06	0.0431601	-0.027491	39.87	SSPVTKSF	SSPVTK[2]SF	NISTmAb_light_chain	201	208	1	206
JBAD180817R9315S13	539.291	2	1638.21	25406.8	610407	0.0399595	-0.028225	14.45	SSPVTKSF	SSPVTK[2]SF	NISTmAb_light_chain	201	208	1	206
JBAD180817R9315S16	441.879	3	827.902	0	517145	0	-0.033973	17.23	TKSFNRGEC	TK[2]SFNRGEC	NISTmAb_light_chain	205	213	1	206
JBAD180817R9315S16	441.879	3	830.393	45644.6	1.11539e+06	0.0393138	-0.034339	17.56	TKSFNRGEC	TK[2]SFNRGEC	NISTmAb_light_chain	205	213	1	206
JBAD150917R9487S01	496.528	4	1513.76	9373.05	311759	0.0291875	0.003367	28.42	VTHQGLSSPVTKSFNR	VTHQGLSSPVTK[2]SFNR	NISTmAb_light_chain	195	210	1	206
JBAD150917R9487S01	661.701	3	1515.02	18079.9	401068	0.0431349	0.002892	40.86	VTHQGLSSPVTKSFNR	VTHQGLSSPVTK[2]SFNR	NISTmAb_light_chain	195	210	1	206
JBAD150917R9487S01	496.527	4	1544.75	11254.7	346923	0.0314221	0.002879	28.51	VTHQGLSSPVTKSFNR	VTHQGLSSPVTK[2]SFNR	NISTmAb_light_chain	195	210	1	206
JBAD150917R9487S01	661.7	3	1546.02	8949.76	179126	0.0475859	0.001425	59.33	VTHQGLSSPVTKSFNR	VTHQGLSSPVTK[2]SFNR	NISTmAb_light_chain	195	210	1	206
JBAD150917R9487S01	496.527	4	1547.61	11698.3	242808	0.0459645	0.002879	24.22	VTHQGLSSPVTKSFNR	VTHQGLSSPVTK[2]SFNR	NISTmAb_light_chain	195	210	1	206
JBAD150917R9487S07	539.305	2	1600.28	17705.1	395820	0.0428149	9.7e-05	13.97	SSPVTKSF	SSPVTK[2]SF	NISTmAb_light_chain	201	208	1	206
JBAD150917R9487S07	539.306	2	1633.18	14680	343125	0.0410279	0.002293	12.96	SSPVTKSF	SSPVTK[2]SF	NISTmAb_light_chain	201	208	1	206
JBAD150917R9487S07	539.305	2	1636.06	11045.9	260137	0.0407322	0.001439	14.51	SSPVTKSF	SSPVTK[2]SF	NISTmAb_light_chain	201	208	1	206
JBAD150917R9487S13	441.891	3	820.711	22157	534282	0.0398194	0.002189	18.74	TKSFNRGEC	TK[2]SFNRGEC	NISTmAb_light_chain	205	213	1	206
JBAD150917R9487S13	662.331	2	823.473	13681.6	245132	0.0528629	-0.001032	12.24	TKSFNRGEC	TK[2]SFNRGEC	NISTmAb_light_chain	205	213	1	206
JBAD210917R9535S22	496.527	4	1494.99	9403.07	257980	0.035167	0.001779	25.05	VTHQGLSSPVTKSFNR	VTHQGLSSPVTK[3]SFNR	NISTmAb_light_chain	195	210	1	206
JBAD210917R9535S22	661.701	3	1496.34	11855.4	269294	0.0421677	0.00216	29.21	VTHQGLSSPVTKSFNR	VTHQGLSSPVTK[3]SFNR	NISTmAb_light_chain	195	210	1	206
JBAD210917R9535S22	661.7	3	1497.65	24650.3	747369	0.0319297	0.001242	33.02	VTHQGLSSPVTKSFNR	VTHQGLSSPVTK[3]SFNR	NISTmAb_light_chain	195	210	1	206
JBAD210917R9535S22	496.527	4	1525.67	46657.6	722446	0.0606649	0.001291	26.01	VTHQGLSSPVTKSFNR	VTHQGLSSPVTK[3]SFNR	NISTmAb_light_chain	195	210	1	206
JBAD210917R9535S22	496.526	4	1527.37	0	543221	0	-0.001273	25.49	VTHQGLSSPVTKSFNR	VTHQGLSSPVTK[3]SFNR	NISTmAb_light_chain	195	210	1	206
JBAD210917R9535S22	661.7	3	1529.08	4522.83	145272	0.0301934	0.000693	31.84	VTHQGLSSPVTKSFNR	VTHQGLSSPVTK[3]SFNR	NISTmAb_light_chain	195	210	1	206
JBAD210917R9535S22	661.701	3	1531.06	5445.02	142187	0.0368825	0.003441	31	VTHQGLSSPVTKSFNR	VTHQGLSSPVTK[3]SFNR	NISTmAb_light_chain	195	210	1	206
JBAD210917R9535S23	539.305	2	1573.83	23676.6	605873	0.0376088	0.001561	17.96	SSPVTKSF	SSPVTK[3]SF	NISTmAb_light_chain	201	208	1	206
JBAD210917R9535S23	539.306	2	1609.66	10600.9	222331	0.0455109	0.003269	15.33	SSPVTKSF	SSPVTK[3]SF	NISTmAb_light_chain	201	208	1	206
JBAD210917R9535S23	539.306	2	1612.65	7285.58	202541	0.0347219	0.003025	12.98	SSPVTKSF	SSPVTK[3]SF	NISTmAb_light_chain	201	208	1	206
JBAD210917R9535S24	441.891	3	811.248	19071.3	567345	0.0325217	0.002189	18.1	TKSFNRGEC	TK[3]SFNRGEC	NISTmAb_light_chain	205	213	1	206
JBAD210917R9535S24	662.333	2	812.372	16363.5	323596	0.0481336	0.002264	15.94	TKSFNRGEC	TK[3]SFNRGEC	NISTmAb_light_chain	205	213	1	206
JBAD210917R9535S24	662.332	2	813.901	12395.7	282484	0.0420364	0.000798	15.73	TKSFNRGEC	TK[3]SFNRGEC	NISTmAb_light_chain	205	213	1	206
JBAD210917R9535S31	496.527	4	1494.04	23553.3	707795	0.0322052	0.001291	15.65	VTHQGLSSPVTKSFNR	VTHQGLSSPVTK[3]SFNR	NISTmAb_light_chain	195	210	1	206
JBAD210917R9535S31	661.7	3	1495.2	15353.1	392168	0.0376743	0.000327	36.89	VTHQGLSSPVTKSFNR	VTHQGLSSPVTK[3]SFNR	NISTmAb_light_chain	195	210	1	206
JBAD210917R9535S31	496.528	4	1525.8	28466	572806	0.047343	0.004831	22.96	VTHQGLSSPVTKSFNR	VTHQGLSSPVTK[3]SFNR	NISTmAb_light_chain	195	210	1	206
JBAD210917R9535S31	661.701	3	1526.99	10959.4	230863	0.0453199	0.003624	32.82	VTHQGLSSPVTKSFNR	VTHQGLSSPVTK[3]SFNR	NISTmAb_light_chain	195	210	1	206
JBAD210917R9535S31	496.527	4	1528.53	19693	504254	0.0375859	0.002999	33.17	VTHQGLSSPVTKSFNR	VTHQGLSSPVTK[3]SFNR	NISTmAb_light_chain	195	210	1	206
JBAD210917R9535S31	661.701	3	1529.75	9371.64	192377	0.0464521	0.001791	32.66	VTHQGLSSPVTKSFNR	VTHQGLSSPVTK[3]SFNR	NISTmAb_light_chain	195	210	1	206
JBAD210917R9535S32	539.305	2	1562.64	7375.09	195419	0.0363674	0.001195	11.22	SSPVTKSF	SSPVTK[3]SF	NISTmAb_light_chain	201	208	1	206
JBAD210917R9535S32	539.305	2	1565.59	55012.6	1146165	0.0457989	0.001195	12.76	SSPVTKSF	SSPVTK[3]SF	NISTmAb_light_chain	201	208	1	206
JBAD210917R9535S32	539.306	2	1598.09	30348.4	609276	0.0474472	0.002415	17.68	SSPVTKSF	SSPVTK[3]SF	NISTmAb_light_chain	201	208	1	206
JBAD210917R9535S32	539.306	2	1603.96	14793.9	321294	0.0440181	0.002293	17.19	SSPVTKSF	SSPVTK[3]SF	NISTmAb_light_chain	201	208	1	206
JBAD210917R9535S33	441.89	3	799.328	23665.3	630925	0.0361528	0.000266	16.74	TKSFNRGEC	TK[3]SFNRGEC	NISTmAb_light_chain	205	213	1	206
JBAD210917R9535S33	662.332	2	800.447	6616.13	270698	0.0238579	0.000554	10.44	TKSFNRGEC	TK[3]SFNRGEC	NISTmAb_light_chain	205	213	1	206
JBAD210917R9535S33	441.89	3	801.984	28197.6	609824	0.0441954	0.000359	19.81	TKSFNRGEC	TK[3]SFNRGEC	NISTmAb_light_chain	205	213	1	206
JBAD210917R9535S33	662.331	2	803.118	15678.8	345871	0.0433655	0.000188	10.55	TKSFNRGEC	TK[3]SFNRGEC	NISTmAb_light_chain	205	213	1	206
JBAD180817R9315S10	1059.51	2	2217.89	24468.8	442800	0.0523656	-0.054927	64.29	DIQMTQSPSTLSASVGDR	[3]DIQMTQSPSTLSASVGDR	NISTmAb_light_chain	1	18	0
JBAD180817R9315S10	1059.51	2	2247	9316.05	130325	0.0667141	-0.054927	50.74	DIQMTQSPSTLSASVGDR	[3]DIQMTQSPSTLSASVGDR	NISTmAb_light_chain	1	18	0
JBAD210917R9535S22	1059.53	2	2199.95	17975.8	178978	0.0912692	0.002445	61.87	DIQMTQSPSTLSASVGDR	[2]DIQMTQSPSTLSASVGDR	NISTmAb_light_chain	1	18	0
JBAD210917R9535S22	1059.53	2	2202.68	44844.7	508542	0.0810369	0.001469	77.54	DIQMTQSPSTLSASVGDR	[2]DIQMTQSPSTLSASVGDR	NISTmAb_light_chain	1	18	0
JBAD210917R9535S31	1059.53	2	2197.85	23705.4	340052	0.0651683	0.002689	81.21	DIQMTQSPSTLSASVGDR	[2]DIQMTQSPSTLSASVGDR	NISTmAb_light_chain	1	18	0

## Sheet: 15x TMT to mAb Ratio
MS File Name	m/z	z	Retention Time	Intensity-TMT126 Report	Intensity TMT-127 reporter	Site Occupancy	Delta Mass	Mascot Score	Peptide Sequence	Modifications	Protein	Peptide: StartAA	Peptide: EndAA	# Lysines	Lysine AA Positions
JBAD290917R9599S05	506.318	2	1211.92	9029.6	127289	0.066239	0.001562	37.44	VKPTQTL	VK[2]PTQTL	NISTmAb_heavy_chain	12	18	1	13
JBAD290917R9599S05	574.672	3	1868.73	27461.9	363528	0.0702369	0.003958	45.57	RESGPALVKPTQTL	RESGPALVK[2]PTQTL	NISTmAb_heavy_chain	5	18	1	13
JBAD290917R9599S05	861.505	2	1869.94	17752.2	264459	0.062904	0.004643	27.78	RESGPALVKPTQTL	RESGPALVK[2]PTQTL	NISTmAb_heavy_chain	5	18	1	13
JBAD290917R9599S05	861.506	2	1871.53	22673.8	307872	0.068595	0.005253	35.27	RESGPALVKPTQTL	RESGPALVK[2]PTQTL	NISTmAb_heavy_chain	5	18	1	13
JBAD290917R9599S05	574.672	3	1901.97	24656.2	332061	0.0691198	0.003409	29.88	RESGPALVKPTQTL	RESGPALVK[2]PTQTL	NISTmAb_heavy_chain	5	18	1	13
JBAD290917R9599S05	861.505	2	1903.24	8471.88	121160	0.0653532	0.003911	32.77	RESGPALVKPTQTL	RESGPALVK[2]PTQTL	NISTmAb_heavy_chain	5	18	1	13
JBAD290917R9599S05	574.672	3	1904.85	8674.27	204696	0.0406536	0.003592	34.63	RESGPALVKPTQTL	RESGPALVK[2]PTQTL	NISTmAb_heavy_chain	5	18	1	13
JBAD290917R9599S17	574.672	3	1861.98	16918.3	268011	0.0593771	0.001396	35.9	RESGPALVKPTQTL	RESGPALVK[2]PTQTL	NISTmAb_heavy_chain	5	18	1	13
JBAD290917R9599S17	861.505	2	1863.21	12305.4	184612	0.06249	0.002813	34.93	RESGPALVKPTQTL	RESGPALVK[2]PTQTL	NISTmAb_heavy_chain	5	18	1	13
JBAD290917R9599S17	861.503	2	1864.8	14985.7	249993	0.0565543	0.000493	30.76	RESGPALVKPTQTL	RESGPALVK[2]PTQTL	NISTmAb_heavy_chain	5	18	1	13
JBAD290917R9599S17	574.672	3	1895.22	23614.8	349548	0.0632829	0.003592	40.09	RESGPALVKPTQTL	RESGPALVK[2]PTQTL	NISTmAb_heavy_chain	5	18	1	13
JBAD290917R9599S17	574.673	3	1898.1	10843.4	203791	0.0505202	0.005974	33.74	RESGPALVKPTQTL	RESGPALVK[2]PTQTL	NISTmAb_heavy_chain	5	18	1	13
JBAD150917R9487S09	506.319	2	1224.83	13082.5	287832	0.0434759	0.00205	33.19	VKPTQTL	VK[2]PTQTL	NISTmAb_heavy_chain	12	18	1	13
JBAD150917R9487S09	574.672	3	1881.04	9562.51	183373	0.0495631	0.001762	40.24	RESGPALVKPTQTL	RESGPALVK[2]PTQTL	NISTmAb_heavy_chain	5	18	1	13
JBAD150917R9487S09	574.672	3	1883.87	65851.5	918303	0.0669117	0.00103	39.27	RESGPALVKPTQTL	RESGPALVK[2]PTQTL	NISTmAb_heavy_chain	5	18	1	13
JBAD150917R9487S09	861.504	2	1884.98	25707.8	372849	0.0645021	0.001347	39.45	RESGPALVKPTQTL	RESGPALVK[2]PTQTL	NISTmAb_heavy_chain	5	18	1	13
JBAD150917R9487S09	861.504	2	1886.51	19773.1	323944	0.0575272	0.001225	36.77	RESGPALVKPTQTL	RESGPALVK[2]PTQTL	NISTmAb_heavy_chain	5	18	1	13
JBAD150917R9487S09	574.673	3	1916.47	12364.8	199338	0.0584066	0.004141	33.19	RESGPALVKPTQTL	RESGPALVK[2]PTQTL	NISTmAb_heavy_chain	5	18	1	13
JBAD150917R9487S09	574.672	3	1919.37	12437.4	183446	0.0634942	0.003775	31.56	RESGPALVKPTQTL	RESGPALVK[2]PTQTL	NISTmAb_heavy_chain	5	18	1	13
JBAD210917R9535S04	506.319	2	1197.01	9311.86	128115	0.0677587	0.00382	37.38	VKPTQTL	VK[3]PTQTL	NISTmAb_heavy_chain	12	18	1	13
JBAD210917R9535S04	506.32	2	1198.53	7024.15	121451	0.0546734	0.004004	33.16	VKPTQTL	VK[3]PTQTL	NISTmAb_heavy_chain	12	18	1	13
JBAD210917R9535S04	574.672	3	1861.35	14421.1	274117	0.0499798	0.002311	41.21	RESGPALVKPTQTL	RESGPALVK[3]PTQTL	NISTmAb_heavy_chain	5	18	1	13
JBAD210917R9535S04	861.505	2	1862.53	16806.8	274197	0.0577546	0.002813	34.31	RESGPALVKPTQTL	RESGPALVK[3]PTQTL	NISTmAb_heavy_chain	5	18	1	13
JBAD210917R9535S04	574.672	3	1864.06	54209.2	923900	0.0554225	0.003775	32.54	RESGPALVKPTQTL	RESGPALVK[3]PTQTL	NISTmAb_heavy_chain	5	18	1	13
JBAD210917R9535S04	861.505	2	1865.17	21879.9	339828	0.0604906	0.004399	33.87	RESGPALVKPTQTL	RESGPALVK[3]PTQTL	NISTmAb_heavy_chain	5	18	1	13
JBAD210917R9535S04	574.672	3	1897.07	9301.11	117098	0.0735855	0.003592	34.83	RESGPALVKPTQTL	RESGPALVK[3]PTQTL	NISTmAb_heavy_chain	5	18	1	13
JBAD210917R9535S13	506.318	2	1197.66	12447.9	227258	0.0519298	0.000218	38.36	VKPTQTL	VK[3]PTQTL	NISTmAb_heavy_chain	12	18	1	13
JBAD210917R9535S13	574.672	3	1847.32	10710.7	161572	0.0621697	0.003592	35.02	RESGPALVKPTQTL	RESGPALVK[3]PTQTL	NISTmAb_heavy_chain	5	18	1	13
JBAD210917R9535S13	574.672	3	1850.29	93562.7	1.26334e+06	0.0689532	0.003775	28.56	RESGPALVKPTQTL	RESGPALVK[3]PTQTL	NISTmAb_heavy_chain	5	18	1	13
JBAD210917R9535S13	861.506	2	1851.4	21605.3	298868	0.0674171	0.005009	34.91	RESGPALVKPTQTL	RESGPALVK[3]PTQTL	NISTmAb_heavy_chain	5	18	1	13
JBAD210917R9535S13	861.505	2	1852.95	21587.2	335531	0.0604482	0.003667	33.59	RESGPALVKPTQTL	RESGPALVK[3]PTQTL	NISTmAb_heavy_chain	5	18	1	13
JBAD210917R9535S13	574.672	3	1883.33	22044.8	333094	0.0620737	0.00286	41.19	RESGPALVKPTQTL	RESGPALVK[3]PTQTL	NISTmAb_heavy_chain	5	18	1	13
JBAD210917R9535S13	574.672	3	1886.15	13476.5	184678	0.0680101	0.002677	29.54	RESGPALVKPTQTL	RESGPALVK[3]PTQTL	NISTmAb_heavy_chain	5	18	1	13
JBAD180817R9315S05	506.304	2	1242.22	16716.6	262186	0.0599368	-0.027186	37.48	VKPTQTL	VK[2]PTQTL	NISTmAb_heavy_chain	12	18	1	13
JBAD180817R9315S05	506.304	2	1244.89	13044.9	277824	0.044848	-0.027124	37.4	VKPTQTL	VK[2]PTQTL	NISTmAb_heavy_chain	12	18	1	13
JBAD180817R9315S05	574.655	3	1901.76	27658.7	405715	0.0638219	-0.048044	30.36	RESGPALVKPTQTL	RESGPALVK[2]PTQTL	NISTmAb_heavy_chain	5	18	1	13
JBAD180817R9315S05	861.48	2	1904.49	30154.6	470289	0.0602558	-0.046749	37.57	RESGPALVKPTQTL	RESGPALVK[2]PTQTL	NISTmAb_heavy_chain	5	18	1	13
JBAD180817R9315S05	861.48	2	1907.32	26989.3	416718	0.0608268	-0.046627	35.69	RESGPALVKPTQTL	RESGPALVK[2]PTQTL	NISTmAb_heavy_chain	5	18	1	13
JBAD180817R9315S05	574.656	3	1934.06	43925	610515	0.0671185	-0.046577	41.8	RESGPALVKPTQTL	RESGPALVK[2]PTQTL	NISTmAb_heavy_chain	5	18	1	13
JBAD180817R9315S05	574.656	3	1936.78	31548.3	502310	0.059095	-0.046211	44.63	RESGPALVKPTQTL	RESGPALVK[2]PTQTL	NISTmAb_heavy_chain	5	18	1	13
JBAD180817R9315S14	506.304	2	1236.07	34320.1	432159	0.0735726	-0.02682	38.5	VKPTQTL	VK[2]PTQTL	NISTmAb_heavy_chain	12	18	1	13
JBAD180817R9315S14	506.304	2	1238.65	29070.9	526163	0.0523579	-0.026576	37.39	VKPTQTL	VK[2]PTQTL	NISTmAb_heavy_chain	12	18	1	13
JBAD180817R9315S14	574.656	3	1898.21	81693.6	1.10443e+06	0.0688743	-0.045845	41.55	RESGPALVKPTQTL	RESGPALVK[2]PTQTL	NISTmAb_heavy_chain	5	18	1	13
JBAD180817R9315S14	861.48	2	1899.3	34598.3	616065	0.0531739	-0.045771	31.55	RESGPALVKPTQTL	RESGPALVK[2]PTQTL	NISTmAb_heavy_chain	5	18	1	13
JBAD180817R9315S14	861.481	2	1900.69	26716.9	509344	0.0498393	-0.045039	36.11	RESGPALVKPTQTL	RESGPALVK[2]PTQTL	NISTmAb_heavy_chain	5	18	1	13
JBAD180817R9315S14	574.656	3	1930.25	37251.1	493787	0.0701478	-0.045296	41.77	RESGPALVKPTQTL	RESGPALVK[2]PTQTL	NISTmAb_heavy_chain	5	18	1	13
JBAD180817R9315S14	574.655	3	1932.98	13048	332036	0.037811	-0.047126	42.24	RESGPALVKPTQTL	RESGPALVK[2]PTQTL	NISTmAb_heavy_chain	5	18	1	13
JBAD180817R9315S14	861.48	2	1934.13	12688.3	197633	0.0603282	-0.046993	11.48	RESGPALVKPTQTL	RESGPALVK[2]PTQTL	NISTmAb_heavy_chain	5	18	1	13
JBAD180817R9315S14	861.481	2	1936.86	9173.83	139660	0.0616381	-0.044551	39.43	RESGPALVKPTQTL	RESGPALVK[2]PTQTL	NISTmAb_heavy_chain	5	18	1	13
JBAD310317R8426S05	506.318	2	1067.68	7441.87	116237	0.0601709	0.00144	34.66	VKPTQTL	VK[2]PTQTL	NISTmAb_heavy_chain	12	18	1	13
JBAD310317R8426S05	506.319	2	1070.69	13865.4	192024	0.0673437	0.002782	37.33	VKPTQTL	VK[2]PTQTL	NISTmAb_heavy_chain	12	18	1	13
JBAD310317R8426S05	861.505	2	1706.13	17171.1	244533	0.0656125	0.004399	26.32	RESGPALVKPTQTL	RESGPALVK[2]PTQTL	NISTmAb_heavy_chain	5	18	1	13
JBAD310317R8426S05	861.504	2	1707.76	26377.5	327964	0.0744409	0.001347	29.44	RESGPALVKPTQTL	RESGPALVK[2]PTQTL	NISTmAb_heavy_chain	5	18	1	13
JBAD310317R8426S05	861.504	2	1740.02	10504.3	163084	0.0605125	0.000981	29.5	RESGPALVKPTQTL	RESGPALVK[2]PTQTL	NISTmAb_heavy_chain	5	18	1	13
JBAD310317R8426S05	861.504	2	1741.66	9066.02	130265	0.0650683	0.002201	36.92	RESGPALVKPTQTL	RESGPALVK[2]PTQTL	NISTmAb_heavy_chain	5	18	1	13
JBAD290917R9599S01	532.813	2	1118.08	29326	472183	0.0584755	0.001469	14.23	QPPGKALE	QPPGK[2]ALE	NISTmAb_heavy_chain	41	48	1	45
JBAD290917R9599S01	532.813	2	1120.92	44332.2	447917	0.0900606	0.000127	16.36	QPPGKALE	QPPGK[2]ALE	NISTmAb_heavy_chain	41	48	1	45
JBAD290917R9599S01	532.812	2	1153.71	8993.37	118122	0.0707497	-0.000361	12.39	QPPGKALE	QPPGK[2]ALE	NISTmAb_heavy_chain	41	48	1	45
JBAD290917R9599S05	602.884	2	1183.02	19978	248235	0.0744858	-0.000605	10.32	IRQPPGKAL	IRQPPGK[2]AL	NISTmAb_heavy_chain	39	47	1	45
JBAD290917R9599S05	602.884	2	1185.98	27078.9	290974	0.0851397	-0.000361	13.95	IRQPPGKAL	IRQPPGK[2]AL	NISTmAb_heavy_chain	39	47	1	45
JBAD290917R9599S05	760.447	2	2078.74	12011	161605	0.0691816	0.0042	23.77	IRQPPGKALEW	IRQPPGK[2]ALEW	NISTmAb_heavy_chain	39	49	1	45
JBAD290917R9599S05	507.3	3	2081.75	61804.8	696924	0.0814584	0.002419	16.89	IRQPPGKALEW	IRQPPGK[2]ALEW	NISTmAb_heavy_chain	39	49	1	45
JBAD290917R9599S05	760.446	2	2082.9	19063.5	254717	0.0696306	0.001882	25.66	IRQPPGKALEW	IRQPPGK[2]ALEW	NISTmAb_heavy_chain	39	49	1	45
JBAD290917R9599S05	507.3	3	2090.62	59107.8	907222	0.0611674	0.004159	13.27	IRQPPGKALEW	IRQPPGK[2]ALEW	NISTmAb_heavy_chain	39	49	1	45
JBAD290917R9599S05	760.446	2	2114.89	8151.23	119500	0.0638555	0.001394	25.07	IRQPPGKALEW	IRQPPGK[2]ALEW	NISTmAb_heavy_chain	39	49	1	45
JBAD290917R9599S05	507.3	3	2121.01	14093.7	176395	0.0739873	0.002053	15.59	IRQPPGKALEW	IRQPPGK[2]ALEW	NISTmAb_heavy_chain	39	49	1	45
JBAD290917R9599S05	507.299	3	2124	13022.9	142151	0.0839245	0.000769	16.17	IRQPPGKALEW	IRQPPGK[2]ALEW	NISTmAb_heavy_chain	39	49	1	45
JBAD290917R9599S09	489.8	2	612.152	9966.99	151507	0.061725	0.000402	10.23	RQPPGKA	RQPPGK[2]A	NISTmAb_heavy_chain	40	46	1	45
JBAD290917R9599S09	445.598	3	1470.15	10209.6	113091	0.0828029	0.002708	17.03	GWIRQPPGKA	GWIRQPPGK[2]A	NISTmAb_heavy_chain	37	46	1	45
JBAD290917R9599S09	445.598	3	1504.32	13988.8	194178	0.0671998	0.002159	23.12	GWIRQPPGKA	GWIRQPPGK[2]A	NISTmAb_heavy_chain	37	46	1	45
JBAD290917R9599S13	532.813	2	1123.18	53759.7	638238	0.0776878	0.000981	16.2	QPPGKALE	QPPGK[2]ALE	NISTmAb_heavy_chain	41	48	1	45
JBAD290917R9599S13	532.814	2	1125.98	49400.6	547970	0.0826967	0.002569	15.71	QPPGKALE	QPPGK[2]ALE	NISTmAb_heavy_chain	41	48	1	45
JBAD290917R9599S17	602.884	2	1173.39	25542.1	296479	0.0793179	-0.000239	13.45	IRQPPGKAL	IRQPPGK[2]AL	NISTmAb_heavy_chain	39	47	1	45
JBAD290917R9599S17	602.883	2	1176.39	20295	270624	0.0697617	-0.001215	14.22	IRQPPGKAL	IRQPPGK[2]AL	NISTmAb_heavy_chain	39	47	1	45
JBAD290917R9599S17	507.299	3	2068.97	59882.5	648039	0.0845892	0.001228	17.48	IRQPPGKALEW	IRQPPGK[2]ALEW	NISTmAb_heavy_chain	39	49	1	45
JBAD290917R9599S17	760.445	2	2070.13	15159.4	160795	0.0861555	0.001028	35.36	IRQPPGKALEW	IRQPPGK[2]ALEW	NISTmAb_heavy_chain	39	49	1	45
JBAD290917R9599S17	507.3	3	2071.71	104436	1.07993e+06	0.0881784	0.002509	20.81	IRQPPGKALEW	IRQPPGK[2]ALEW	NISTmAb_heavy_chain	39	49	1	45
JBAD290917R9599S17	507.299	3	2103.13	27355.7	313320	0.0802983	0.00022	15	IRQPPGKALEW	IRQPPGK[2]ALEW	NISTmAb_heavy_chain	39	49	1	45
JBAD290917R9599S17	760.445	2	2104.38	10764.5	120760	0.081844	0.000172	26.08	IRQPPGKALEW	IRQPPGK[2]ALEW	NISTmAb_heavy_chain	39	49	1	45
JBAD290917R9599S17	507.3	3	2105.99	21415.2	250820	0.0786643	0.002053	18.47	IRQPPGKALEW	IRQPPGK[2]ALEW	NISTmAb_heavy_chain	39	49	1	45
JBAD290917R9599S21	489.8	2	612.982	15605.1	184899	0.0778295	0.000584	12.03	RQPPGKA	RQPPGK[2]A	NISTmAb_heavy_chain	40	46	1	45
JBAD290917R9599S21	445.598	3	1503.86	9746.2	140597	0.0648262	0.0017	10.39	GWIRQPPGKA	GWIRQPPGK[2]A	NISTmAb_heavy_chain	37	46	1	45
JBAD150917R9487S03	532.813	2	1129.57	45317.3	523728	0.0796375	0.000249	15.63	QPPGKALE	QPPGK[2]ALE	NISTmAb_heavy_chain	41	48	1	45
JBAD150917R9487S03	532.813	2	1132.36	46843.6	647974	0.0674185	0.000249	16.73	QPPGKALE	QPPGK[2]ALE	NISTmAb_heavy_chain	41	48	1	45
JBAD150917R9487S09	402.259	3	1193.33	58892.1	767459	0.0712676	0.002372	11.61	IRQPPGKAL	IRQPPGK[2]AL	NISTmAb_heavy_chain	39	47	1	45
JBAD150917R9487S09	602.884	2	1194.41	21786.8	296521	0.0684456	0.000859	10.64	IRQPPGKAL	IRQPPGK[2]AL	NISTmAb_heavy_chain	39	47	1	45
JBAD150917R9487S09	602.884	2	1195.93	15656.9	204093	0.0712488	0.000981	13.1	IRQPPGKAL	IRQPPGK[2]AL	NISTmAb_heavy_chain	39	47	1	45
JBAD150917R9487S09	507.299	3	2087.54	15691.6	154269	0.0923249	0.00022	18.29	IRQPPGKALEW	IRQPPGK[2]ALEW	NISTmAb_heavy_chain	39	49	1	45
JBAD150917R9487S09	760.444	2	2088.9	8371.84	115168	0.0677661	-0.001414	22.47	IRQPPGKALEW	IRQPPGK[2]ALEW	NISTmAb_heavy_chain	39	49	1	45
JBAD150917R9487S09	507.299	3	2090.5	56057	776596	0.0673233	-0.000878	17.63	IRQPPGKALEW	IRQPPGK[2]ALEW	NISTmAb_heavy_chain	39	49	1	45
JBAD150917R9487S09	760.444	2	2091.61	11378.5	189070	0.0567654	-0.001292	20.41	IRQPPGKALEW	IRQPPGK[2]ALEW	NISTmAb_heavy_chain	39	49	1	45
JBAD150917R9487S09	507.299	3	2120.73	40213.2	492794	0.0754459	-0.000236	19.03	IRQPPGKALEW	IRQPPGK[2]ALEW	NISTmAb_heavy_chain	39	49	1	45
JBAD150917R9487S09	760.445	2	2121.92	14116	173218	0.0753522	-0.000438	22.11	IRQPPGKALEW	IRQPPGK[2]ALEW	NISTmAb_heavy_chain	39	49	1	45
JBAD150917R9487S09	760.445	2	2123.52	9470.17	144491	0.0615101	5e-05	21.93	IRQPPGKALEW	IRQPPGK[2]ALEW	NISTmAb_heavy_chain	39	49	1	45
JBAD150917R9487S09	507.299	3	2129.63	18261.5	228157	0.0741076	0.00022	14.03	IRQPPGKALEW	IRQPPGK[2]ALEW	NISTmAb_heavy_chain	39	49	1	45
JBAD150917R9487S15	489.8	2	611.714	8087.43	118983	0.0636453	0.001134	10.15	RQPPGKA	RQPPGK[2]A	NISTmAb_heavy_chain	40	46	1	45
JBAD150917R9487S15	489.8	2	614.598	16143.5	221773	0.0678537	0.001134	12.16	RQPPGKA	RQPPGK[2]A	NISTmAb_heavy_chain	40	46	1	45
JBAD150917R9487S15	445.597	3	1521.14	16553.3	279292	0.0559525	0.000512	26.81	GWIRQPPGKA	GWIRQPPGK[2]A	NISTmAb_heavy_chain	37	46	1	45
JBAD150917R9487S15	469.605	3	1948.1	8259.52	115044	0.0669853	0.001	16.3	RQPPGKALEW	RQPPGK[2]ALEW	NISTmAb_heavy_chain	40	49	1	45
JBAD150917R9487S15	483.292	3	2011.07	15531.4	174901	0.0815589	8e-06	14.1	GWIRQPPGKAL	GWIRQPPGK[2]AL	NISTmAb_heavy_chain	37	47	1	45
JBAD210917R9535S01	532.813	2	1116.22	50929.7	652220	0.0724308	0.001347	14.34	QPPGKALE	QPPGK[3]ALE	NISTmAb_heavy_chain	41	48	1	45
JBAD210917R9535S04	402.26	3	1167.33	33749	434384	0.0720928	0.004205	10.78	IRQPPGKAL	IRQPPGK[3]AL	NISTmAb_heavy_chain	39	47	1	45
JBAD210917R9535S04	602.885	2	1171.16	18851	270676	0.0651098	0.002447	18.84	IRQPPGKAL	IRQPPGK[3]AL	NISTmAb_heavy_chain	39	47	1	45
JBAD210917R9535S04	602.885	2	1172.68	19883.3	293382	0.0634711	0.001837	10.66	IRQPPGKAL	IRQPPGK[3]AL	NISTmAb_heavy_chain	39	47	1	45
JBAD210917R9535S04	507.299	3	2062.73	7911.78	125054	0.0595022	3.7e-05	14.73	IRQPPGKALEW	IRQPPGK[3]ALEW	NISTmAb_heavy_chain	39	49	1	45
JBAD210917R9535S04	507.299	3	2065.74	42267.6	663422	0.0598954	0.000679	20.56	IRQPPGKALEW	IRQPPGK[3]ALEW	NISTmAb_heavy_chain	39	49	1	45
JBAD210917R9535S04	760.445	2	2066.87	9561.48	191131	0.0476425	0.000416	23.53	IRQPPGKALEW	IRQPPGK[3]ALEW	NISTmAb_heavy_chain	39	49	1	45
JBAD210917R9535S04	760.445	2	2068.43	22077.1	253585	0.0800873	-0.000194	27.95	IRQPPGKALEW	IRQPPGK[3]ALEW	NISTmAb_heavy_chain	39	49	1	45
JBAD210917R9535S04	507.299	3	2096.01	41685.6	529527	0.0729774	0.000952	18.12	IRQPPGKALEW	IRQPPGK[3]ALEW	NISTmAb_heavy_chain	39	49	1	45
JBAD210917R9535S04	507.299	3	2098.77	53212.8	619343	0.0791203	0.000496	15.65	IRQPPGKALEW	IRQPPGK[3]ALEW	NISTmAb_heavy_chain	39	49	1	45
JBAD210917R9535S04	760.445	2	2099.9	13673.1	173363	0.073104	0.000538	25.17	IRQPPGKALEW	IRQPPGK[3]ALEW	NISTmAb_heavy_chain	39	49	1	45
JBAD210917R9535S04	760.445	2	2101.5	11512.5	135047	0.0785516	0.000294	23.71	IRQPPGKALEW	IRQPPGK[3]ALEW	NISTmAb_heavy_chain	39	49	1	45
JBAD210917R9535S07	445.598	3	1506.46	55128.8	770060	0.0668075	0.000785	19.01	GWIRQPPGKA	GWIRQPPGK[3]A	NISTmAb_heavy_chain	37	46	1	45
JBAD210917R9535S07	445.597	3	1509.14	13717.2	178565	0.0713388	-0.000223	20.76	GWIRQPPGKA	GWIRQPPGK[3]A	NISTmAb_heavy_chain	37	46	1	45
JBAD210917R9535S07	483.293	3	1989.77	24820.8	330792	0.0697973	0.002021	15.16	GWIRQPPGKAL	GWIRQPPGK[3]AL	NISTmAb_heavy_chain	37	47	1	45
JBAD210917R9535S07	483.292	3	1992.69	47821.6	650027	0.0685271	0.00074	12.65	GWIRQPPGKAL	GWIRQPPGK[3]AL	NISTmAb_heavy_chain	37	47	1	45
JBAD210917R9535S10	532.813	2	1119.93	47573.9	674189	0.0659135	0.001103	20.67	QPPGKALE	QPPGK[3]ALE	NISTmAb_heavy_chain	41	48	1	45
JBAD210917R9535S10	532.813	2	1122.68	49815.7	636192	0.0726168	0.000859	15.67	QPPGKALE	QPPGK[3]ALE	NISTmAb_heavy_chain	41	48	1	45
JBAD210917R9535S13	402.258	3	1166.1	23255.6	454303	0.0486969	-0.000649	16.73	IRQPPGKAL	IRQPPGK[3]AL	NISTmAb_heavy_chain	39	47	1	45
JBAD210917R9535S13	602.883	2	1167.19	23671.9	321483	0.0685835	-0.002069	21.01	IRQPPGKAL	IRQPPGK[3]AL	NISTmAb_heavy_chain	39	47	1	45
JBAD210917R9535S13	602.883	2	1168.71	19316.5	231191	0.0771097	-0.001581	13.93	IRQPPGKAL	IRQPPGK[3]AL	NISTmAb_heavy_chain	39	47	1	45
JBAD210917R9535S13	507.299	3	2052.34	40198	508181	0.0733034	0.001135	20.04	IRQPPGKALEW	IRQPPGK[3]ALEW	NISTmAb_heavy_chain	39	49	1	45
JBAD210917R9535S13	760.445	2	2053.55	11981.7	128781	0.0851199	0.00115	20.05	IRQPPGKALEW	IRQPPGK[3]ALEW	NISTmAb_heavy_chain	39	49	1	45
JBAD210917R9535S13	760.446	2	2054.98	11153.5	155020	0.06712	0.001516	22.84	IRQPPGKALEW	IRQPPGK[3]ALEW	NISTmAb_heavy_chain	39	49	1	45
JBAD210917R9535S13	507.3	3	2082.62	58135.6	754501	0.0715395	0.001777	18.07	IRQPPGKALEW	IRQPPGK[3]ALEW	NISTmAb_heavy_chain	39	49	1	45
JBAD210917R9535S13	507.299	3	2085.33	50241.4	610865	0.0759959	-0.000512	19.95	IRQPPGKALEW	IRQPPGK[3]ALEW	NISTmAb_heavy_chain	39	49	1	45
JBAD210917R9535S13	760.444	2	2086.44	10457.1	133226	0.0727793	-0.000926	25.52	IRQPPGKALEW	IRQPPGK[3]ALEW	NISTmAb_heavy_chain	39	49	1	45
JBAD210917R9535S13	760.446	2	2088.04	8051.55	125693	0.0602009	0.00298	21.24	IRQPPGKALEW	IRQPPGK[3]ALEW	NISTmAb_heavy_chain	39	49	1	45
JBAD210917R9535S16	445.597	3	1504.82	10893.2	128754	0.0780051	-3.7e-05	27.28	GWIRQPPGKA	GWIRQPPGK[3]A	NISTmAb_heavy_chain	37	46	1	45
JBAD210917R9535S16	483.293	3	1985.96	16523.5	196371	0.0776136	0.002753	15.22	GWIRQPPGKAL	GWIRQPPGK[3]AL	NISTmAb_heavy_chain	37	47	1	45
JBAD210917R9535S16	483.292	3	1992.07	44863.2	611285	0.0683735	0.001562	14.69	GWIRQPPGKAL	GWIRQPPGK[3]AL	NISTmAb_heavy_chain	37	47	1	45
JBAD180817R9315S02	532.798	2	1153.75	84674.1	1.10737e+06	0.0710325	-0.028925	13.84	QPPGKALE	QPPGK[2]ALE	NISTmAb_heavy_chain	41	48	1	45
JBAD180817R9315S02	532.798	2	1159.12	78366	1137500	0.0644529	-0.028315	16.33	QPPGKALE	QPPGK[2]ALE	NISTmAb_heavy_chain	41	48	1	45
JBAD180817R9315S05	402.248	3	1211.62	87209.6	1.18288e+06	0.0686643	-0.030586	11.72	IRQPPGKAL	IRQPPGK[2]AL	NISTmAb_heavy_chain	39	47	1	45
JBAD180817R9315S05	602.868	2	1212.68	41084.8	466463	0.0809476	-0.031733	10.73	IRQPPGKAL	IRQPPGK[2]AL	NISTmAb_heavy_chain	39	47	1	45
JBAD180817R9315S05	602.868	2	1214.01	45292.7	607990	0.0693309	-0.032587	19.87	IRQPPGKAL	IRQPPGK[2]AL	NISTmAb_heavy_chain	39	47	1	45
JBAD180817R9315S05	507.285	3	2108.78	33718.6	669948	0.0479185	-0.040886	16.47	IRQPPGKALEW	IRQPPGK[2]ALEW	NISTmAb_heavy_chain	39	49	1	45
JBAD180817R9315S05	760.425	2	2109.87	14572.4	218220	0.0625981	-0.040598	26.72	IRQPPGKALEW	IRQPPGK[2]ALEW	NISTmAb_heavy_chain	39	49	1	45
JBAD180817R9315S05	760.424	2	2111.4	16994.8	233242	0.0679151	-0.040844	19.67	IRQPPGKALEW	IRQPPGK[2]ALEW	NISTmAb_heavy_chain	39	49	1	45
JBAD180817R9315S05	507.285	3	2141.94	62191.8	702768	0.0813008	-0.040886	20.52	IRQPPGKALEW	IRQPPGK[2]ALEW	NISTmAb_heavy_chain	39	49	1	45
JBAD180817R9315S05	760.424	2	2143.04	12112.2	173874	0.065124	-0.040844	25.05	IRQPPGKALEW	IRQPPGK[2]ALEW	NISTmAb_heavy_chain	39	49	1	45
JBAD180817R9315S05	507.286	3	2144.58	42351.6	401959	0.0953197	-0.040154	18.9	IRQPPGKALEW	IRQPPGK[2]ALEW	NISTmAb_heavy_chain	39	49	1	45
JBAD180817R9315S05	760.425	2	2145.7	13169.2	151296	0.080073	-0.040476	21.47	IRQPPGKALEW	IRQPPGK[2]ALEW	NISTmAb_heavy_chain	39	49	1	45
JBAD180817R9315S08	489.787	2	616.107	11049.4	136763	0.0747525	-0.025538	13.18	RQPPGKA	RQPPGK[2]A	NISTmAb_heavy_chain	40	46	1	45
JBAD180817R9315S08	489.787	2	620.007	12933.9	169949	0.0707224	-0.02566	15.18	RQPPGKA	RQPPGK[2]A	NISTmAb_heavy_chain	40	46	1	45
JBAD180817R9315S08	546.327	2	977.582	10651.4	145474	0.0682235	-0.028849	18.39	RQPPGKAL	RQPPGK[2]AL	NISTmAb_heavy_chain	40	47	1	45
JBAD180817R9315S08	445.586	3	1528.43	115960	1.1852e+06	0.0891207	-0.034828	20.16	GWIRQPPGKA	GWIRQPPGK[2]A	NISTmAb_heavy_chain	37	46	1	45
JBAD180817R9315S08	445.586	3	1531.07	80571.5	1.22846e+06	0.0615503	-0.034921	24.82	GWIRQPPGKA	GWIRQPPGK[2]A	NISTmAb_heavy_chain	37	46	1	45
JBAD180817R9315S08	667.875	2	1532.15	10199.1	146518	0.0650795	-0.035517	20.97	GWIRQPPGKA	GWIRQPPGK[2]A	NISTmAb_heavy_chain	37	46	1	45
JBAD180817R9315S11	532.799	2	1150.21	79331.5	927786	0.0787709	-0.027339	16.38	QPPGKALE	QPPGK[2]ALE	NISTmAb_heavy_chain	41	48	1	45
JBAD180817R9315S11	532.799	2	1152.67	69364.2	1.01925e+06	0.0637177	-0.027217	13.83	QPPGKALE	QPPGK[2]ALE	NISTmAb_heavy_chain	41	48	1	45
JBAD180817R9315S11	532.799	2	1184.19	9319.91	144947	0.0604141	-0.027827	14.52	QPPGKALE	QPPGK[2]ALE	NISTmAb_heavy_chain	41	48	1	45
JBAD180817R9315S14	402.248	3	1205.52	61108.7	790790	0.0717323	-0.031135	15.74	IRQPPGKAL	IRQPPGK[2]AL	NISTmAb_heavy_chain	39	47	1	45
JBAD180817R9315S14	602.868	2	1206.58	41623.5	554849	0.0697827	-0.032221	14.33	IRQPPGKAL	IRQPPGK[2]AL	NISTmAb_heavy_chain	39	47	1	45
JBAD180817R9315S14	402.248	3	1207.88	59687.6	726994	0.0758726	-0.031228	18.82	IRQPPGKAL	IRQPPGK[2]AL	NISTmAb_heavy_chain	39	47	1	45
JBAD180817R9315S14	602.868	2	1208.95	46033.7	593740	0.071953	-0.032221	10.85	IRQPPGKAL	IRQPPGK[2]AL	NISTmAb_heavy_chain	39	47	1	45
JBAD180817R9315S14	507.286	3	2104.2	10571.9	133477	0.0733912	-0.039329	15.16	IRQPPGKALEW	IRQPPGK[2]ALEW	NISTmAb_heavy_chain	39	49	1	45
JBAD180817R9315S14	760.425	2	2105.47	8420.9	137433	0.0577352	-0.039256	21.97	IRQPPGKALEW	IRQPPGK[2]ALEW	NISTmAb_heavy_chain	39	49	1	45
JBAD180817R9315S14	507.286	3	2107	63975.1	695724	0.084211	-0.039971	20.18	IRQPPGKALEW	IRQPPGK[2]ALEW	NISTmAb_heavy_chain	39	49	1	45
JBAD180817R9315S14	760.425	2	2108.1	20664.6	290068	0.0665028	-0.039988	21.58	IRQPPGKALEW	IRQPPGK[2]ALEW	NISTmAb_heavy_chain	39	49	1	45
JBAD180817R9315S14	507.285	3	2140.15	55948.8	593826	0.0861049	-0.041162	17.23	IRQPPGKALEW	IRQPPGK[2]ALEW	NISTmAb_heavy_chain	39	49	1	45
JBAD180817R9315S14	760.424	2	2141.25	22551.1	271619	0.07666	-0.04121	20.52	IRQPPGKALEW	IRQPPGK[2]ALEW	NISTmAb_heavy_chain	39	49	1	45
JBAD180817R9315S14	507.285	3	2142.78	34212.4	461034	0.0690816	-0.04052	20.29	IRQPPGKALEW	IRQPPGK[2]ALEW	NISTmAb_heavy_chain	39	49	1	45
JBAD180817R9315S14	760.425	2	2143.89	13908.1	189279	0.0684499	-0.040232	23.45	IRQPPGKALEW	IRQPPGK[2]ALEW	NISTmAb_heavy_chain	39	49	1	45
JBAD180817R9315S17	489.787	2	626.799	13305	170741	0.0722918	-0.025356	10.1	RQPPGKA	RQPPGK[2]A	NISTmAb_heavy_chain	40	46	1	45
JBAD180817R9315S17	546.328	2	986.279	12133.9	110277	0.099125	-0.027995	10.73	RQPPGKAL	RQPPGK[2]AL	NISTmAb_heavy_chain	40	47	1	45
JBAD180817R9315S17	546.328	2	987.809	11857.2	143616	0.0762652	-0.028239	17.24	RQPPGKAL	RQPPGK[2]AL	NISTmAb_heavy_chain	40	47	1	45
JBAD180817R9315S17	445.586	3	1533.83	140343	1.98328e+06	0.0660867	-0.034828	26.04	GWIRQPPGKA	GWIRQPPGK[2]A	NISTmAb_heavy_chain	37	46	1	45
JBAD180817R9315S17	445.586	3	1536.32	104300	1.31192e+06	0.0736471	-0.033271	13.85	GWIRQPPGKA	GWIRQPPGK[2]A	NISTmAb_heavy_chain	37	46	1	45
JBAD180817R9315S17	667.875	2	1540.25	11629.2	161003	0.0673639	-0.034297	13.5	GWIRQPPGKA	GWIRQPPGK[2]A	NISTmAb_heavy_chain	37	46	1	45
JBAD180817R9315S17	483.28	3	2030.19	14355.1	230640	0.0585932	-0.036157	15.03	GWIRQPPGKAL	GWIRQPPGK[2]AL	NISTmAb_heavy_chain	37	47	1	45
JBAD310317R8426S01	532.814	2	1015.25	30092.8	338602	0.0816198	0.002081	14.13	QPPGKALE	QPPGK[2]ALE	NISTmAb_heavy_chain	41	48	1	45
JBAD310317R8426S01	532.813	2	1018.13	24047.2	252122	0.0870739	0.000493	14.86	QPPGKALE	QPPGK[2]ALE	NISTmAb_heavy_chain	41	48	1	45
JBAD310317R8426S05	602.883	2	1042.35	14744.3	206103	0.0667623	-0.001093	10.83	IRQPPGKAL	IRQPPGK[2]AL	NISTmAb_heavy_chain	39	47	1	45
JBAD310317R8426S05	602.884	2	1045.21	17901.5	254445	0.0657304	-0.000239	10.74	IRQPPGKAL	IRQPPGK[2]AL	NISTmAb_heavy_chain	39	47	1	45
JBAD310317R8426S05	507.299	3	1898.72	22781.4	259380	0.080739	0.001318	15.46	IRQPPGKALEW	IRQPPGK[2]ALEW	NISTmAb_heavy_chain	39	49	1	45
JBAD310317R8426S05	760.445	2	1900.13	13329.7	205204	0.0609961	-0.000194	20.29	IRQPPGKALEW	IRQPPGK[2]ALEW	NISTmAb_heavy_chain	39	49	1	45
JBAD310317R8426S05	507.299	3	1901.58	41579.1	480838	0.0795898	0.000952	14.07	IRQPPGKALEW	IRQPPGK[2]ALEW	NISTmAb_heavy_chain	39	49	1	45
JBAD310317R8426S05	760.445	2	1902.85	22013.7	275435	0.0740082	-0.000438	25.6	IRQPPGKALEW	IRQPPGK[2]ALEW	NISTmAb_heavy_chain	39	49	1	45
JBAD310317R8426S05	760.446	2	1932.11	16037.8	188219	0.0785176	0.001394	26.66	IRQPPGKALEW	IRQPPGK[2]ALEW	NISTmAb_heavy_chain	39	49	1	45
JBAD310317R8426S05	760.444	2	1935.2	19028.9	197194	0.0880057	-0.000804	25.34	IRQPPGKALEW	IRQPPGK[2]ALEW	NISTmAb_heavy_chain	39	49	1	45
JBAD310317R8426S05	507.3	3	1938.29	27410.9	320736	0.0787337	0.001687	11.93	IRQPPGKALEW	IRQPPGK[2]ALEW	NISTmAb_heavy_chain	39	49	1	45
JBAD310317R8426S05	507.3	3	1941.28	25044.4	283354	0.0812079	0.002875	18.97	IRQPPGKALEW	IRQPPGK[2]ALEW	NISTmAb_heavy_chain	39	49	1	45
JBAD310317R8426S09	546.342	2	821.111	10297.8	113407	0.0832444	0.001179	10.29	RQPPGKAL	RQPPGK[2]AL	NISTmAb_heavy_chain	40	47	1	45
JBAD310317R8426S09	546.342	2	822.558	7169.77	119278	0.0567015	0.000447	16.79	RQPPGKAL	RQPPGK[2]AL	NISTmAb_heavy_chain	40	47	1	45
JBAD310317R8426S09	445.597	3	1332.84	12673.8	124768	0.0922121	5.3e-05	26.89	GWIRQPPGKA	GWIRQPPGK[2]A	NISTmAb_heavy_chain	37	46	1	45
JBAD310317R8426S09	445.598	3	1364.99	15454.8	169984	0.0833417	0.000968	15.05	GWIRQPPGKA	GWIRQPPGK[2]A	NISTmAb_heavy_chain	37	46	1	45
JBAD310317R8426S09	483.292	3	1840.78	16851.5	186956	0.0826834	0.001472	15.17	GWIRQPPGKAL	GWIRQPPGK[2]AL	NISTmAb_heavy_chain	37	47	1	45
JBAD290917R9599S05	510.777	4	2550.32	32711.8	206379	0.136818	0.000942	12.85	LADIWWDDKKHY	LADIWWDDK[2]K[2]HY	NISTmAb_heavy_chain	50	61	2	58	59
JBAD290917R9599S05	680.701	3	2551.78	51059.1	333242	0.132862	0.002785	23.19	LADIWWDDKKHY	LADIWWDDK[2]K[2]HY	NISTmAb_heavy_chain	50	61	2	58	59
JBAD290917R9599S05	680.701	3	2554.51	79345.8	509099	0.13484	0.002419	22.37	LADIWWDDKKHY	LADIWWDDK[2]K[2]HY	NISTmAb_heavy_chain	50	61	2	58	59
JBAD290917R9599S05	680.701	3	2583.63	17565.2	118728	0.128878	0.003151	21.49	LADIWWDDKKHY	LADIWWDDK[2]K[2]HY	NISTmAb_heavy_chain	50	61	2	58	59
JBAD290917R9599S09	718.703	3	2314.11	41584.7	292923	0.124316	0.000268	11	DIWWDDKKHYNPS	DIWWDDK[2]K[2]HYNPS	NISTmAb_heavy_chain	52	64	2	58	59
JBAD290917R9599S17	510.777	4	2537.03	80753.9	519425	0.13455	-0.000158	12.91	LADIWWDDKKHY	LADIWWDDK[2]K[2]HY	NISTmAb_heavy_chain	50	61	2	58	59
JBAD290917R9599S17	680.7	3	2538.37	56318.9	315209	0.151587	-0.000695	16.73	LADIWWDDKKHY	LADIWWDDK[2]K[2]HY	NISTmAb_heavy_chain	50	61	2	58	59
JBAD290917R9599S17	680.701	3	2539.81	71927.5	432838	0.142497	0.000772	17.7	LADIWWDDKKHY	LADIWWDDK[2]K[2]HY	NISTmAb_heavy_chain	50	61	2	58	59
JBAD150917R9487S09	470.011	4	2420.85	40188.7	246868	0.140002	-0.001654	10.97	LADIWWDDKKH	LADIWWDDK[2]K[2]H	NISTmAb_heavy_chain	50	60	2	58	59
JBAD150917R9487S09	680.701	3	2575	27438.4	168865	0.139775	0.001687	21.73	LADIWWDDKKHY	LADIWWDDK[2]K[2]HY	NISTmAb_heavy_chain	50	61	2	58	59
JBAD150917R9487S09	680.7	3	2576.63	49859.6	270087	0.155837	-0.000329	24.04	LADIWWDDKKHY	LADIWWDDK[2]K[2]HY	NISTmAb_heavy_chain	50	61	2	58	59
JBAD150917R9487S09	510.777	4	2604.2	54692.6	323568	0.14459	0.00021	10.16	LADIWWDDKKHY	LADIWWDDK[2]K[2]HY	NISTmAb_heavy_chain	50	61	2	58	59
JBAD150917R9487S09	680.701	3	2608.6	37818.2	235873	0.138179	0.002785	20.81	LADIWWDDKKHY	LADIWWDDK[2]K[2]HY	NISTmAb_heavy_chain	50	61	2	58	59
JBAD150917R9487S09	680.702	3	2610.2	30003.9	184240	0.140046	0.004066	28.18	LADIWWDDKKHY	LADIWWDDK[2]K[2]HY	NISTmAb_heavy_chain	50	61	2	58	59
JBAD150917R9487S15	718.703	3	2302.62	36804.6	212294	0.147751	0.000451	11.92	DIWWDDKKHYNPS	DIWWDDK[2]K[2]HYNPS	NISTmAb_heavy_chain	52	64	2	58	59
JBAD150917R9487S15	718.703	3	2305.5	167160	932733	0.151978	0.001732	11.35	DIWWDDKKHYNPS	DIWWDDK[2]K[2]HYNPS	NISTmAb_heavy_chain	52	64	2	58	59
JBAD150917R9487S15	718.703	3	2341.24	49074.9	280513	0.148898	8.5e-05	10.67	DIWWDDKKHYNPS	DIWWDDK[2]K[2]HYNPS	NISTmAb_heavy_chain	52	64	2	58	59
JBAD210917R9535S04	470.012	4	2388.42	41401.2	244141	0.144991	0.002742	12.38	LADIWWDDKKH	LADIWWDDK[3]K[3]H	NISTmAb_heavy_chain	50	60	2	58	59
JBAD210917R9535S04	680.7	3	2535.98	105575	664349	0.137123	3.7e-05	20.24	LADIWWDDKKHY	LADIWWDDK[3]K[3]HY	NISTmAb_heavy_chain	50	61	2	58	59
JBAD210917R9535S04	680.701	3	2537.24	109276	691801	0.136411	0.001321	24.13	LADIWWDDKKHY	LADIWWDDK[3]K[3]HY	NISTmAb_heavy_chain	50	61	2	58	59
JBAD210917R9535S04	510.777	4	2566.7	24483.7	132656	0.155809	-0.001502	10.34	LADIWWDDKKHY	LADIWWDDK[3]K[3]HY	NISTmAb_heavy_chain	50	61	2	58	59
JBAD210917R9535S07	718.703	3	2292.16	156054	945850	0.141622	0.002098	10.5	DIWWDDKKHYNPS	DIWWDDK[3]K[3]HYNPS	NISTmAb_heavy_chain	52	64	2	58	59
JBAD210917R9535S07	718.702	3	2294.95	127706	695005	0.155226	-0.001931	12.11	DIWWDDKKHYNPS	DIWWDDK[3]K[3]HYNPS	NISTmAb_heavy_chain	52	64	2	58	59
JBAD210917R9535S13	680.701	3	2526.15	63862	383390	0.142788	0.001687	22.27	LADIWWDDKKHY	LADIWWDDK[3]K[3]HY	NISTmAb_heavy_chain	50	61	2	58	59
JBAD210917R9535S13	680.7	3	2528.97	87505.2	542050	0.138995	-0.000146	28.72	LADIWWDDKKHY	LADIWWDDK[3]K[3]HY	NISTmAb_heavy_chain	50	61	2	58	59
JBAD210917R9535S16	742.382	3	2219.57	16474.3	114741	0.125552	0.000938	14.83	ADIWWDDKKHYNPS	ADIWWDDK[3]K[3]HYNPS	NISTmAb_heavy_chain	51	64	2	58	59
JBAD180817R9315S05	469.999	4	2431.96	18138	118778	0.132475	-0.048774	10.77	LADIWWDDKKH	LADIWWDDK[2]K[2]H	NISTmAb_heavy_chain	50	60	2	58	59
JBAD180817R9315S05	680.682	3	2573.02	46892.3	310262	0.131294	-0.055076	24.67	LADIWWDDKKHY	LADIWWDDK[2]K[2]HY	NISTmAb_heavy_chain	50	61	2	58	59
JBAD180817R9315S05	680.682	3	2575.67	78935.6	483451	0.140358	-0.055991	21.14	LADIWWDDKKHY	LADIWWDDK[2]K[2]HY	NISTmAb_heavy_chain	50	61	2	58	59
JBAD180817R9315S08	718.683	3	2321.72	73699.4	489419	0.130877	-0.05741	12.7	DIWWDDKKHYNPS	DIWWDDK[2]K[2]HYNPS	NISTmAb_heavy_chain	52	64	2	58	59
JBAD180817R9315S08	718.684	3	2324.51	49040	312250	0.135736	-0.056312	10.25	DIWWDDKKHYNPS	DIWWDDK[2]K[2]HYNPS	NISTmAb_heavy_chain	52	64	2	58	59
JBAD180817R9315S14	469.999	4	2432.83	28972.4	196592	0.128444	-0.048774	11.41	LADIWWDDKKH	LADIWWDDK[2]K[2]H	NISTmAb_heavy_chain	50	60	2	58	59
JBAD180817R9315S14	626.329	3	2440.34	21185.6	134042	0.136481	-0.049186	33.46	LADIWWDDKKH	LADIWWDDK[2]K[2]H	NISTmAb_heavy_chain	50	60	2	58	59
JBAD180817R9315S14	680.682	3	2574.01	90120.7	526484	0.146156	-0.053429	20.74	LADIWWDDKKHY	LADIWWDDK[2]K[2]HY	NISTmAb_heavy_chain	50	61	2	58	59
JBAD180817R9315S14	510.764	4	2575.27	139098	785268	0.15048	-0.053382	12.5	LADIWWDDKKHY	LADIWWDDK[2]K[2]HY	NISTmAb_heavy_chain	50	61	2	58	59
JBAD180817R9315S14	510.764	4	2576.52	132240	906814	0.12727	-0.052894	13.53	LADIWWDDKKHY	LADIWWDDK[2]K[2]HY	NISTmAb_heavy_chain	50	61	2	58	59
JBAD180817R9315S14	680.682	3	2577.65	211708	1.32073e+06	0.138151	-0.053978	23.8	LADIWWDDKKHY	LADIWWDDK[2]K[2]HY	NISTmAb_heavy_chain	50	61	2	58	59
JBAD180817R9315S14	1020.52	2	2580.3	24442.9	156681	0.134951	-0.051646	29.57	LADIWWDDKKHY	LADIWWDDK[2]K[2]HY	NISTmAb_heavy_chain	50	61	2	58	59
JBAD180817R9315S14	1020.52	2	2583.24	17241	103883	0.142342	-0.051036	27.11	LADIWWDDKKHY	LADIWWDDK[2]K[2]HY	NISTmAb_heavy_chain	50	61	2	58	59
JBAD180817R9315S17	718.683	3	2334.74	67325.1	362502	0.156633	-0.057044	10.21	DIWWDDKKHYNPS	DIWWDDK[2]K[2]HYNPS	NISTmAb_heavy_chain	52	64	2	58	59
JBAD310317R8426S05	680.7	3	2376.31	80957.2	549375	0.128436	-0.000146	20.16	LADIWWDDKKHY	LADIWWDDK[2]K[2]HY	NISTmAb_heavy_chain	50	61	2	58	59
JBAD310317R8426S05	680.701	3	2379.14	85545.7	615718	0.121988	0.000772	28.15	LADIWWDDKKHY	LADIWWDDK[2]K[2]HY	NISTmAb_heavy_chain	50	61	2	58	59
JBAD310317R8426S05	510.777	4	2410.44	26280.1	164751	0.13757	0.001186	17.17	LADIWWDDKKHY	LADIWWDDK[2]K[2]HY	NISTmAb_heavy_chain	50	61	2	58	59
JBAD310317R8426S05	680.701	3	2411.95	22953	148883	0.133575	0.000586	22.38	LADIWWDDKKHY	LADIWWDDK[2]K[2]HY	NISTmAb_heavy_chain	50	61	2	58	59
JBAD310317R8426S05	680.701	3	2414.95	17181.8	107885	0.137381	0.002236	22.26	LADIWWDDKKHY	LADIWWDDK[2]K[2]HY	NISTmAb_heavy_chain	50	61	2	58	59
JBAD290917R9599S01	653.157	5	2896.14	38598.3	249848	0.133815	-0.002018	16.82	WLADIWWDDKKHYNPSLKDR	WLADIWWDDK[2]K[2]HYNPSLK[2]DR	NISTmAb_heavy_chain	49	68	3	58	59	66
JBAD290917R9599S01	544.465	6	2897.59	16359.3	112849	0.126612	-0.001053	11.59	WLADIWWDDKKHYNPSLKDR	WLADIWWDDK[2]K[2]HYNPSLK[2]DR	NISTmAb_heavy_chain	49	68	3	58	59	66
JBAD290917R9599S01	653.157	5	2899.08	54182.1	414625	0.115574	0.001647	15.53	WLADIWWDDKKHYNPSLKDR	WLADIWWDDK[2]K[2]HYNPSLK[2]DR	NISTmAb_heavy_chain	49	68	3	58	59	66
JBAD290917R9599S01	544.466	6	2900.48	18002.6	117038	0.133312	0.002607	11.34	WLADIWWDDKKHYNPSLKDR	WLADIWWDDK[2]K[2]HYNPSLK[2]DR	NISTmAb_heavy_chain	49	68	3	58	59	66
JBAD290917R9599S01	653.158	5	2929.61	19690.3	147759	0.117589	0.003172	16.66	WLADIWWDDKKHYNPSLKDR	WLADIWWDDK[2]K[2]HYNPSLK[2]DR	NISTmAb_heavy_chain	49	68	3	58	59	66
JBAD290917R9599S13	653.158	5	2881.06	38977.8	312187	0.110996	0.003782	14.42	WLADIWWDDKKHYNPSLKDR	WLADIWWDDK[2]K[2]HYNPSLK[2]DR	NISTmAb_heavy_chain	49	68	3	58	59	66
JBAD290917R9599S13	544.466	6	2883.97	16044.6	107874	0.129477	0.002973	13.63	WLADIWWDDKKHYNPSLKDR	WLADIWWDDK[2]K[2]HYNPSLK[2]DR	NISTmAb_heavy_chain	49	68	3	58	59	66
JBAD150917R9487S03	653.157	5	3051.31	20043.8	137468	0.127253	0.000732	12.63	WLADIWWDDKKHYNPSLKDR	WLADIWWDDK[2]K[2]HYNPSLK[2]DR	NISTmAb_heavy_chain	49	68	3	58	59	66
JBAD210917R9535S01	653.157	5	2870.45	28578.5	199754	0.125161	0.001037	17.38	WLADIWWDDKKHYNPSLKDR	WLADIWWDDK[3]K[3]HYNPSLK[3]DR	NISTmAb_heavy_chain	49	68	3	58	59	66
JBAD210917R9535S01	816.195	4	2874.88	19715.7	134724	0.12766	0.000437	12.5	WLADIWWDDKKHYNPSLKDR	WLADIWWDDK[3]K[3]HYNPSLK[3]DR	NISTmAb_heavy_chain	49	68	3	58	59	66
JBAD210917R9535S01	653.157	5	2900.82	28368.8	215843	0.116165	0.001952	17.07	WLADIWWDDKKHYNPSLKDR	WLADIWWDDK[3]K[3]HYNPSLK[3]DR	NISTmAb_heavy_chain	49	68	3	58	59	66
JBAD210917R9535S01	653.157	5	2903.71	23890.8	179129	0.117677	0.001342	24.97	WLADIWWDDKKHYNPSLKDR	WLADIWWDDK[3]K[3]HYNPSLK[3]DR	NISTmAb_heavy_chain	49	68	3	58	59	66
JBAD210917R9535S10	653.157	5	2870.29	37085.2	280693	0.116702	0.001037	19	WLADIWWDDKKHYNPSLKDR	WLADIWWDDK[3]K[3]HYNPSLK[3]DR	NISTmAb_heavy_chain	49	68	3	58	59	66
JBAD210917R9535S10	816.195	4	2873.19	17350.2	124292	0.122493	0.001413	10.28	WLADIWWDDKKHYNPSLKDR	WLADIWWDDK[3]K[3]HYNPSLK[3]DR	NISTmAb_heavy_chain	49	68	3	58	59	66
JBAD210917R9535S10	653.157	5	2899.78	31302.1	191119	0.140733	-0.001713	13.75	WLADIWWDDKKHYNPSLKDR	WLADIWWDDK[3]K[3]HYNPSLK[3]DR	NISTmAb_heavy_chain	49	68	3	58	59	66
JBAD210917R9535S10	653.157	5	2901.65	33492.8	256295	0.115577	0.001342	18.41	WLADIWWDDKKHYNPSLKDR	WLADIWWDDK[3]K[3]HYNPSLK[3]DR	NISTmAb_heavy_chain	49	68	3	58	59	66
JBAD180817R9315S02	413.041	5	1054.9	14556.8	117190	0.11049	-0.055241	10.23	KKHYNPSLKDR	K[2]K[2]HYNPSLK[2]DR	NISTmAb_heavy_chain	58	68	3	58	59	66
JBAD180817R9315S02	653.14	5	2900.52	52599.8	442931	0.106148	-0.087773	16.8	WLADIWWDDKKHYNPSLKDR	WLADIWWDDK[2]K[2]HYNPSLK[2]DR	NISTmAb_heavy_chain	49	68	3	58	59	66
JBAD180817R9315S02	816.173	4	2905.76	24671.7	157791	0.135215	-0.086475	10.25	WLADIWWDDKKHYNPSLKDR	WLADIWWDDK[2]K[2]HYNPSLK[2]DR	NISTmAb_heavy_chain	49	68	3	58	59	66
JBAD180817R9315S02	816.173	4	2908.75	19473.5	138380	0.123364	-0.087943	14.6	WLADIWWDDKKHYNPSLKDR	WLADIWWDDK[2]K[2]HYNPSLK[2]DR	NISTmAb_heavy_chain	49	68	3	58	59	66
JBAD180817R9315S11	653.14	5	2896.76	27411.1	203200	0.118863	-0.084718	15.98	WLADIWWDDKKHYNPSLKDR	WLADIWWDDK[2]K[2]HYNPSLK[2]DR	NISTmAb_heavy_chain	49	68	3	58	59	66
JBAD180817R9315S11	653.141	5	2898.33	57825	419459	0.121154	-0.082278	17.1	WLADIWWDDKKHYNPSLKDR	WLADIWWDDK[2]K[2]HYNPSLK[2]DR	NISTmAb_heavy_chain	49	68	3	58	59	66
JBAD180817R9315S11	544.452	6	2899.6	27823.3	209479	0.117248	-0.082353	15.25	WLADIWWDDKKHYNPSLKDR	WLADIWWDDK[2]K[2]HYNPSLK[2]DR	NISTmAb_heavy_chain	49	68	3	58	59	66
JBAD180817R9315S11	816.173	4	2901.06	39515.7	318613	0.110339	-0.084279	15.63	WLADIWWDDKKHYNPSLKDR	WLADIWWDDK[2]K[2]HYNPSLK[2]DR	NISTmAb_heavy_chain	49	68	3	58	59	66
JBAD180817R9315S11	816.174	4	2903.66	19937	153153	0.115183	-0.082083	22.61	WLADIWWDDKKHYNPSLKDR	WLADIWWDDK[2]K[2]HYNPSLK[2]DR	NISTmAb_heavy_chain	49	68	3	58	59	66
JBAD310317R8426S01	653.157	5	2741.17	107192	830416	0.114325	0.001037	15.56	WLADIWWDDKKHYNPSLKDR	WLADIWWDDK[2]K[2]HYNPSLK[2]DR	NISTmAb_heavy_chain	49	68	3	58	59	66
JBAD310317R8426S01	816.194	4	2742.51	54545.6	404949	0.118708	-0.001515	20.42	WLADIWWDDKKHYNPSLKDR	WLADIWWDDK[2]K[2]HYNPSLK[2]DR	NISTmAb_heavy_chain	49	68	3	58	59	66
JBAD310317R8426S01	653.158	5	2743.99	162377	1.12614e+06	0.126018	0.005612	21.2	WLADIWWDDKKHYNPSLKDR	WLADIWWDDK[2]K[2]HYNPSLK[2]DR	NISTmAb_heavy_chain	49	68	3	58	59	66
JBAD310317R8426S01	816.195	4	2745.26	53045.2	379914	0.122518	0.001901	28.8	WLADIWWDDKKHYNPSLKDR	WLADIWWDDK[2]K[2]HYNPSLK[2]DR	NISTmAb_heavy_chain	49	68	3	58	59	66
JBAD310317R8426S01	544.466	6	2749.91	23739.9	171185	0.12179	0.002607	15.89	WLADIWWDDKKHYNPSLKDR	WLADIWWDDK[2]K[2]HYNPSLK[2]DR	NISTmAb_heavy_chain	49	68	3	58	59	66
JBAD310317R8426S01	544.467	6	2753.03	16652.7	148124	0.101062	0.006639	16.4	WLADIWWDDKKHYNPSLKDR	WLADIWWDDK[2]K[2]HYNPSLK[2]DR	NISTmAb_heavy_chain	49	68	3	58	59	66
JBAD310317R8426S01	653.158	5	2774.83	42867.7	300599	0.124809	0.002257	18.52	WLADIWWDDKKHYNPSLKDR	WLADIWWDDK[2]K[2]HYNPSLK[2]DR	NISTmAb_heavy_chain	49	68	3	58	59	66
JBAD310317R8426S01	653.157	5	2778	33262.5	235007	0.123989	0.001037	11.78	WLADIWWDDKKHYNPSLKDR	WLADIWWDDK[2]K[2]HYNPSLK[2]DR	NISTmAb_heavy_chain	49	68	3	58	59	66
JBAD290917R9599S05	584.35	2	1532.38	33484.8	412526	0.0750762	0.000402	22.65	NPSLKDRL	NPSLK[2]DRL	NISTmAb_heavy_chain	62	69	1	66
JBAD290917R9599S05	584.35	2	1535.37	77929.6	836115	0.085258	0.000402	16.84	NPSLKDRL	NPSLK[2]DRL	NISTmAb_heavy_chain	62	69	1	66
JBAD290917R9599S17	584.35	2	1519.67	39612.2	486970	0.0752251	0.000158	18.11	NPSLKDRL	NPSLK[2]DRL	NISTmAb_heavy_chain	62	69	1	66
JBAD290917R9599S17	584.35	2	1522.56	67292.7	768675	0.0804968	0.000402	19.61	NPSLKDRL	NPSLK[2]DRL	NISTmAb_heavy_chain	62	69	1	66
JBAD150917R9487S09	584.349	2	1541.13	19424.6	223494	0.0799634	-0.00082	17.83	NPSLKDRL	NPSLK[2]DRL	NISTmAb_heavy_chain	62	69	1	66
JBAD150917R9487S09	584.349	2	1544.13	61409.1	751916	0.0755037	-0.001796	16.29	NPSLKDRL	NPSLK[2]DRL	NISTmAb_heavy_chain	62	69	1	66
JBAD150917R9487S15	485.81	2	988.677	75915.5	1.01095e+06	0.0698479	0.000113	10.63	LKDRLT	LK[2]DRLT	NISTmAb_heavy_chain	65	70	1	66
JBAD210917R9535S04	584.35	2	1520.88	78464.7	982499	0.0739561	-8.6e-05	19.57	NPSLKDRL	NPSLK[3]DRL	NISTmAb_heavy_chain	62	69	1	66
JBAD210917R9535S04	584.351	2	1523.64	119214	1.39547e+06	0.0787053	0.001622	17.44	NPSLKDRL	NPSLK[3]DRL	NISTmAb_heavy_chain	62	69	1	66
JBAD210917R9535S04	665.882	2	1694.88	9013.42	117712	0.0711254	0.00153	30.09	YNPSLKDRL	YNPSLK[3]DRL	NISTmAb_heavy_chain	61	69	1	66
JBAD210917R9535S04	665.882	2	1697.8	8900.73	116415	0.0710267	-5.6e-05	29.32	YNPSLKDRL	YNPSLK[3]DRL	NISTmAb_heavy_chain	61	69	1	66
JBAD210917R9535S07	435.287	2	1021.81	8801.01	111595	0.0731004	0.001958	11.2	LKDRL	LK[3]DRL	NISTmAb_heavy_chain	65	69	1	66
JBAD210917R9535S07	435.287	2	1023.36	14863.9	152679	0.0887175	0.002384	11.19	LKDRL	LK[3]DRL	NISTmAb_heavy_chain	65	69	1	66
JBAD210917R9535S07	542.352	2	1741.67	9924.71	135916	0.0680515	0.000768	19	LKDRLTI	LK[3]DRLTI	NISTmAb_heavy_chain	65	71	1	66
JBAD210917R9535S07	542.353	2	1744.71	17602.9	219754	0.0741623	0.001744	16.68	LKDRLTI	LK[3]DRLTI	NISTmAb_heavy_chain	65	71	1	66
JBAD210917R9535S13	435.287	2	1042.45	7455.32	120055	0.0584684	0.001348	12.49	LKDRL	LK[3]DRL	NISTmAb_heavy_chain	65	69	1	66
JBAD210917R9535S13	584.35	2	1513.6	101610	1.19392e+06	0.078431	0.000646	14.78	NPSLKDRL	NPSLK[3]DRL	NISTmAb_heavy_chain	62	69	1	66
JBAD210917R9535S13	665.881	2	1684.43	9182.48	124029	0.0689318	-0.000178	25.84	YNPSLKDRL	YNPSLK[3]DRL	NISTmAb_heavy_chain	61	69	1	66
JBAD210917R9535S16	435.287	2	1029.78	8269.2	122256	0.0633534	0.00214	16.02	LKDRL	LK[3]DRL	NISTmAb_heavy_chain	65	69	1	66
JBAD210917R9535S16	542.352	2	1737.51	9255.9	145822	0.0596855	-0.000208	10.78	LKDRLTI	LK[3]DRLTI	NISTmAb_heavy_chain	65	71	1	66
JBAD210917R9535S16	542.352	2	1740.54	9823.61	154610	0.0597422	0.000158	14.32	LKDRLTI	LK[3]DRLTI	NISTmAb_heavy_chain	65	71	1	66
JBAD180817R9315S05	584.334	2	1564.75	47535.4	553287	0.0791172	-0.031582	10.32	NPSLKDRL	NPSLK[2]DRL	NISTmAb_heavy_chain	62	69	1	66
JBAD180817R9315S05	584.334	2	1567.55	114799	1506902	0.0707892	-0.03207	20.54	NPSLKDRL	NPSLK[2]DRL	NISTmAb_heavy_chain	62	69	1	66
JBAD180817R9315S05	584.334	2	1600.52	8723.97	116173	0.0698495	-0.031582	15.84	NPSLKDRL	NPSLK[2]DRL	NISTmAb_heavy_chain	62	69	1	66
JBAD180817R9315S08	435.275	2	1052.69	10953.2	147849	0.0689737	-0.022212	10.38	LKDRL	LK[2]DRL	NISTmAb_heavy_chain	65	69	1	66
JBAD180817R9315S14	584.335	2	1563.05	113051	1.75314e+06	0.0605788	-0.030604	18.51	NPSLKDRL	NPSLK[2]DRL	NISTmAb_heavy_chain	62	69	1	66
JBAD180817R9315S14	584.335	2	1595.75	13987.4	173694	0.0745274	-0.03036	19.04	NPSLKDRL	NPSLK[2]DRL	NISTmAb_heavy_chain	62	69	1	66
JBAD180817R9315S17	435.275	2	1062.21	17243.5	219404	0.072866	-0.022456	10.47	LKDRL	LK[2]DRL	NISTmAb_heavy_chain	65	69	1	66
JBAD310317R8426S05	584.35	2	1379.15	22185.6	237230	0.0855215	3.6e-05	11.07	NPSLKDRL	NPSLK[2]DRL	NISTmAb_heavy_chain	62	69	1	66
JBAD310317R8426S05	584.351	2	1382.1	64433.5	688760	0.0855471	0.001622	13.21	NPSLKDRL	NPSLK[2]DRL	NISTmAb_heavy_chain	62	69	1	66
JBAD310317R8426S05	584.35	2	1413.94	24106.3	282397	0.0786492	-8.6e-05	19.73	NPSLKDRL	NPSLK[2]DRL	NISTmAb_heavy_chain	62	69	1	66
JBAD310317R8426S09	435.287	2	886.735	15819.7	194125	0.0753521	0.001286	10.48	LKDRL	LK[2]DRL	NISTmAb_heavy_chain	65	69	1	66
JBAD310317R8426S09	435.287	2	898.454	14949.2	174789	0.0787886	0.001104	11.18	LKDRL	LK[2]DRL	NISTmAb_heavy_chain	65	69	1	66
JBAD310317R8426S09	542.352	2	1578.61	10994.8	123252	0.0819002	0.000768	14.7	LKDRLTI	LK[2]DRLTI	NISTmAb_heavy_chain	65	71	1	66
JBAD310317R8426S09	542.352	2	1581.56	14974.3	150331	0.0905857	0.000768	12.03	LKDRLTI	LK[2]DRLTI	NISTmAb_heavy_chain	65	71	1	66
JBAD180817R9315S02	451.263	2	1348.85	12361.4	145348	0.0783812	-0.024379	17.43	LTISKD	LTISK[2]D	NISTmAb_heavy_chain	69	74	1	73
JBAD180817R9315S02	451.263	2	1351.84	29255	342230	0.0787514	-0.024989	18.84	LTISKD	LTISK[2]D	NISTmAb_heavy_chain	69	74	1	73
JBAD180817R9315S11	451.263	2	1345.12	11610.9	134869	0.079266	-0.023707	16.64	LTISKD	LTISK[2]D	NISTmAb_heavy_chain	69	74	1	73
JBAD180817R9315S11	451.263	2	1348.11	33083.3	387945	0.0785774	-0.023769	19.93	LTISKD	LTISK[2]D	NISTmAb_heavy_chain	69	74	1	73
JBAD020218R10528S01	451.275	2	1347.71	21870.7	259602	0.0777009	-0.000515	21.12	LTISKD	LTISK[3]D	NISTmAb_heavy_chain	69	74	1	73
JBAD020218R10528S01	451.275	2	1350.67	28231.8	376530	0.0697492	-0.000269	21.08	LTISKD	LTISK[3]D	NISTmAb_heavy_chain	69	74	1	73
JBAD020218R10528S01	451.276	2	1353.54	27798.6	380809	0.0680326	0.000889	21.08	LTISKD	LTISK[3]D	NISTmAb_heavy_chain	69	74	1	73
JBAD020218R10528S01	451.276	2	1356.43	16873.9	246601	0.0640437	0.000523	23.77	LTISKD	LTISK[3]D	NISTmAb_heavy_chain	69	74	1	73
JBAD020218R10528S01	451.275	2	1359.37	21473.5	246138	0.0802414	-8.7e-05	23.46	LTISKD	LTISK[3]D	NISTmAb_heavy_chain	69	74	1	73
JBAD020218R10528S01	451.276	2	1362.33	14110.4	164645	0.0789369	0.000951	23.48	LTISKD	LTISK[3]D	NISTmAb_heavy_chain	69	74	1	73
JBAD020218R10528S02	451.276	2	1337.64	18394.3	211553	0.0799937	0.000889	23.4	LTISKD	LTISK[3]D	NISTmAb_heavy_chain	69	74	1	73
JBAD020218R10528S02	451.275	2	1340.62	22096.2	293619	0.0699879	-0.000393	21.18	LTISKD	LTISK[3]D	NISTmAb_heavy_chain	69	74	1	73
JBAD020218R10528S02	451.275	2	1343.56	26758.5	411216	0.061096	0.000279	23.28	LTISKD	LTISK[3]D	NISTmAb_heavy_chain	69	74	1	73
JBAD020218R10528S02	451.275	2	1346.45	27409.1	319181	0.0790821	0.000219	21.17	LTISKD	LTISK[3]D	NISTmAb_heavy_chain	69	74	1	73
JBAD020218R10528S02	451.275	2	1349.4	25107.8	292086	0.0791561	-2.5e-05	21.22	LTISKD	LTISK[3]D	NISTmAb_heavy_chain	69	74	1	73
JBAD020218R10528S02	451.275	2	1352.28	24470.5	329849	0.0690634	9.7e-05	23.44	LTISKD	LTISK[3]D	NISTmAb_heavy_chain	69	74	1	73
JBAD020218R10528S02	451.276	2	1355.21	11652.4	152417	0.0710213	0.000767	23.65	LTISKD	LTISK[3]D	NISTmAb_heavy_chain	69	74	1	73
JBAD020218R10528S02	451.276	2	1358.17	9364.53	115042	0.0752738	0.000523	23.44	LTISKD	LTISK[3]D	NISTmAb_heavy_chain	69	74	1	73
JBAD020218R10528S05	451.275	2	1337.43	9191.92	113737	0.0747741	-0.000269	23.4	LTISKD	LTISK[3]D	NISTmAb_heavy_chain	69	74	1	73
JBAD020218R10528S05	451.275	2	1340.43	23559.7	275480	0.0787846	0.000279	21.01	LTISKD	LTISK[3]D	NISTmAb_heavy_chain	69	74	1	73
JBAD020218R10528S05	451.276	2	1343.37	29740.5	314692	0.0863464	0.000645	23.69	LTISKD	LTISK[3]D	NISTmAb_heavy_chain	69	74	1	73
JBAD020218R10528S05	451.276	2	1346.26	31462.5	348943	0.0827078	0.000341	23.61	LTISKD	LTISK[3]D	NISTmAb_heavy_chain	69	74	1	73
JBAD020218R10528S05	451.275	2	1349.17	30953.7	314870	0.0895072	0.000157	21.25	LTISKD	LTISK[3]D	NISTmAb_heavy_chain	69	74	1	73
JBAD020218R10528S05	451.276	2	1351.93	20757.6	239442	0.0797759	0.000951	21.19	LTISKD	LTISK[3]D	NISTmAb_heavy_chain	69	74	1	73
JBAD020218R10528S05	451.275	2	1354.75	14214.3	150710	0.0861867	0.000279	24.31	LTISKD	LTISK[3]D	NISTmAb_heavy_chain	69	74	1	73
JBAD020218R10528S06	451.276	2	1342.67	7413.78	117256	0.0594671	0.001073	20.88	LTISKD	LTISK[3]D	NISTmAb_heavy_chain	69	74	1	73
JBAD020218R10528S06	451.276	2	1345.67	24722.1	272112	0.0832858	0.001011	23.52	LTISKD	LTISK[3]D	NISTmAb_heavy_chain	69	74	1	73
JBAD020218R10528S06	451.276	2	1348.61	31262.3	333820	0.0856309	0.000767	23.73	LTISKD	LTISK[3]D	NISTmAb_heavy_chain	69	74	1	73
JBAD020218R10528S06	451.276	2	1351.46	37777.2	455488	0.0765861	0.000401	23.39	LTISKD	LTISK[3]D	NISTmAb_heavy_chain	69	74	1	73
JBAD020218R10528S06	451.275	2	1354.32	31895	391260	0.0753744	9.7e-05	21.02	LTISKD	LTISK[3]D	NISTmAb_heavy_chain	69	74	1	73
JBAD020218R10528S06	451.275	2	1357.1	24656.6	281740	0.080473	-0.000331	23.47	LTISKD	LTISK[3]D	NISTmAb_heavy_chain	69	74	1	73
JBAD020218R10528S06	451.276	2	1359.93	18311.7	197913	0.0846885	0.000463	23.47	LTISKD	LTISK[3]D	NISTmAb_heavy_chain	69	74	1	73
JBAD290917R9599S05	410.572	3	632.621	13139.6	221469	0.0560064	0.001853	17.74	SKDTSKN	SK[2]DTSK[2]N	NISTmAb_heavy_chain	72	78	2	73	77
JBAD290917R9599S05	481.949	3	843.218	211736	2.98938e+06	0.0661443	0.000602	13.66	TISKDTSKN	TISK[2]DTSK[2]N	NISTmAb_heavy_chain	70	78	2	73	77
JBAD290917R9599S05	722.42	2	844.314	50839.5	717836	0.0661391	0.000768	12.86	TISKDTSKN	TISK[2]DTSK[2]N	NISTmAb_heavy_chain	70	78	2	73	77
JBAD290917R9599S05	481.949	3	845.854	346014	4991194	0.0648304	0.000419	10.83	TISKDTSKN	TISK[2]DTSK[2]N	NISTmAb_heavy_chain	70	78	2	73	77
JBAD290917R9599S05	722.42	2	846.938	59535.9	848493	0.0655661	0.000158	17.95	TISKDTSKN	TISK[2]DTSK[2]N	NISTmAb_heavy_chain	70	78	2	73	77
JBAD290917R9599S05	481.95	3	877.841	23909	309519	0.0717068	0.001703	12.79	TISKDTSKN	TISK[2]DTSK[2]N	NISTmAb_heavy_chain	70	78	2	73	77
JBAD290917R9599S05	481.949	3	880.897	11957.5	169885	0.0657572	-0.000313	13.26	TISKDTSKN	TISK[2]DTSK[2]N	NISTmAb_heavy_chain	70	78	2	73	77
JBAD290917R9599S05	628.377	3	1823.03	13862.3	221755	0.0588339	0.003868	20.09	TISKDTSKNQVVL	TISK[2]DTSK[2]NQVVL	NISTmAb_heavy_chain	70	82	2	73	77
JBAD290917R9599S05	628.376	3	1826.06	93018.6	1.39364e+06	0.0625687	0.000571	20.48	TISKDTSKNQVVL	TISK[2]DTSK[2]NQVVL	NISTmAb_heavy_chain	70	82	2	73	77
JBAD290917R9599S05	942.061	2	1827.23	24697.2	307422	0.0743626	0.001684	21.31	TISKDTSKNQVVL	TISK[2]DTSK[2]NQVVL	NISTmAb_heavy_chain	70	82	2	73	77
JBAD290917R9599S05	628.376	3	1856.48	15113.3	227744	0.0622311	0.002587	20.24	TISKDTSKNQVVL	TISK[2]DTSK[2]NQVVL	NISTmAb_heavy_chain	70	82	2	73	77
JBAD290917R9599S05	628.376	3	1859.56	20905.1	259769	0.074482	0.001489	17.31	TISKDTSKNQVVL	TISK[2]DTSK[2]NQVVL	NISTmAb_heavy_chain	70	82	2	73	77
JBAD290917R9599S09	410.572	3	628.205	61790.8	902454	0.064082	0.000206	16.76	SKDTSKN	SK[2]DTSK[2]N	NISTmAb_heavy_chain	72	78	2	73	77
JBAD290917R9599S09	410.572	3	631.041	57979	826240	0.0655709	-0.000709	19.56	SKDTSKN	SK[2]DTSK[2]N	NISTmAb_heavy_chain	72	78	2	73	77
JBAD290917R9599S09	486.282	3	836.505	9181.53	161538	0.0537815	0.002265	18.2	SKDTSKNQV	SK[2]DTSK[2]NQV	NISTmAb_heavy_chain	72	80	2	73	77
JBAD290917R9599S09	486.281	3	839.533	18540.1	282110	0.0616666	0.000525	17.36	SKDTSKNQV	SK[2]DTSK[2]NQV	NISTmAb_heavy_chain	72	80	2	73	77
JBAD290917R9599S09	734.936	2	1075.99	24163	313490	0.0715617	0.001225	20.86	KDTSKNQVV	K[2]DTSK[2]NQVV	NISTmAb_heavy_chain	73	81	2	73	77
JBAD290917R9599S09	778.451	2	1084.66	33288.3	447724	0.0692047	-0.000895	19.7	SKDTSKNQVV	SK[2]DTSK[2]NQVV	NISTmAb_heavy_chain	72	81	2	73	77
JBAD290917R9599S09	590.681	3	1400.61	7287.88	123318	0.0558007	0.001074	13.23	TISKDTSKNQVV	TISK[2]DTSK[2]NQVV	NISTmAb_heavy_chain	70	81	2	73	77
JBAD290917R9599S17	410.572	3	628.389	10697.1	177972	0.0566976	0.000113	18.73	SKDTSKN	SK[2]DTSK[2]N	NISTmAb_heavy_chain	72	78	2	73	77
JBAD290917R9599S17	481.95	3	834.209	245402	3102696	0.073296	0.001703	10.38	TISKDTSKN	TISK[2]DTSK[2]N	NISTmAb_heavy_chain	70	78	2	73	77
JBAD290917R9599S17	722.421	2	835.312	46854.9	641790	0.0680393	0.001866	13.29	TISKDTSKN	TISK[2]DTSK[2]N	NISTmAb_heavy_chain	70	78	2	73	77
JBAD290917R9599S17	481.949	3	836.848	326826	4.29255e+06	0.0707511	0.000602	13.34	TISKDTSKN	TISK[2]DTSK[2]N	NISTmAb_heavy_chain	70	78	2	73	77
JBAD290917R9599S17	481.949	3	868.951	19891.7	259409	0.0712194	0.000878	10.33	TISKDTSKN	TISK[2]DTSK[2]N	NISTmAb_heavy_chain	70	78	2	73	77
JBAD290917R9599S17	481.95	3	873.464	11755.1	164370	0.0667426	0.002984	18.24	TISKDTSKN	TISK[2]DTSK[2]N	NISTmAb_heavy_chain	70	78	2	73	77
JBAD290917R9599S17	628.376	3	1816.37	24138.9	317951	0.0705631	0.001306	17.34	TISKDTSKNQVVL	TISK[2]DTSK[2]NQVVL	NISTmAb_heavy_chain	70	82	2	73	77
JBAD290917R9599S17	628.377	3	1819.39	107951	1.32076e+06	0.0755584	0.003136	19.58	TISKDTSKNQVVL	TISK[2]DTSK[2]NQVVL	NISTmAb_heavy_chain	70	82	2	73	77
JBAD290917R9599S17	942.062	2	1820.53	15091.1	233436	0.0607222	0.004736	22.93	TISKDTSKNQVVL	TISK[2]DTSK[2]NQVVL	NISTmAb_heavy_chain	70	82	2	73	77
JBAD290917R9599S17	942.062	2	1823.58	21291.8	411121	0.0492394	0.004126	23.07	TISKDTSKNQVVL	TISK[2]DTSK[2]NQVVL	NISTmAb_heavy_chain	70	82	2	73	77
JBAD290917R9599S17	628.376	3	1849.75	22260.9	297605	0.0695944	0.002404	14.24	TISKDTSKNQVVL	TISK[2]DTSK[2]NQVVL	NISTmAb_heavy_chain	70	82	2	73	77
JBAD290917R9599S17	628.376	3	1852.78	12703.2	184312	0.0644784	0.000571	16.47	TISKDTSKNQVVL	TISK[2]DTSK[2]NQVVL	NISTmAb_heavy_chain	70	82	2	73	77
JBAD290917R9599S21	410.572	3	630.405	51480.2	756212	0.0637374	0.000848	23.38	SKDTSKN	SK[2]DTSK[2]N	NISTmAb_heavy_chain	72	78	2	73	77
JBAD290917R9599S21	410.572	3	631.806	85122.6	1.39417e+06	0.0575426	0.001763	20.39	SKDTSKN	SK[2]DTSK[2]N	NISTmAb_heavy_chain	72	78	2	73	77
JBAD290917R9599S21	486.281	3	842.967	8985.81	133503	0.0630632	0.001626	18.18	SKDTSKNQV	SK[2]DTSK[2]NQV	NISTmAb_heavy_chain	72	80	2	73	77
JBAD290917R9599S21	486.281	3	846.017	20512	278541	0.0685897	0.001533	18.65	SKDTSKNQV	SK[2]DTSK[2]NQV	NISTmAb_heavy_chain	72	80	2	73	77
JBAD290917R9599S21	734.936	2	1076.09	21361.6	325608	0.0615661	0.001103	21.2	KDTSKNQVV	K[2]DTSK[2]NQVV	NISTmAb_heavy_chain	73	81	2	73	77
JBAD290917R9599S21	778.453	2	1083.17	28245.3	411398	0.0642459	0.003133	16.07	SKDTSKNQVV	SK[2]DTSK[2]NQVV	NISTmAb_heavy_chain	72	81	2	73	77
JBAD290917R9599S21	590.682	3	1400.7	10238.7	143619	0.0665463	0.001992	16.71	TISKDTSKNQVV	TISK[2]DTSK[2]NQVV	NISTmAb_heavy_chain	70	81	2	73	77
JBAD150917R9487S09	410.573	3	637.428	13952.6	203595	0.0641359	0.002495	19.66	SKDTSKN	SK[2]DTSK[2]N	NISTmAb_heavy_chain	72	78	2	73	77
JBAD150917R9487S09	448.267	3	807.12	10425.2	144487	0.0672971	0.001991	14.38	ISKDTSKN	ISK[2]DTSK[2]N	NISTmAb_heavy_chain	71	78	2	73	77
JBAD150917R9487S09	448.267	3	808.739	10832.4	185841	0.055078	0.000344	11.77	ISKDTSKN	ISK[2]DTSK[2]N	NISTmAb_heavy_chain	71	78	2	73	77
JBAD150917R9487S09	481.95	3	860.086	24477.4	375588	0.0611834	0.001244	22.12	TISKDTSKN	TISK[2]DTSK[2]N	NISTmAb_heavy_chain	70	78	2	73	77
JBAD150917R9487S09	481.949	3	863.014	259868	4.13542e+06	0.0591243	0.001061	14.69	TISKDTSKN	TISK[2]DTSK[2]N	NISTmAb_heavy_chain	70	78	2	73	77
JBAD150917R9487S09	722.42	2	865.621	50117.4	779733	0.0603933	0.00028	11.13	TISKDTSKN	TISK[2]DTSK[2]N	NISTmAb_heavy_chain	70	78	2	73	77
JBAD150917R9487S09	628.376	3	1862.75	34160.2	482854	0.0660721	0.002038	15	TISKDTSKNQVVL	TISK[2]DTSK[2]NQVVL	NISTmAb_heavy_chain	70	82	2	73	77
JBAD150917R9487S09	628.376	3	1865.66	14049.5	266157	0.0501399	0.001489	18.05	TISKDTSKNQVVL	TISK[2]DTSK[2]NQVVL	NISTmAb_heavy_chain	70	82	2	73	77
JBAD150917R9487S15	410.572	3	632.21	28108.3	474733	0.0558989	-0.000526	20.57	SKDTSKN	SK[2]DTSK[2]N	NISTmAb_heavy_chain	72	78	2	73	77
JBAD150917R9487S15	410.572	3	635.094	46666.8	714513	0.0613085	0.001487	20.47	SKDTSKN	SK[2]DTSK[2]N	NISTmAb_heavy_chain	72	78	2	73	77
JBAD150917R9487S15	486.282	3	862.582	11468.6	189738	0.0569994	0.002358	20.32	SKDTSKNQV	SK[2]DTSK[2]NQV	NISTmAb_heavy_chain	72	80	2	73	77
JBAD150917R9487S15	486.282	3	864.144	25967.7	354549	0.0682431	0.001992	20.31	SKDTSKNQV	SK[2]DTSK[2]NQV	NISTmAb_heavy_chain	72	80	2	73	77
JBAD150917R9487S15	728.919	2	865.499	5766.07	116110	0.0473108	0.002705	10.45	SKDTSKNQV	SK[2]DTSK[2]NQV	NISTmAb_heavy_chain	72	80	2	73	77
JBAD150917R9487S15	728.918	2	868.458	9449.72	151236	0.0588088	0.000753	10.86	SKDTSKNQV	SK[2]DTSK[2]NQV	NISTmAb_heavy_chain	72	80	2	73	77
JBAD150917R9487S15	490.294	3	1095.87	36517.8	504123	0.0675454	0.001945	10.21	KDTSKNQVV	K[2]DTSK[2]NQVV	NISTmAb_heavy_chain	73	81	2	73	77
JBAD150917R9487S15	490.293	3	1098.58	100196	1.70829e+06	0.0554033	0.000298	20.05	KDTSKNQVV	K[2]DTSK[2]NQVV	NISTmAb_heavy_chain	73	81	2	73	77
JBAD150917R9487S15	778.452	2	1108.02	48713.9	784820	0.0584426	0.000937	16.59	SKDTSKNQVV	SK[2]DTSK[2]NQVV	NISTmAb_heavy_chain	72	81	2	73	77
JBAD150917R9487S15	778.453	2	1109.57	48244.4	776434	0.0585009	0.001425	18.98	SKDTSKNQVV	SK[2]DTSK[2]NQVV	NISTmAb_heavy_chain	72	81	2	73	77
JBAD150917R9487S15	557	3	1618.66	10084.9	171476	0.0555457	0.00457	21.64	SKDTSKNQVVL	SK[2]DTSK[2]NQVVL	NISTmAb_heavy_chain	72	82	2	73	77
JBAD150917R9487S15	556.999	3	1621.7	15566.5	222337	0.0654318	0.00274	17.54	SKDTSKNQVVL	SK[2]DTSK[2]NQVVL	NISTmAb_heavy_chain	72	82	2	73	77
JBAD150917R9487S15	834.997	2	1626.12	8179.98	113487	0.0672324	0.005376	23.22	SKDTSKNQVVL	SK[2]DTSK[2]NQVVL	NISTmAb_heavy_chain	72	82	2	73	77
JBAD210917R9535S04	410.572	3	628.743	16112.1	241916	0.0624435	0.000755	19.62	SKDTSKN	SK[3]DTSK[3]N	NISTmAb_heavy_chain	72	78	2	73	77
JBAD210917R9535S04	481.95	3	839.592	33575.9	482663	0.0650396	0.002801	20.44	TISKDTSKN	TISK[3]DTSK[3]N	NISTmAb_heavy_chain	70	78	2	73	77
JBAD210917R9535S04	481.95	3	842.522	245040	3.27767e+06	0.0695601	0.00344	13.28	TISKDTSKN	TISK[3]DTSK[3]N	NISTmAb_heavy_chain	70	78	2	73	77
JBAD210917R9535S04	722.422	2	843.606	39671.6	585715	0.0634354	0.003698	10.59	TISKDTSKN	TISK[3]DTSK[3]N	NISTmAb_heavy_chain	70	78	2	73	77
JBAD210917R9535S04	722.421	2	845.128	47842.1	779371	0.0578353	0.002356	14.63	TISKDTSKN	TISK[3]DTSK[3]N	NISTmAb_heavy_chain	70	78	2	73	77
JBAD210917R9535S04	481.949	3	874.222	11170.2	156380	0.0666679	0.000329	16.45	TISKDTSKN	TISK[3]DTSK[3]N	NISTmAb_heavy_chain	70	78	2	73	77
JBAD210917R9535S04	628.376	3	1816.69	54460.3	796723	0.0639819	0.001672	20.95	TISKDTSKNQVVL	TISK[3]DTSK[3]NQVVL	NISTmAb_heavy_chain	70	82	2	73	77
JBAD210917R9535S04	628.376	3	1819.47	154124	2.25292e+06	0.0640303	0.002221	18.06	TISKDTSKNQVVL	TISK[3]DTSK[3]NQVVL	NISTmAb_heavy_chain	70	82	2	73	77
JBAD210917R9535S04	942.06	2	1822.11	30980.7	508174	0.0574615	0.001318	27.12	TISKDTSKNQVVL	TISK[3]DTSK[3]NQVVL	NISTmAb_heavy_chain	70	82	2	73	77
JBAD210917R9535S04	628.377	3	1853.91	11324.1	166569	0.0636567	0.002953	20.05	TISKDTSKNQVVL	TISK[3]DTSK[3]NQVVL	NISTmAb_heavy_chain	70	82	2	73	77
JBAD210917R9535S07	410.572	3	624.742	42435.4	737081	0.0544382	0.00158	22.07	SKDTSKN	SK[3]DTSK[3]N	NISTmAb_heavy_chain	72	78	2	73	77
JBAD210917R9535S07	410.572	3	627.435	38915	558117	0.0651808	0.000665	20.91	SKDTSKN	SK[3]DTSK[3]N	NISTmAb_heavy_chain	72	78	2	73	77
JBAD210917R9535S07	486.282	3	847.27	15166.3	220168	0.0644459	0.002265	17.23	SKDTSKNQV	SK[3]DTSK[3]NQV	NISTmAb_heavy_chain	72	80	2	73	77
JBAD210917R9535S07	486.281	3	848.806	23485.3	444932	0.0501376	-0.000297	18.11	SKDTSKNQV	SK[3]DTSK[3]NQV	NISTmAb_heavy_chain	72	80	2	73	77
JBAD210917R9535S07	490.293	3	1077.73	37455.8	721723	0.0493373	0.000205	19.71	KDTSKNQVV	K[3]DTSK[3]NQVV	NISTmAb_heavy_chain	73	81	2	73	77
JBAD210917R9535S07	734.935	2	1080.45	29086.4	474103	0.057804	-0.002071	21.12	KDTSKNQVV	K[3]DTSK[3]NQVV	NISTmAb_heavy_chain	73	81	2	73	77
JBAD210917R9535S07	778.452	2	1083.47	17626.6	269063	0.0614835	0.000691	13.6	SKDTSKNQVV	SK[3]DTSK[3]NQVV	NISTmAb_heavy_chain	72	81	2	73	77
JBAD210917R9535S07	556.999	3	1608.84	7603.3	164409	0.0442022	0.00109	10.48	SKDTSKNQVVL	SK[3]DTSK[3]NQVVL	NISTmAb_heavy_chain	72	82	2	73	77
JBAD210917R9535S13	410.572	3	629.574	11534.8	202695	0.0538432	0.000206	19.73	SKDTSKN	SK[3]DTSK[3]N	NISTmAb_heavy_chain	72	78	2	73	77
JBAD210917R9535S13	410.572	3	632.595	7016.21	122257	0.0542744	0.000296	20.87	SKDTSKN	SK[3]DTSK[3]N	NISTmAb_heavy_chain	72	78	2	73	77
JBAD210917R9535S13	448.267	3	791.06	10426.1	165415	0.0592925	0.001991	12.81	ISKDTSKN	ISK[3]DTSK[3]N	NISTmAb_heavy_chain	71	78	2	73	77
JBAD210917R9535S13	448.267	3	794.068	11552.4	182767	0.0594504	6.8e-05	11.19	ISKDTSKN	ISK[3]DTSK[3]N	NISTmAb_heavy_chain	71	78	2	73	77
JBAD210917R9535S13	481.95	3	842.391	99422.6	1560490	0.0598963	0.001976	11.63	TISKDTSKN	TISK[3]DTSK[3]N	NISTmAb_heavy_chain	70	78	2	73	77
JBAD210917R9535S13	481.949	3	845.13	296293	4337010	0.0639485	0.001151	13.24	TISKDTSKN	TISK[3]DTSK[3]N	NISTmAb_heavy_chain	70	78	2	73	77
JBAD210917R9535S13	722.421	2	846.209	40289.5	636815	0.0595026	0.001256	18.25	TISKDTSKN	TISK[3]DTSK[3]N	NISTmAb_heavy_chain	70	78	2	73	77
JBAD210917R9535S13	722.42	2	848.987	54630.8	873802	0.0588419	0.000646	10.48	TISKDTSKN	TISK[3]DTSK[3]N	NISTmAb_heavy_chain	70	78	2	73	77
JBAD210917R9535S13	481.95	3	879.96	9452.41	165275	0.0540981	0.001517	12.43	TISKDTSKN	TISK[3]DTSK[3]N	NISTmAb_heavy_chain	70	78	2	73	77
JBAD210917R9535S13	628.375	3	1805.86	144934	2.00135e+06	0.0675279	-0.000893	22.78	TISKDTSKNQVVL	TISK[3]DTSK[3]NQVVL	NISTmAb_heavy_chain	70	82	2	73	77
JBAD210917R9535S13	628.375	3	1808.56	140577	2.42961e+06	0.0546951	-0.001076	16.11	TISKDTSKNQVVL	TISK[3]DTSK[3]NQVVL	NISTmAb_heavy_chain	70	82	2	73	77
JBAD210917R9535S13	942.06	2	1809.65	34211.2	478674	0.0667035	-0.000514	26.76	TISKDTSKNQVVL	TISK[3]DTSK[3]NQVVL	NISTmAb_heavy_chain	70	82	2	73	77
JBAD210917R9535S13	942.059	2	1811.22	19691.8	343951	0.0541516	-0.001612	27.51	TISKDTSKNQVVL	TISK[3]DTSK[3]NQVVL	NISTmAb_heavy_chain	70	82	2	73	77
JBAD210917R9535S13	628.376	3	1842.65	7674.73	128600	0.0563183	0.001306	23.87	TISKDTSKNQVVL	TISK[3]DTSK[3]NQVVL	NISTmAb_heavy_chain	70	82	2	73	77
JBAD210917R9535S13	628.376	3	1844.28	9958.31	157681	0.0594034	0.000205	16.11	TISKDTSKNQVVL	TISK[3]DTSK[3]NQVVL	NISTmAb_heavy_chain	70	82	2	73	77
JBAD210917R9535S16	410.572	3	629.258	26195.9	453418	0.0546186	0.001763	19.66	SKDTSKN	SK[3]DTSK[3]N	NISTmAb_heavy_chain	72	78	2	73	77
JBAD210917R9535S16	410.573	3	632.188	55229.8	948414	0.0550293	0.002495	20.92	SKDTSKN	SK[3]DTSK[3]N	NISTmAb_heavy_chain	72	78	2	73	77
JBAD210917R9535S16	486.281	3	853.74	9403.96	187896	0.0476632	0.000708	15.52	SKDTSKNQV	SK[3]DTSK[3]NQV	NISTmAb_heavy_chain	72	80	2	73	77
JBAD210917R9535S16	486.282	3	856.725	28465.3	456529	0.058692	0.002907	16.37	SKDTSKNQV	SK[3]DTSK[3]NQV	NISTmAb_heavy_chain	72	80	2	73	77
JBAD210917R9535S16	490.294	3	1081.03	14473.4	312499	0.0442649	0.002587	16.1	KDTSKNQVV	K[3]DTSK[3]NQVV	NISTmAb_heavy_chain	73	81	2	73	77
JBAD210917R9535S16	734.936	2	1085.13	21997.1	356740	0.0580802	0.001103	20.84	KDTSKNQVV	K[3]DTSK[3]NQVV	NISTmAb_heavy_chain	73	81	2	73	77
JBAD210917R9535S16	778.453	2	1091.13	28129.1	438060	0.0603385	0.001425	24.36	SKDTSKNQVV	SK[3]DTSK[3]NQVV	NISTmAb_heavy_chain	72	81	2	73	77
JBAD210917R9535S16	556.999	3	1601.52	8246.78	171282	0.0459358	0.001822	14.29	SKDTSKNQVVL	SK[3]DTSK[3]NQVVL	NISTmAb_heavy_chain	72	82	2	73	77
JBAD210917R9535S16	556.999	3	1604.53	16609.1	199033	0.0770217	0.002188	11.87	SKDTSKNQVVL	SK[3]DTSK[3]NQVVL	NISTmAb_heavy_chain	72	82	2	73	77
JBAD180817R9315S05	410.561	3	644.958	24140.3	357399	0.0632708	-0.032569	18.04	SKDTSKN	SK[2]DTSK[2]N	NISTmAb_heavy_chain	72	78	2	73	77
JBAD180817R9315S05	410.561	3	647.828	11158.5	179130	0.05864	-0.032386	19.43	SKDTSKN	SK[2]DTSK[2]N	NISTmAb_heavy_chain	72	78	2	73	77
JBAD180817R9315S05	481.936	3	879.56	188435	2.43732e+06	0.0717642	-0.03913	19.26	TISKDTSKN	TISK[2]DTSK[2]N	NISTmAb_heavy_chain	70	78	2	73	77
JBAD180817R9315S05	481.936	3	881.931	474925	6911010	0.0643012	-0.039406	10.13	TISKDTSKN	TISK[2]DTSK[2]N	NISTmAb_heavy_chain	70	78	2	73	77
JBAD180817R9315S05	628.359	3	1857.28	56490.6	959315	0.0556116	-0.050696	16.25	TISKDTSKNQVVL	TISK[2]DTSK[2]NQVVL	NISTmAb_heavy_chain	70	82	2	73	77
JBAD180817R9315S05	628.359	3	1859.96	162749	2.1624e+06	0.069995	-0.05033	23.65	TISKDTSKNQVVL	TISK[2]DTSK[2]NQVVL	NISTmAb_heavy_chain	70	82	2	73	77
JBAD180817R9315S05	942.035	2	1861.07	32859.4	536477	0.0577152	-0.049586	27.72	TISKDTSKNQVVL	TISK[2]DTSK[2]NQVVL	NISTmAb_heavy_chain	70	82	2	73	77
JBAD180817R9315S05	942.035	2	1862.5	38585.1	585854	0.0617916	-0.04983	24.08	TISKDTSKNQVVL	TISK[2]DTSK[2]NQVVL	NISTmAb_heavy_chain	70	82	2	73	77
JBAD180817R9315S05	628.359	3	1892.8	11422.8	206177	0.0524947	-0.049598	15.46	TISKDTSKNQVVL	TISK[2]DTSK[2]NQVVL	NISTmAb_heavy_chain	70	82	2	73	77
JBAD180817R9315S05	628.359	3	1895.76	6397.88	138889	0.0440362	-0.0485	17.92	TISKDTSKNQVVL	TISK[2]DTSK[2]NQVVL	NISTmAb_heavy_chain	70	82	2	73	77
JBAD180817R9315S08	410.561	3	635.389	72219.4	1120331	0.0605588	-0.032386	22.55	SKDTSKN	SK[2]DTSK[2]N	NISTmAb_heavy_chain	72	78	2	73	77
JBAD180817R9315S08	410.561	3	637.987	112447	2244502	0.0477087	-0.033118	22.12	SKDTSKN	SK[2]DTSK[2]N	NISTmAb_heavy_chain	72	78	2	73	77
JBAD180817R9315S08	486.268	3	867.504	9415.67	148448	0.0596444	-0.039024	17.3	SKDTSKNQV	SK[2]DTSK[2]NQV	NISTmAb_heavy_chain	72	80	2	73	77
JBAD180817R9315S08	486.268	3	871.569	77948.4	1.07722e+06	0.0674783	-0.039756	16.61	SKDTSKNQV	SK[2]DTSK[2]NQV	NISTmAb_heavy_chain	72	80	2	73	77
JBAD180817R9315S08	490.28	3	1104.91	27563.6	598646	0.0440166	-0.038705	16.59	KDTSKNQVV	K[2]DTSK[2]NQVV	NISTmAb_heavy_chain	73	81	2	73	77
JBAD180817R9315S08	778.432	2	1118.37	57552.4	875655	0.0616717	-0.039713	16.56	SKDTSKNQVV	SK[2]DTSK[2]NQVV	NISTmAb_heavy_chain	72	81	2	73	77
JBAD180817R9315S08	590.666	3	1430.24	6191.96	120160	0.0490057	-0.045984	10.69	TISKDTSKNQVV	TISK[2]DTSK[2]NQVV	NISTmAb_heavy_chain	70	81	2	73	77
JBAD180817R9315S08	590.665	3	1433.23	22810	304195	0.0697545	-0.04635	15.15	TISKDTSKNQVV	TISK[2]DTSK[2]NQVV	NISTmAb_heavy_chain	70	81	2	73	77
JBAD180817R9315S08	885.495	2	1436.14	8014.34	123074	0.0611371	-0.04597	16.75	TISKDTSKNQVV	TISK[2]DTSK[2]NQVV	NISTmAb_heavy_chain	70	81	2	73	77
JBAD180817R9315S14	410.561	3	645.282	27654	491267	0.0532913	-0.032386	19.53	SKDTSKN	SK[2]DTSK[2]N	NISTmAb_heavy_chain	72	78	2	73	77
JBAD180817R9315S14	410.561	3	648.114	9642.78	163392	0.0557274	-0.032935	17.19	SKDTSKN	SK[2]DTSK[2]N	NISTmAb_heavy_chain	72	78	2	73	77
JBAD180817R9315S14	448.255	3	821.771	6784.13	121254	0.0529851	-0.035728	13.21	ISKDTSKN	ISK[2]DTSK[2]N	NISTmAb_heavy_chain	71	78	2	73	77
JBAD180817R9315S14	481.936	3	878.856	252193	3933557	0.0602505	-0.038215	20.4	TISKDTSKN	TISK[2]DTSK[2]N	NISTmAb_heavy_chain	70	78	2	73	77
JBAD180817R9315S14	722.401	2	879.938	92750.8	1.45162e+06	0.0600574	-0.037806	10.09	TISKDTSKN	TISK[2]DTSK[2]N	NISTmAb_heavy_chain	70	78	2	73	77
JBAD180817R9315S14	481.936	3	883.572	562531	7465747	0.0700687	-0.038857	12.63	TISKDTSKN	TISK[2]DTSK[2]N	NISTmAb_heavy_chain	70	78	2	73	77
JBAD180817R9315S14	481.936	3	916.701	15549.6	210595	0.0687594	-0.037942	10.6	TISKDTSKN	TISK[2]DTSK[2]N	NISTmAb_heavy_chain	70	78	2	73	77
JBAD180817R9315S14	628.359	3	1853.74	122523	1.93955e+06	0.0594171	-0.049049	19.42	TISKDTSKNQVVL	TISK[2]DTSK[2]NQVVL	NISTmAb_heavy_chain	70	82	2	73	77
JBAD180817R9315S14	628.359	3	1856.39	181937	2.55351e+06	0.0665108	-0.049232	21.85	TISKDTSKNQVVL	TISK[2]DTSK[2]NQVVL	NISTmAb_heavy_chain	70	82	2	73	77
JBAD180817R9315S14	942.035	2	1857.49	61150.1	943824	0.0608474	-0.049464	25.05	TISKDTSKNQVVL	TISK[2]DTSK[2]NQVVL	NISTmAb_heavy_chain	70	82	2	73	77
JBAD180817R9315S14	942.036	2	1858.87	53041.3	856650	0.0583069	-0.046778	25.67	TISKDTSKNQVVL	TISK[2]DTSK[2]NQVVL	NISTmAb_heavy_chain	70	82	2	73	77
JBAD180817R9315S14	628.359	3	1889.26	18673.8	215250	0.0798286	-0.048866	17.75	TISKDTSKNQVVL	TISK[2]DTSK[2]NQVVL	NISTmAb_heavy_chain	70	82	2	73	77
JBAD180817R9315S14	628.36	3	1892.26	14211.6	233556	0.0573587	-0.047768	22.41	TISKDTSKNQVVL	TISK[2]DTSK[2]NQVVL	NISTmAb_heavy_chain	70	82	2	73	77
JBAD180817R9315S17	410.561	3	644.99	101855	1.633e+06	0.0587112	-0.032203	21	SKDTSKN	SK[2]DTSK[2]N	NISTmAb_heavy_chain	72	78	2	73	77
JBAD180817R9315S17	410.561	3	647.504	103814	1.91932e+06	0.0513137	-0.032386	23.72	SKDTSKN	SK[2]DTSK[2]N	NISTmAb_heavy_chain	72	78	2	73	77
JBAD180817R9315S17	486.268	3	884.487	29762	538014	0.0524186	-0.039024	16.85	SKDTSKNQV	SK[2]DTSK[2]NQV	NISTmAb_heavy_chain	72	80	2	73	77
JBAD180817R9315S17	490.28	3	1114.38	7728.6	183068	0.040507	-0.037787	18.06	KDTSKNQVV	K[2]DTSK[2]NQVV	NISTmAb_heavy_chain	73	81	2	73	77
JBAD180817R9315S17	490.28	3	1115.72	71309.7	1.09201e+06	0.0612986	-0.037787	19.58	KDTSKNQVV	K[2]DTSK[2]NQVV	NISTmAb_heavy_chain	73	81	2	73	77
JBAD180817R9315S17	734.918	2	1118.31	47758.3	737520	0.0608171	-0.036371	17.26	KDTSKNQVV	K[2]DTSK[2]NQVV	NISTmAb_heavy_chain	73	81	2	73	77
JBAD180817R9315S17	778.432	2	1125.03	54495	898066	0.0572089	-0.039713	14.54	SKDTSKNQVV	SK[2]DTSK[2]NQVV	NISTmAb_heavy_chain	72	81	2	73	77
JBAD180817R9315S17	590.665	3	1433.46	7877.55	122357	0.0604875	-0.046899	12.43	TISKDTSKNQVV	TISK[2]DTSK[2]NQVV	NISTmAb_heavy_chain	70	81	2	73	77
JBAD180817R9315S17	590.665	3	1436.43	47351.5	673160	0.0657193	-0.046899	14.83	TISKDTSKNQVV	TISK[2]DTSK[2]NQVV	NISTmAb_heavy_chain	70	81	2	73	77
JBAD310317R8426S05	410.572	3	572.716	9590.6	148536	0.0606515	0.000572	22.03	SKDTSKN	SK[2]DTSK[2]N	NISTmAb_heavy_chain	72	78	2	73	77
JBAD310317R8426S05	448.267	3	699.285	8782.44	153984	0.0539574	0.000527	13.16	ISKDTSKN	ISK[2]DTSK[2]N	NISTmAb_heavy_chain	71	78	2	73	77
JBAD310317R8426S05	481.95	3	739.059	76943.4	999066	0.0715081	0.001976	18.87	TISKDTSKN	TISK[2]DTSK[2]N	NISTmAb_heavy_chain	70	78	2	73	77
JBAD310317R8426S05	481.949	3	741.94	185711	2.36606e+06	0.0727773	0.000878	14.18	TISKDTSKN	TISK[2]DTSK[2]N	NISTmAb_heavy_chain	70	78	2	73	77
JBAD310317R8426S05	722.421	2	744.58	57574.5	867241	0.0622551	0.0015	10.38	TISKDTSKN	TISK[2]DTSK[2]N	NISTmAb_heavy_chain	70	78	2	73	77
JBAD310317R8426S05	481.949	3	774.872	9960.91	122898	0.0749738	0.001061	11.73	TISKDTSKN	TISK[2]DTSK[2]N	NISTmAb_heavy_chain	70	78	2	73	77
JBAD310317R8426S05	628.377	3	1664.87	13979.6	224340	0.058659	0.003136	18.25	TISKDTSKNQVVL	TISK[2]DTSK[2]NQVVL	NISTmAb_heavy_chain	70	82	2	73	77
JBAD310317R8426S05	628.376	3	1667.79	53325.5	746378	0.0666815	0.001306	16.11	TISKDTSKNQVVL	TISK[2]DTSK[2]NQVVL	NISTmAb_heavy_chain	70	82	2	73	77
JBAD310317R8426S05	628.376	3	1698.67	22716	321810	0.065934	0.002404	18.8	TISKDTSKNQVVL	TISK[2]DTSK[2]NQVVL	NISTmAb_heavy_chain	70	82	2	73	77
JBAD310317R8426S05	628.376	3	1701.78	11379.5	205161	0.0525513	0.002404	21.55	TISKDTSKNQVVL	TISK[2]DTSK[2]NQVVL	NISTmAb_heavy_chain	70	82	2	73	77
JBAD310317R8426S09	410.572	3	566.491	33787.2	530368	0.05989	0.000755	19.62	SKDTSKN	SK[2]DTSK[2]N	NISTmAb_heavy_chain	72	78	2	73	77
JBAD310317R8426S09	410.572	3	567.932	26973.1	380782	0.0661502	-0.000436	20.41	SKDTSKN	SK[2]DTSK[2]N	NISTmAb_heavy_chain	72	78	2	73	77
JBAD310317R8426S09	486.281	3	735.17	19822.2	292965	0.0633726	0.000525	19.74	SKDTSKNQV	SK[2]DTSK[2]NQV	NISTmAb_heavy_chain	72	80	2	73	77
JBAD310317R8426S09	728.918	2	736.632	7279.06	114146	0.0599471	0.000753	10.3	SKDTSKNQV	SK[2]DTSK[2]NQV	NISTmAb_heavy_chain	72	80	2	73	77
JBAD310317R8426S09	490.293	3	941.126	23636.7	371741	0.0597824	0.000481	14.43	KDTSKNQVV	K[2]DTSK[2]NQVV	NISTmAb_heavy_chain	73	81	2	73	77
JBAD310317R8426S09	734.936	2	943.966	24665.5	272738	0.0829363	-0.000483	22.06	KDTSKNQVV	K[2]DTSK[2]NQVV	NISTmAb_heavy_chain	73	81	2	73	77
JBAD310317R8426S09	734.936	2	945.438	17450.9	261172	0.0626327	0.001103	20.75	KDTSKNQVV	K[2]DTSK[2]NQVV	NISTmAb_heavy_chain	73	81	2	73	77
JBAD310317R8426S09	519.304	3	948.379	33987.1	489121	0.0649715	0.00196	12.74	SKDTSKNQVV	SK[2]DTSK[2]NQVV	NISTmAb_heavy_chain	72	81	2	73	77
JBAD310317R8426S09	778.453	2	949.778	18610.2	321905	0.054653	0.001791	20.76	SKDTSKNQVV	SK[2]DTSK[2]NQVV	NISTmAb_heavy_chain	72	81	2	73	77
JBAD310317R8426S09	778.452	2	952.479	37225.5	557127	0.0626321	-0.000285	18.58	SKDTSKNQVV	SK[2]DTSK[2]NQVV	NISTmAb_heavy_chain	72	81	2	73	77
JBAD310317R8426S09	590.681	3	1262.24	19093.6	285283	0.0627302	0.00144	13.16	TISKDTSKNQVV	TISK[2]DTSK[2]NQVV	NISTmAb_heavy_chain	70	81	2	73	77
JBAD310317R8426S09	556.999	3	1447.79	11616.4	159788	0.0677716	0.001639	16.92	SKDTSKNQVVL	SK[2]DTSK[2]NQVVL	NISTmAb_heavy_chain	72	82	2	73	77
JBAD310317R8426S09	556.999	3	1449.41	13825	187663	0.0686146	0.000724	17.71	SKDTSKNQVVL	SK[2]DTSK[2]NQVVL	NISTmAb_heavy_chain	72	82	2	73	77
JBAD180817R9315S11	1045.53	4	2790.96	8110.38	115691	0.0655112	-0.102513	31.08	LTISKDTSKNQVVLKVTNMDPADTATYYCAR	LTISK[2]DTSK[2]NQVVLK[2]VTNMDPADTATYYCAR	NISTmAb_heavy_chain	69	99	3	73	77	83
JBAD310317R8426S01	1045.56	4	2656.13	20455.9	233855	0.0804365	0.006863	22.04	LTISKDTSKNQVVLKVTNMDPADTATYYCAR	LTISK[2]DTSK[2]NQVVLK[2]VTNMDPADTATYYCAR	NISTmAb_heavy_chain	69	99	3	73	77	83
JBAD310317R8426S01	1045.56	4	2657.61	20725.1	228178	0.0832657	0.003931	35.85	LTISKDTSKNQVVLKVTNMDPADTATYYCAR	LTISK[2]DTSK[2]NQVVLK[2]VTNMDPADTATYYCAR	NISTmAb_heavy_chain	69	99	3	73	77	83
JBAD180817R9315S08	406.746	2	893.113	21505.4	547008	0.0378274	-0.021267	21.47	KNQVV	K[2]NQVV	NISTmAb_heavy_chain	77	81	1	77
JBAD180817R9315S08	406.746	2	895.733	0	323358	0	-0.021877	14.12	KNQVV	K[2]NQVV	NISTmAb_heavy_chain	77	81	1	77
JBAD290917R9599S05	826.409	2	1732.18	27236.1	244172	0.100351	0.00289	36.68	KVTNMDPADTATY	K[2]VTNMDPADTATY	NISTmAb_heavy_chain	83	95	1	83
JBAD290917R9599S05	826.407	2	1734.99	19198.4	166342	0.103473	-0.001018	35.34	KVTNMDPADTATY	K[2]VTNMDPADTATY	NISTmAb_heavy_chain	83	95	1	83
JBAD290917R9599S17	826.408	2	1725.81	22025.9	204487	0.0972393	0.00118	28.57	KVTNMDPADTATY	K[2]VTNMDPADTATY	NISTmAb_heavy_chain	83	95	1	83
JBAD290917R9599S17	826.408	2	1729.91	13093.9	145096	0.0827731	0.000448	37.85	KVTNMDPADTATY	K[2]VTNMDPADTATY	NISTmAb_heavy_chain	83	95	1	83
JBAD150917R9487S09	826.408	2	1745.03	11444.1	109159	0.0948906	0.001424	30.27	KVTNMDPADTATY	K[2]VTNMDPADTATY	NISTmAb_heavy_chain	83	95	1	83
JBAD210917R9535S04	826.406	2	1722.69	10996.5	117445	0.0856153	-0.00236	31.87	KVTNMDPADTATY	K[3]VTNMDPADTATY	NISTmAb_heavy_chain	83	95	1	83
JBAD210917R9535S13	826.407	2	1683.19	26786.6	247939	0.097503	-0.000284	30.83	KVTNMDPADTATY	K[3]VTNMDPADTATY	NISTmAb_heavy_chain	83	95	1	83
JBAD210917R9535S13	826.407	2	1686	24605.3	334011	0.0686118	-0.000406	35.38	KVTNMDPADTATY	K[3]VTNMDPADTATY	NISTmAb_heavy_chain	83	95	1	83
JBAD180817R9315S14	826.386	2	1725.14	12506.9	135438	0.0845378	-0.042888	25.12	KVTNMDPADTATY	K[2]VTNMDPADTATY	NISTmAb_heavy_chain	83	95	1	83
JBAD180817R9315S14	826.386	2	1756.36	13917.7	131742	0.0955495	-0.043254	27.75	KVTNMDPADTATY	K[2]VTNMDPADTATY	NISTmAb_heavy_chain	83	95	1	83
JBAD290917R9599S09	629.368	2	2612.07	6277.17	141700	0.0424198	-7.1e-05	14.26	STKGPSVFPL	STK[2]GPSVFPL	NISTmAb_heavy_chain	122	131	1	124
JBAD290917R9599S09	535.328	2	2613.47	6469.7	172382	0.0361735	0.000295	27.94	KGPSVFPL	K[2]GPSVFPL	NISTmAb_heavy_chain	124	131	1	124
JBAD290917R9599S09	535.328	2	2614.87	12943.4	238196	0.0515387	0.000295	25.92	KGPSVFPL	K[2]GPSVFPL	NISTmAb_heavy_chain	124	131	1	124
JBAD290917R9599S09	629.368	2	2643.9	15316.8	261996	0.0552328	0.001271	14.27	STKGPSVFPL	STK[2]GPSVFPL	NISTmAb_heavy_chain	122	131	1	124
JBAD290917R9599S09	629.368	2	2646.71	12470.1	250445	0.0474304	0.001149	13.01	STKGPSVFPL	STK[2]GPSVFPL	NISTmAb_heavy_chain	122	131	1	124
JBAD290917R9599S21	756.929	2	2468.54	5392.16	130494	0.0396813	0.00095	22.32	STKGPSVFPLAPS	STK[2]GPSVFPLAPS	NISTmAb_heavy_chain	122	134	1	124
JBAD290917R9599S21	629.369	2	2612.36	10726	218609	0.0467698	0.001759	15.98	STKGPSVFPL	STK[2]GPSVFPL	NISTmAb_heavy_chain	122	131	1	124
JBAD290917R9599S21	535.329	2	2613.71	7968.78	204918	0.037432	0.001515	10.43	KGPSVFPL	K[2]GPSVFPL	NISTmAb_heavy_chain	124	131	1	124
JBAD290917R9599S21	629.369	2	2645.45	8481.54	229347	0.0356623	0.001759	15.25	STKGPSVFPL	STK[2]GPSVFPL	NISTmAb_heavy_chain	122	131	1	124
JBAD290917R9599S21	629.369	2	2648.4	5104.37	174348	0.0284442	0.002003	15.83	STKGPSVFPL	STK[2]GPSVFPL	NISTmAb_heavy_chain	122	131	1	124
JBAD150917R9487S09	1018.54	2	2196.6	8137.48	158055	0.0489642	0.00269	79.94	GQGTTVTVSSASTKGPSVF	GQGTTVTVSSASTK[2]GPSVF	NISTmAb_heavy_chain	111	129	1	124
JBAD150917R9487S15	756.928	2	2481.01	6364.59	150008	0.0407015	-0.000758	22	STKGPSVFPLAPS	STK[2]GPSVFPLAPS	NISTmAb_heavy_chain	122	134	1	124
JBAD150917R9487S15	629.368	2	2636.35	10459.4	243636	0.0411633	0.001149	15.84	STKGPSVFPL	STK[2]GPSVFPL	NISTmAb_heavy_chain	122	131	1	124
JBAD150917R9487S15	535.328	2	2637.86	8834.75	218637	0.0388388	5.1e-05	26.45	KGPSVFPL	K[2]GPSVFPL	NISTmAb_heavy_chain	124	131	1	124
JBAD150917R9487S15	535.328	2	2640.8	14512.8	341589	0.0407547	0.001149	32.82	KGPSVFPL	K[2]GPSVFPL	NISTmAb_heavy_chain	124	131	1	124
JBAD150917R9487S15	629.368	2	2668.1	5703.8	178292	0.0309995	0.000661	12.95	STKGPSVFPL	STK[2]GPSVFPL	NISTmAb_heavy_chain	122	131	1	124
JBAD150917R9487S15	629.368	2	2671.08	3691.86	133508	0.0269085	0.000783	14.43	STKGPSVFPL	STK[2]GPSVFPL	NISTmAb_heavy_chain	122	131	1	124
JBAD210917R9535S07	756.93	2	2460.32	9079.27	263928	0.0332566	0.001682	18.81	STKGPSVFPLAPS	STK[3]GPSVFPLAPS	NISTmAb_heavy_chain	122	134	1	124
JBAD210917R9535S07	662.89	2	2465.99	6204.47	156507	0.0381317	0.001438	13.39	KGPSVFPLAPS	K[3]GPSVFPLAPS	NISTmAb_heavy_chain	124	134	1	124
JBAD210917R9535S07	629.369	2	2609.93	8538.37	204780	0.0400263	0.001515	12.55	STKGPSVFPL	STK[3]GPSVFPL	NISTmAb_heavy_chain	122	131	1	124
JBAD210917R9535S07	535.329	2	2611.33	9064.12	252787	0.0346155	0.001271	27.73	KGPSVFPL	K[3]GPSVFPL	NISTmAb_heavy_chain	124	131	1	124
JBAD210917R9535S07	535.329	2	2612.69	11040.9	279173	0.0380439	0.001271	22.45	KGPSVFPL	K[3]GPSVFPL	NISTmAb_heavy_chain	124	131	1	124
JBAD210917R9535S07	629.368	2	2641.82	8097.41	145626	0.0526753	0.000295	11.16	STKGPSVFPL	STK[3]GPSVFPL	NISTmAb_heavy_chain	122	131	1	124
JBAD210917R9535S07	629.368	2	2644.69	7627.57	158471	0.0459219	0.001027	24.46	STKGPSVFPL	STK[3]GPSVFPL	NISTmAb_heavy_chain	122	131	1	124
JBAD210917R9535S16	756.929	2	2458.02	4785.99	182348	0.0255753	0.000828	21.68	STKGPSVFPLAPS	STK[3]GPSVFPLAPS	NISTmAb_heavy_chain	122	134	1	124
JBAD210917R9535S16	662.89	2	2463.7	0	121675	0	0.002416	44.81	KGPSVFPLAPS	K[3]GPSVFPLAPS	NISTmAb_heavy_chain	124	134	1	124
JBAD210917R9535S16	629.368	2	2608.04	8134.44	202581	0.0386038	-7.1e-05	13.4	STKGPSVFPL	STK[3]GPSVFPL	NISTmAb_heavy_chain	122	131	1	124
JBAD210917R9535S16	535.328	2	2609.43	12346	241174	0.0486983	5.1e-05	23.62	KGPSVFPL	K[3]GPSVFPL	NISTmAb_heavy_chain	124	131	1	124
JBAD210917R9535S16	535.329	2	2610.8	15810.6	294619	0.0509315	0.001881	22.74	KGPSVFPL	K[3]GPSVFPL	NISTmAb_heavy_chain	124	131	1	124
JBAD210917R9535S16	629.368	2	2639.87	9707.71	168040	0.054615	-0.000193	15.46	STKGPSVFPL	STK[3]GPSVFPL	NISTmAb_heavy_chain	122	131	1	124
JBAD210917R9535S16	629.369	2	2642.74	6567.25	150331	0.0418568	0.002003	14.51	STKGPSVFPL	STK[3]GPSVFPL	NISTmAb_heavy_chain	122	131	1	124
JBAD180817R9315S05	573.3	2	704.109	7238.51	172915	0.0401797	-0.030635	27.5	VSSASTKGPS	VSSASTK[2]GPS	NISTmAb_heavy_chain	118	127	1	124
JBAD180817R9315S08	629.351	2	2641.35	5198.64	150892	0.0333053	-0.034495	15.01	STKGPSVFPL	STK[2]GPSVFPL	NISTmAb_heavy_chain	122	131	1	124
JBAD180817R9315S08	629.351	2	2644.25	17914.4	336931	0.0504851	-0.033275	14.43	STKGPSVFPL	STK[2]GPSVFPL	NISTmAb_heavy_chain	122	131	1	124
JBAD180817R9315S08	535.314	2	2645.42	8267.74	181788	0.0435016	-0.027659	31.54	KGPSVFPL	K[2]GPSVFPL	NISTmAb_heavy_chain	124	131	1	124
JBAD180817R9315S08	629.351	2	2676.26	6038.14	133150	0.043381	-0.033885	14.81	STKGPSVFPL	STK[2]GPSVFPL	NISTmAb_heavy_chain	122	131	1	124
JBAD180817R9315S08	629.351	2	2678.17	5115.71	149191	0.0331529	-0.033397	14.32	STKGPSVFPL	STK[2]GPSVFPL	NISTmAb_heavy_chain	122	131	1	124
JBAD180817R9315S14	573.301	2	702.73	5781.21	123450	0.0447355	-0.030391	34.17	VSSASTKGPS	VSSASTK[2]GPS	NISTmAb_heavy_chain	118	127	1	124
JBAD180817R9315S14	573.3	2	704.226	6788.04	146190	0.0443727	-0.030513	28.41	VSSASTKGPS	VSSASTK[2]GPS	NISTmAb_heavy_chain	118	127	1	124
JBAD180817R9315S14	895.448	2	1234.55	5616.37	155148	0.0349354	-0.048091	34.92	GQGTTVTVSSASTKGPS	GQGTTVTVSSASTK[2]GPS	NISTmAb_heavy_chain	111	127	1	124
JBAD180817R9315S14	1018.51	2	2207.78	4593.63	134081	0.0331251	-0.05273	63.93	GQGTTVTVSSASTKGPSVF	GQGTTVTVSSASTK[2]GPSVF	NISTmAb_heavy_chain	111	129	1	124
JBAD180817R9315S17	629.351	2	2650.45	17795.2	372209	0.0456283	-0.033519	14.41	STKGPSVFPL	STK[2]GPSVFPL	NISTmAb_heavy_chain	122	131	1	124
JBAD180817R9315S17	535.314	2	2651.63	9301.23	254329	0.0352813	-0.027659	27.85	KGPSVFPL	K[2]GPSVFPL	NISTmAb_heavy_chain	124	131	1	124
JBAD180817R9315S17	629.351	2	2683.21	13219.2	313563	0.0404525	-0.032909	14.47	STKGPSVFPL	STK[2]GPSVFPL	NISTmAb_heavy_chain	122	131	1	124
JBAD180817R9315S17	629.351	2	2685.97	12257.2	242734	0.0480692	-0.033031	13.98	STKGPSVFPL	STK[2]GPSVFPL	NISTmAb_heavy_chain	122	131	1	124
JBAD310317R8426S05	1018.54	2	2028.66	6289.98	119560	0.0499799	0.000248	79.53	GQGTTVTVSSASTKGPSVF	GQGTTVTVSSASTK[2]GPSVF	NISTmAb_heavy_chain	111	129	1	124
JBAD310317R8426S05	1018.54	2	2031.66	10603	192179	0.0522878	0.001226	86.94	GQGTTVTVSSASTKGPSVF	GQGTTVTVSSASTK[2]GPSVF	NISTmAb_heavy_chain	111	129	1	124
JBAD310317R8426S09	535.328	2	2444.12	8038.2	200426	0.0385592	0.001027	10.45	KGPSVFPL	K[2]GPSVFPL	NISTmAb_heavy_chain	124	131	1	124
JBAD310317R8426S09	629.368	2	2445.56	10266.3	229127	0.0428848	0.000905	14	STKGPSVFPL	STK[2]GPSVFPL	NISTmAb_heavy_chain	122	131	1	124
JBAD310317R8426S09	629.368	2	2476.48	12311	213599	0.0544952	0.000783	25.94	STKGPSVFPL	STK[2]GPSVFPL	NISTmAb_heavy_chain	122	131	1	124
JBAD310317R8426S09	629.368	2	2479.41	6330	148233	0.0409541	0.000905	23.27	STKGPSVFPL	STK[2]GPSVFPL	NISTmAb_heavy_chain	122	131	1	124
JBAD150917R9487S09	952.86	3	2588.91	7216.63	156611	0.0440501	0.00318	17.38	SASTKGPSVFPLAPSSKSTSGGTAAL	SASTK[2]GPSVFPLAPSSK[2]STSGGTAAL	NISTmAb_heavy_chain	120	145	2	124	136
JBAD150917R9487S09	952.86	3	2591.92	10765.6	276147	0.0375223	0.00135	27.57	SASTKGPSVFPLAPSSKSTSGGTAAL	SASTK[2]GPSVFPLAPSSK[2]STSGGTAAL	NISTmAb_heavy_chain	120	145	2	124	136
JBAD150917R9487S09	1014.9	3	2611.67	5498.7	162185	0.0327921	0.00747	46.79	VSSASTKGPSVFPLAPSSKSTSGGTAAL	VSSASTK[2]GPSVFPLAPSSK[2]STSGGTAAL	NISTmAb_heavy_chain	118	145	2	124	136
JBAD150917R9487S09	1014.9	3	2613.22	8452.74	188692	0.0428758	0.008751	16.7	VSSASTKGPSVFPLAPSSKSTSGGTAAL	VSSASTK[2]GPSVFPLAPSSK[2]STSGGTAAL	NISTmAb_heavy_chain	118	145	2	124	136
JBAD210917R9535S04	952.86	3	2569.77	5642.75	154963	0.0351342	0.00135	15.28	SASTKGPSVFPLAPSSKSTSGGTAAL	SASTK[3]GPSVFPLAPSSK[3]STSGGTAAL	NISTmAb_heavy_chain	120	145	2	124	136
JBAD210917R9535S04	1014.89	3	2594.44	10098.4	176669	0.0540692	0.002526	58.73	VSSASTKGPSVFPLAPSSKSTSGGTAAL	VSSASTK[3]GPSVFPLAPSSK[3]STSGGTAAL	NISTmAb_heavy_chain	118	145	2	124	136
JBAD210917R9535S13	733.416	3	2219.59	5346.05	123166	0.0415997	-0.000114	56.67	SASTKGPSVFPLAPSSKS	SASTK[3]GPSVFPLAPSSK[3]S	NISTmAb_heavy_chain	120	137	2	124	136
JBAD210917R9535S13	733.417	3	2221.21	3894.35	144517	0.0262402	0.002814	48.73	SASTKGPSVFPLAPSSKS	SASTK[3]GPSVFPLAPSSK[3]S	NISTmAb_heavy_chain	120	137	2	124	136
JBAD210917R9535S13	952.859	3	2561.98	8137.72	188952	0.0412895	-0.000297	15.51	SASTKGPSVFPLAPSSKSTSGGTAAL	SASTK[3]GPSVFPLAPSSK[3]STSGGTAAL	NISTmAb_heavy_chain	120	145	2	124	136
JBAD210917R9535S13	1014.89	3	2586.66	8591.43	192257	0.0427757	0.001791	61.14	VSSASTKGPSVFPLAPSSKSTSGGTAAL	VSSASTK[3]GPSVFPLAPSSK[3]STSGGTAAL	NISTmAb_heavy_chain	118	145	2	124	136
JBAD180817R9315S05	733.396	3	2265.63	6435.23	149803	0.0411885	-0.059259	42.12	SASTKGPSVFPLAPSSKS	SASTK[2]GPSVFPLAPSSK[2]S	NISTmAb_heavy_chain	120	137	2	124	136
JBAD180817R9315S14	733.398	3	2263.11	4491.79	144081	0.0302329	-0.055962	44.56	SASTKGPSVFPLAPSSKS	SASTK[2]GPSVFPLAPSSK[2]S	NISTmAb_heavy_chain	120	137	2	124	136
JBAD180817R9315S14	767.079	3	2264.51	4277.33	127928	0.0323538	-0.059458	36.77	SASTKGPSVFPLAPSSKST	SASTK[2]GPSVFPLAPSSK[2]ST	NISTmAb_heavy_chain	120	138	2	124	136
JBAD180817R9315S14	767.079	3	2267.27	5768.31	135893	0.040719	-0.058906	28.55	SASTKGPSVFPLAPSSKST	SASTK[2]GPSVFPLAPSSK[2]ST	NISTmAb_heavy_chain	120	138	2	124	136
JBAD180817R9315S14	795.43	3	2292.13	5226.47	121886	0.041117	-0.058266	35.24	VSSASTKGPSVFPLAPSSKS	VSSASTK[2]GPSVFPLAPSSK[2]S	NISTmAb_heavy_chain	118	137	2	124	136
JBAD180817R9315S14	795.43	3	2295.04	10055.1	206576	0.0464157	-0.059181	33.35	VSSASTKGPSVFPLAPSSKS	VSSASTK[2]GPSVFPLAPSSK[2]S	NISTmAb_heavy_chain	118	137	2	124	136
JBAD290917R9599S05	556.824	2	914.333	3646.41	117350	0.0301364	0.000843	30.14	PLAPSSKST	PLAPSSK[2]ST	NISTmAb_heavy_chain	130	138	1	136
JBAD290917R9599S05	602.835	2	1033.91	5767.67	128301	0.0430202	0.001958	38.13	SKSTSGGTAAL	SK[2]STSGGTAAL	NISTmAb_heavy_chain	135	145	1	136
JBAD290917R9599S05	602.835	2	1036.59	10389.8	214181	0.0462652	0.00147	37.75	SKSTSGGTAAL	SK[2]STSGGTAAL	NISTmAb_heavy_chain	135	145	1	136
JBAD290917R9599S17	602.835	2	1024.93	10153.3	193146	0.0499427	0.00208	39.38	SKSTSGGTAAL	SK[2]STSGGTAAL	NISTmAb_heavy_chain	135	145	1	136
JBAD290917R9599S17	602.836	2	1027.59	9085.24	212485	0.0410038	0.003302	30.03	SKSTSGGTAAL	SK[2]STSGGTAAL	NISTmAb_heavy_chain	135	145	1	136
JBAD150917R9487S09	602.835	2	1051.43	13637.4	284744	0.0457045	0.002202	31.9	SKSTSGGTAAL	SK[2]STSGGTAAL	NISTmAb_heavy_chain	135	145	1	136
JBAD150917R9487S09	602.836	2	1052.8	7498.14	282040	0.0258969	0.00269	36.32	SKSTSGGTAAL	SK[2]STSGGTAAL	NISTmAb_heavy_chain	135	145	1	136
JBAD150917R9487S09	730.396	2	1148.9	4841.13	156437	0.0300173	0.000539	61.76	APSSKSTSGGTAAL	APSSK[2]STSGGTAAL	NISTmAb_heavy_chain	132	145	1	136
JBAD210917R9535S04	602.835	2	1026.1	9650.01	224166	0.0412719	0.001104	36.79	SKSTSGGTAAL	SK[3]STSGGTAAL	NISTmAb_heavy_chain	135	145	1	136
JBAD210917R9535S04	602.835	2	1028.91	11199.8	302682	0.0356816	0.000494	30.02	SKSTSGGTAAL	SK[3]STSGGTAAL	NISTmAb_heavy_chain	135	145	1	136
JBAD210917R9535S04	730.395	2	1126.35	8186.99	172224	0.0453796	-0.000193	62.84	APSSKSTSGGTAAL	APSSK[3]STSGGTAAL	NISTmAb_heavy_chain	132	145	1	136
JBAD210917R9535S13	602.834	2	1027.97	11246.4	309629	0.0350492	-0.000972	30.78	SKSTSGGTAAL	SK[3]STSGGTAAL	NISTmAb_heavy_chain	135	145	1	136
JBAD210917R9535S13	602.834	2	1029.32	11761	370519	0.0307655	-0.000606	39.29	SKSTSGGTAAL	SK[3]STSGGTAAL	NISTmAb_heavy_chain	135	145	1	136
JBAD210917R9535S13	730.396	2	1125.22	7661.83	173436	0.0423076	0.000661	63.08	APSSKSTSGGTAAL	APSSK[3]STSGGTAAL	NISTmAb_heavy_chain	132	145	1	136
JBAD210917R9535S13	835.464	2	1578.48	5062.37	144064	0.0339467	0.000188	54.57	PLAPSSKSTSGGTAAL	PLAPSSK[3]STSGGTAAL	NISTmAb_heavy_chain	130	145	1	136
JBAD180817R9315S05	506.286	2	896.899	4366.61	119464	0.0352629	-0.027399	31.94	PLAPSSKS	PLAPSSK[2]S	NISTmAb_heavy_chain	130	137	1	136
JBAD180817R9315S05	602.819	2	1069.58	14181	320533	0.0423674	-0.031122	40.17	SKSTSGGTAAL	SK[2]STSGGTAAL	NISTmAb_heavy_chain	135	145	1	136
JBAD180817R9315S05	602.818	2	1072.26	0	483516	0	-0.032466	39.82	SKSTSGGTAAL	SK[2]STSGGTAAL	NISTmAb_heavy_chain	135	145	1	136
JBAD180817R9315S05	730.376	2	1169.16	4335.45	119519	0.0350043	-0.039257	52.12	APSSKSTSGGTAAL	APSSK[2]STSGGTAAL	NISTmAb_heavy_chain	132	145	1	136
JBAD180817R9315S05	730.375	2	1172.13	8891.96	257952	0.0333227	-0.039989	56.5	APSSKSTSGGTAAL	APSSK[2]STSGGTAAL	NISTmAb_heavy_chain	132	145	1	136
JBAD180817R9315S05	835.441	2	1622.61	6750.7	115952	0.0550168	-0.045344	48.95	PLAPSSKSTSGGTAAL	PLAPSSK[2]STSGGTAAL	NISTmAb_heavy_chain	130	145	1	136
JBAD180817R9315S14	506.286	2	894.632	6098.07	131018	0.0444737	-0.026729	29.41	PLAPSSKS	PLAPSSK[2]S	NISTmAb_heavy_chain	130	137	1	136
JBAD180817R9315S14	556.809	2	956.961	3443.21	127301	0.0263355	-0.028209	16.77	PLAPSSKST	PLAPSSK[2]ST	NISTmAb_heavy_chain	130	138	1	136
JBAD180817R9315S14	602.819	2	1064.66	0	406109	0	-0.031122	33.99	SKSTSGGTAAL	SK[2]STSGGTAAL	NISTmAb_heavy_chain	135	145	1	136
JBAD180817R9315S14	602.819	2	1068.38	0	655289	0	-0.031366	38.12	SKSTSGGTAAL	SK[2]STSGGTAAL	NISTmAb_heavy_chain	135	145	1	136
JBAD180817R9315S14	730.376	2	1162.78	4933.13	118537	0.0399541	-0.038769	71.78	APSSKSTSGGTAAL	APSSK[2]STSGGTAAL	NISTmAb_heavy_chain	132	145	1	136
JBAD180817R9315S14	730.376	2	1165.76	11284.6	319771	0.0340867	-0.038891	57.01	APSSKSTSGGTAAL	APSSK[2]STSGGTAAL	NISTmAb_heavy_chain	132	145	1	136
JBAD310317R8426S05	602.835	2	909.806	15277.7	324776	0.0449273	0.001714	37.18	SKSTSGGTAAL	SK[2]STSGGTAAL	NISTmAb_heavy_chain	135	145	1	136
JBAD310317R8426S05	602.835	2	912.584	10569.6	219521	0.0459366	0.000982	38.55	SKSTSGGTAAL	SK[2]STSGGTAAL	NISTmAb_heavy_chain	135	145	1	136
JBAD310317R8426S05	730.396	2	1003	9183.63	173748	0.0502025	0.001027	50.74	APSSKSTSGGTAAL	APSSK[2]STSGGTAAL	NISTmAb_heavy_chain	132	145	1	136
JBAD310317R8426S05	835.464	2	1442.7	5004.95	173393	0.028055	0.001164	49.5	PLAPSSKSTSGGTAAL	PLAPSSK[2]STSGGTAAL	NISTmAb_heavy_chain	130	145	1	136
JBAD290917R9599S09	610.326	2	2341.76	0	313709	0	0.000723	20.11	KDYFPEPV	K[2]DYFPEPV	NISTmAb_heavy_chain	150	157	1	150
JBAD290917R9599S09	610.326	2	2344.76	3709.82	270243	0.0135418	0.000601	24.17	KDYFPEPV	K[2]DYFPEPV	NISTmAb_heavy_chain	150	157	1	150
JBAD290917R9599S09	796.417	2	2896.3	0	201918	0	0.000447	53.52	CLVKDYFPEPV	CLVK[2]DYFPEPV	NISTmAb_heavy_chain	147	157	1	150
JBAD290917R9599S09	796.417	2	2899.18	0	197708	0	-0.000285	48.78	CLVKDYFPEPV	CLVK[2]DYFPEPV	NISTmAb_heavy_chain	147	157	1	150
JBAD290917R9599S21	610.326	2	2344.46	4104.29	345567	0.0117376	-0.000133	24.82	KDYFPEPV	K[2]DYFPEPV	NISTmAb_heavy_chain	150	157	1	150
JBAD290917R9599S21	610.325	2	2347.42	3792.85	278721	0.0134254	-0.000621	20.27	KDYFPEPV	K[2]DYFPEPV	NISTmAb_heavy_chain	150	157	1	150
JBAD290917R9599S21	796.417	2	2895.53	0	184084	0	0.000203	57	CLVKDYFPEPV	CLVK[2]DYFPEPV	NISTmAb_heavy_chain	147	157	1	150
JBAD290917R9599S21	796.417	2	2897.4	0	156972	0	-0.000773	46.14	CLVKDYFPEPV	CLVK[2]DYFPEPV	NISTmAb_heavy_chain	147	157	1	150
JBAD150917R9487S15	610.325	2	2359.69	0	201851	0	-0.000255	18.6	KDYFPEPV	K[2]DYFPEPV	NISTmAb_heavy_chain	150	157	1	150
JBAD150917R9487S15	610.325	2	2362.66	0	152248	0	-0.001475	14.45	KDYFPEPV	K[2]DYFPEPV	NISTmAb_heavy_chain	150	157	1	150
JBAD210917R9535S07	610.326	2	2306.75	0	135282	0	0.001577	11.57	KDYFPEPV	K[3]DYFPEPV	NISTmAb_heavy_chain	150	157	1	150
JBAD210917R9535S07	610.325	2	2339.63	0	137456	0	-0.000499	17.21	KDYFPEPV	K[3]DYFPEPV	NISTmAb_heavy_chain	150	157	1	150
JBAD210917R9535S16	610.325	2	2337.23	0	184438	0	-0.000255	14.31	KDYFPEPV	K[3]DYFPEPV	NISTmAb_heavy_chain	150	157	1	150
JBAD210917R9535S16	610.325	2	2340.28	0	130588	0	-0.001231	24.33	KDYFPEPV	K[3]DYFPEPV	NISTmAb_heavy_chain	150	157	1	150
JBAD210917R9535S16	796.417	2	2887.37	0	175207	0	-0.000773	51.24	CLVKDYFPEPV	CLVK[3]DYFPEPV	NISTmAb_heavy_chain	147	157	1	150
JBAD210917R9535S16	796.417	2	2890.3	0	120014	0	-4.1e-05	52.4	CLVKDYFPEPV	CLVK[3]DYFPEPV	NISTmAb_heavy_chain	147	157	1	150
JBAD180817R9315S08	610.31	2	2364.18	0	270267	0	-0.031627	11.11	KDYFPEPV	K[2]DYFPEPV	NISTmAb_heavy_chain	150	157	1	150
JBAD180817R9315S08	610.309	2	2367.03	0	305500	0	-0.032969	28	KDYFPEPV	K[2]DYFPEPV	NISTmAb_heavy_chain	150	157	1	150
JBAD180817R9315S17	610.309	2	2370.82	0	575931	0	-0.032725	14.37	KDYFPEPV	K[2]DYFPEPV	NISTmAb_heavy_chain	150	157	1	150
JBAD180817R9315S17	610.31	2	2373.59	8743.23	718487	0.0120226	-0.031627	16.52	KDYFPEPV	K[2]DYFPEPV	NISTmAb_heavy_chain	150	157	1	150
JBAD310317R8426S09	610.326	2	2169.01	0	142681	0	0.000845	12.62	KDYFPEPV	K[2]DYFPEPV	NISTmAb_heavy_chain	150	157	1	150
JBAD290917R9599S05	503.595	3	770.65	12272.7	217861	0.0533287	-6e-06	20.92	ICNVNHKPSNT	ICNVNHK[2]PSNT	NISTmAb_heavy_chain	202	212	1	208
JBAD290917R9599S17	503.596	3	761.646	9483.05	170077	0.0528128	8.4e-05	21.73	ICNVNHKPSNT	ICNVNHK[2]PSNT	NISTmAb_heavy_chain	202	212	1	208
JBAD150917R9487S09	503.596	3	787.447	10243	155212	0.0619083	0.000177	26.43	ICNVNHKPSNT	ICNVNHK[2]PSNT	NISTmAb_heavy_chain	202	212	1	208
JBAD210917R9535S04	503.596	3	770.359	7192.8	118725	0.0571229	0.000999	17.66	ICNVNHKPSNT	ICNVNHK[3]PSNT	NISTmAb_heavy_chain	202	212	1	208
JBAD210917R9535S04	503.596	3	773.31	16411.8	259630	0.059454	0.001275	19.22	ICNVNHKPSNT	ICNVNHK[3]PSNT	NISTmAb_heavy_chain	202	212	1	208
JBAD210917R9535S13	503.595	3	776.126	19914.7	260491	0.0710211	-6e-06	22.52	ICNVNHKPSNT	ICNVNHK[3]PSNT	NISTmAb_heavy_chain	202	212	1	208
JBAD180817R9315S05	503.582	3	802.924	33324.8	364677	0.0837301	-0.039375	21.6	ICNVNHKPSNT	ICNVNHK[2]PSNT	NISTmAb_heavy_chain	202	212	1	208
JBAD180817R9315S05	754.87	2	804.02	8251.81	124352	0.0622289	-0.038966	30.47	ICNVNHKPSNT	ICNVNHK[2]PSNT	NISTmAb_heavy_chain	202	212	1	208
JBAD180817R9315S14	503.582	3	802.841	21885.3	295787	0.0688926	-0.039468	14.9	ICNVNHKPSNT	ICNVNHK[2]PSNT	NISTmAb_heavy_chain	202	212	1	208
JBAD180817R9315S14	754.87	2	805.52	9477.08	160614	0.0557176	-0.03982	31.2	ICNVNHKPSNT	ICNVNHK[2]PSNT	NISTmAb_heavy_chain	202	212	1	208
JBAD180817R9315S14	754.87	2	808.406	10635.3	125428	0.0781643	-0.038234	31.24	ICNVNHKPSNT	ICNVNHK[2]PSNT	NISTmAb_heavy_chain	202	212	1	208
JBAD310317R8426S05	503.595	3	680.22	5940.41	119166	0.0474828	-0.000192	21.77	ICNVNHKPSNT	ICNVNHK[2]PSNT	NISTmAb_heavy_chain	202	212	1	208
JBAD310317R8426S05	503.596	3	683.132	15393.7	220523	0.0652507	0.000909	24.5	ICNVNHKPSNT	ICNVNHK[2]PSNT	NISTmAb_heavy_chain	202	212	1	208
JBAD290917R9599S05	492.621	3	714.274	11723.5	198407	0.0557916	0.000815	13.15	HKPSNTKVD	HK[2]PSNTK[2]VD	NISTmAb_heavy_chain	207	215	2	208	213
JBAD290917R9599S05	492.621	3	717.294	9648.04	163361	0.0557659	-7e-06	15.69	HKPSNTKVD	HK[2]PSNTK[2]VD	NISTmAb_heavy_chain	207	215	2	208	213
JBAD290917R9599S05	454.279	3	735.615	13487.8	226707	0.0561535	0.001639	19.69	HKPSNTKV	HK[2]PSNTK[2]V	NISTmAb_heavy_chain	207	214	2	208	213
JBAD290917R9599S05	454.279	3	738.622	23715.4	463532	0.0486721	0.000358	17.93	HKPSNTKV	HK[2]PSNTK[2]V	NISTmAb_heavy_chain	207	214	2	208	213
JBAD290917R9599S17	492.621	3	707.179	13938.5	269611	0.0491572	0.000815	12.84	HKPSNTKVD	HK[2]PSNTK[2]VD	NISTmAb_heavy_chain	207	215	2	208	213
JBAD290917R9599S17	492.622	3	710.189	6988.37	128650	0.051522	0.001823	13.92	HKPSNTKVD	HK[2]PSNTK[2]VD	NISTmAb_heavy_chain	207	215	2	208	213
JBAD290917R9599S17	454.279	3	728.518	18736.1	348636	0.0510003	0.000724	17.94	HKPSNTKV	HK[2]PSNTK[2]V	NISTmAb_heavy_chain	207	214	2	208	213
JBAD290917R9599S17	454.279	3	731.462	22342	415941	0.0509762	0.000724	18.02	HKPSNTKV	HK[2]PSNTK[2]V	NISTmAb_heavy_chain	207	214	2	208	213
JBAD150917R9487S09	492.621	3	727.074	5956.93	114385	0.0495002	0.000632	16.14	HKPSNTKVD	HK[2]PSNTK[2]VD	NISTmAb_heavy_chain	207	215	2	208	213
JBAD150917R9487S09	492.622	3	730.114	9177.57	188562	0.0464124	0.001823	11.9	HKPSNTKVD	HK[2]PSNTK[2]VD	NISTmAb_heavy_chain	207	215	2	208	213
JBAD150917R9487S09	454.279	3	755.774	8231.96	123134	0.0626643	-0.000647	19.72	HKPSNTKV	HK[2]PSNTK[2]V	NISTmAb_heavy_chain	207	214	2	208	213
JBAD150917R9487S09	454.279	3	757.386	11278.8	190730	0.0558332	0.001639	20.21	HKPSNTKV	HK[2]PSNTK[2]V	NISTmAb_heavy_chain	207	214	2	208	213
JBAD210917R9535S04	492.621	3	716.233	10473.3	221481	0.0451527	0.000449	17.27	HKPSNTKVD	HK[3]PSNTK[3]VD	NISTmAb_heavy_chain	207	215	2	208	213
JBAD210917R9535S04	454.279	3	740.456	10023	205090	0.046594	-0.000374	16.33	HKPSNTKV	HK[3]PSNTK[3]V	NISTmAb_heavy_chain	207	214	2	208	213
JBAD210917R9535S04	454.279	3	743.445	22388.8	380243	0.0556063	0.000634	17.82	HKPSNTKV	HK[3]PSNTK[3]V	NISTmAb_heavy_chain	207	214	2	208	213
JBAD210917R9535S13	492.622	3	716.177	6017.61	142892	0.0404112	0.001367	11.99	HKPSNTKVD	HK[3]PSNTK[3]VD	NISTmAb_heavy_chain	207	215	2	208	213
JBAD210917R9535S13	492.622	3	719.195	11294.9	231697	0.0464826	0.001274	18.29	HKPSNTKVD	HK[3]PSNTK[3]VD	NISTmAb_heavy_chain	207	215	2	208	213
JBAD210917R9535S13	454.28	3	743.407	15851.2	291517	0.0515708	0.001822	22.29	HKPSNTKV	HK[3]PSNTK[3]V	NISTmAb_heavy_chain	207	214	2	208	213
JBAD210917R9535S13	454.279	3	746.392	27738.4	516777	0.0509415	0.001	17.76	HKPSNTKV	HK[3]PSNTK[3]V	NISTmAb_heavy_chain	207	214	2	208	213
JBAD180817R9315S05	492.608	3	739.355	20865.2	359486	0.0548576	-0.039466	20.25	HKPSNTKVD	HK[2]PSNTK[2]VD	NISTmAb_heavy_chain	207	215	2	208	213
JBAD180817R9315S05	492.608	3	742.2	13654.9	266455	0.0487483	-0.039925	13.06	HKPSNTKVD	HK[2]PSNTK[2]VD	NISTmAb_heavy_chain	207	215	2	208	213
JBAD180817R9315S05	454.267	3	762.924	10931.9	195557	0.0529417	-0.036629	17.79	HKPSNTKV	HK[2]PSNTK[2]V	NISTmAb_heavy_chain	207	214	2	208	213
JBAD180817R9315S05	454.267	3	765.833	37214.8	752356	0.047133	-0.036353	19.89	HKPSNTKV	HK[2]PSNTK[2]V	NISTmAb_heavy_chain	207	214	2	208	213
JBAD180817R9315S14	492.608	3	739.434	8848.73	220373	0.0386033	-0.039649	16.39	HKPSNTKVD	HK[2]PSNTK[2]VD	NISTmAb_heavy_chain	207	215	2	208	213
JBAD180817R9315S14	492.608	3	742.273	20576.5	433303	0.0453347	-0.039742	13.34	HKPSNTKVD	HK[2]PSNTK[2]VD	NISTmAb_heavy_chain	207	215	2	208	213
JBAD180817R9315S14	454.267	3	766.053	54115.2	991585	0.0517502	-0.03617	15.8	HKPSNTKV	HK[2]PSNTK[2]V	NISTmAb_heavy_chain	207	214	2	208	213
JBAD180817R9315S14	454.267	3	768.732	44043.5	1080167	0.0391773	-0.037085	15.94	HKPSNTKV	HK[2]PSNTK[2]V	NISTmAb_heavy_chain	207	214	2	208	213
JBAD310317R8426S05	492.622	3	639.761	9006.87	161564	0.0528041	0.002006	21.44	HKPSNTKVD	HK[2]PSNTK[2]VD	NISTmAb_heavy_chain	207	215	2	208	213
JBAD310317R8426S05	454.279	3	653.828	11525.4	178992	0.0604953	-9.8e-05	16.12	HKPSNTKV	HK[2]PSNTK[2]V	NISTmAb_heavy_chain	207	214	2	208	213
JBAD310317R8426S05	454.279	3	656.904	18214.4	336847	0.0512994	0.001456	18.08	HKPSNTKV	HK[2]PSNTK[2]V	NISTmAb_heavy_chain	207	214	2	208	213
JBAD180817R9315S02	862.472	3	1005.8	3128.94	126148	0.0242033	-0.068581	13.25	ICNVNHKPSNTKVDKR	ICNVNHK[2]PSNTK[2]VDK[2]R	NISTmAb_heavy_chain	202	217	3	208	213	216
JBAD180817R9315S11	862.473	3	1005.26	4990.81	140375	0.0343328	-0.066751	10.83	ICNVNHKPSNTKVDKR	ICNVNHK[2]PSNTK[2]VDK[2]R	NISTmAb_heavy_chain	202	217	3	208	213	216
JBAD180817R9315S11	862.473	3	1006.84	7054.06	127090	0.0525857	-0.064735	10.89	ICNVNHKPSNTKVDKR	ICNVNHK[2]PSNTK[2]VDK[2]R	NISTmAb_heavy_chain	202	217	3	208	213	216
JBAD180817R9315S08	577.841	2	823.394	8449.99	266708	0.0307096	-0.031154	17.31	NTKVDK	NTK[2]VDK[2]2	NISTmAb_heavy_chain	211	216	2	213	216
JBAD090218R10583S05	577.857	2	827.772	6842.63	213720	0.0310235	0.001806	18.36	NTKVDK	NTK[3]VDK[3]3	NISTmAb_heavy_chain	211	216	2	213	216
JBAD290917R9599S01	887.431	3	1123.72	16332.1	207568	0.0729436	9.8e-05	33.17	VEPKSCDKTHTCPPCPAPE	VEPK[2]SCDK[2]THTCPPCPAPE	NISTmAb_heavy_chain	218	236	2	221	225
JBAD290917R9599S05	550.964	3	709.578	6545.55	114078	0.0542642	-0.001642	19.83	VEPKSCDKTH	VEPK[2]SCDK[2]TH	NISTmAb_heavy_chain	218	227	2	221	225
JBAD290917R9599S05	550.964	3	712.649	11866.4	134398	0.0811301	-0.000541	15.27	VEPKSCDKTH	VEPK[2]SCDK[2]TH	NISTmAb_heavy_chain	218	227	2	221	225
JBAD290917R9599S09	505.279	3	795.624	15623.1	215037	0.0677321	0.002189	13.12	VEPKSCDKT	VEPK[2]SCDK[2]T	NISTmAb_heavy_chain	218	226	2	221	225
JBAD290917R9599S13	887.433	3	1127.18	29306.4	395738	0.068949	0.005777	26.55	VEPKSCDKTHTCPPCPAPE	VEPK[2]SCDK[2]THTCPPCPAPE	NISTmAb_heavy_chain	218	236	2	221	225
JBAD290917R9599S13	887.433	3	1128.69	28382.6	441923	0.0603494	0.005042	25.74	VEPKSCDKTHTCPPCPAPE	VEPK[2]SCDK[2]THTCPPCPAPE	NISTmAb_heavy_chain	218	236	2	221	225
JBAD150917R9487S03	887.432	3	1174.76	15500.5	203185	0.0708804	0.001199	30.86	VEPKSCDKTHTCPPCPAPE	VEPK[2]SCDK[2]THTCPPCPAPE	NISTmAb_heavy_chain	218	236	2	221	225
JBAD150917R9487S03	887.431	3	1177.74	15213.9	226060	0.0630566	-0.000268	30.59	VEPKSCDKTHTCPPCPAPE	VEPK[2]SCDK[2]THTCPPCPAPE	NISTmAb_heavy_chain	218	236	2	221	225
JBAD150917R9487S09	550.965	3	722.507	16832.3	215622	0.0724109	-0.000358	11.74	VEPKSCDKTH	VEPK[2]SCDK[2]TH	NISTmAb_heavy_chain	218	227	2	221	225
JBAD150917R9487S15	505.279	3	818.773	14682.7	154664	0.0867022	0.000725	10.93	VEPKSCDKT	VEPK[2]SCDK[2]T	NISTmAb_heavy_chain	218	226	2	221	225
JBAD150917R9487S15	505.278	3	823.027	15812	242719	0.0611609	0.000359	10.02	VEPKSCDKT	VEPK[2]SCDK[2]T	NISTmAb_heavy_chain	218	226	2	221	225
JBAD210917R9535S01	887.432	3	1124.9	13542.7	172819	0.072669	0.00248	23.49	VEPKSCDKTHTCPPCPAPE	VEPK[3]SCDK[3]THTCPPCPAPE	NISTmAb_heavy_chain	218	236	2	221	225
JBAD210917R9535S01	887.432	3	1157.81	12037.3	174459	0.0645446	0.003761	27.54	VEPKSCDKTHTCPPCPAPE	VEPK[3]SCDK[3]THTCPPCPAPE	NISTmAb_heavy_chain	218	236	2	221	225
JBAD210917R9535S01	887.432	3	1160.81	9279.61	147483	0.0591953	0.00248	29.92	VEPKSCDKTHTCPPCPAPE	VEPK[3]SCDK[3]THTCPPCPAPE	NISTmAb_heavy_chain	218	236	2	221	225
JBAD210917R9535S04	550.964	3	708.651	23315	292051	0.0739301	-0.002008	14.54	VEPKSCDKTH	VEPK[3]SCDK[3]TH	NISTmAb_heavy_chain	218	227	2	221	225
JBAD210917R9535S04	550.965	3	711.632	18158.2	258113	0.0657262	0.000191	15.34	VEPKSCDKTH	VEPK[3]SCDK[3]TH	NISTmAb_heavy_chain	218	227	2	221	225
JBAD210917R9535S10	887.433	3	1128.5	13161	193242	0.0637633	0.006143	22.16	VEPKSCDKTHTCPPCPAPE	VEPK[3]SCDK[3]THTCPPCPAPE	NISTmAb_heavy_chain	218	236	2	221	225
JBAD180817R9315S02	887.408	3	1160.18	26194.5	439539	0.0562435	-0.069481	22.25	VEPKSCDKTHTCPPCPAPE	VEPK[2]SCDK[2]THTCPPCPAPE	NISTmAb_heavy_chain	218	236	2	221	225
JBAD180817R9315S02	887.408	3	1161.51	56266.2	728157	0.0717294	-0.070213	21.94	VEPKSCDKTHTCPPCPAPE	VEPK[2]SCDK[2]THTCPPCPAPE	NISTmAb_heavy_chain	218	236	2	221	225
JBAD180817R9315S05	550.95	3	733.814	19229.8	218059	0.0810396	-0.044305	12.3	VEPKSCDKTH	VEPK[2]SCDK[2]TH	NISTmAb_heavy_chain	218	227	2	221	225
JBAD180817R9315S08	757.393	2	827.648	7777.05	119289	0.0612047	-0.042384	10.56	VEPKSCDKT	VEPK[2]SCDK[2]T	NISTmAb_heavy_chain	218	226	2	221	225
JBAD180817R9315S08	757.394	2	830.482	11532	180869	0.0599374	-0.039698	15.09	VEPKSCDKT	VEPK[2]SCDK[2]T	NISTmAb_heavy_chain	218	226	2	221	225
JBAD180817R9315S08	925.102	3	1644.94	8573.97	123187	0.0650722	-0.073282	21.49	VEPKSCDKTHTCPPCPAPEL	VEPK[2]SCDK[2]THTCPPCPAPEL	NISTmAb_heavy_chain	218	237	2	221	225
JBAD180817R9315S11	887.409	3	1155.06	34235.2	555428	0.0580589	-0.066184	21.22	VEPKSCDKTHTCPPCPAPE	VEPK[2]SCDK[2]THTCPPCPAPE	NISTmAb_heavy_chain	218	236	2	221	225
JBAD180817R9315S11	887.409	3	1157.75	48216.4	841757	0.0541774	-0.067285	24.24	VEPKSCDKTHTCPPCPAPE	VEPK[2]SCDK[2]THTCPPCPAPE	NISTmAb_heavy_chain	218	236	2	221	225
JBAD180817R9315S11	887.409	3	1190.11	7918.69	114324	0.0647784	-0.068017	18.62	VEPKSCDKTHTCPPCPAPE	VEPK[2]SCDK[2]THTCPPCPAPE	NISTmAb_heavy_chain	218	236	2	221	225
JBAD180817R9315S11	887.409	3	1193.04	7855.72	114397	0.0642579	-0.067099	20.17	VEPKSCDKTHTCPPCPAPE	VEPK[2]SCDK[2]THTCPPCPAPE	NISTmAb_heavy_chain	218	236	2	221	225
JBAD180817R9315S14	550.95	3	735.241	22083.1	287201	0.0714007	-0.04522	11.99	VEPKSCDKTH	VEPK[2]SCDK[2]TH	NISTmAb_heavy_chain	218	227	2	221	225
JBAD180817R9315S14	550.949	3	736.728	22125	281412	0.0728906	-0.045769	11.08	VEPKSCDKTH	VEPK[2]SCDK[2]TH	NISTmAb_heavy_chain	218	227	2	221	225
JBAD180817R9315S17	757.394	2	843.678	12426.6	210574	0.0557245	-0.039576	12.94	VEPKSCDKT	VEPK[2]SCDK[2]T	NISTmAb_heavy_chain	218	226	2	221	225
JBAD180817R9315S17	757.395	2	845.241	14271	226710	0.0592203	-0.038356	13.26	VEPKSCDKT	VEPK[2]SCDK[2]T	NISTmAb_heavy_chain	218	226	2	221	225
JBAD180817R9315S17	925.104	3	1644.69	8829.14	138005	0.06013	-0.065407	20.61	VEPKSCDKTHTCPPCPAPEL	VEPK[2]SCDK[2]THTCPPCPAPEL	NISTmAb_heavy_chain	218	237	2	221	225
JBAD180817R9315S17	925.103	3	1647.32	20643.3	284544	0.0676414	-0.069985	16.96	VEPKSCDKTHTCPPCPAPEL	VEPK[2]SCDK[2]THTCPPCPAPEL	NISTmAb_heavy_chain	218	237	2	221	225
JBAD310317R8426S01	887.432	3	1019.52	14645.2	174706	0.0773441	0.002846	26.2	VEPKSCDKTHTCPPCPAPE	VEPK[2]SCDK[2]THTCPPCPAPE	NISTmAb_heavy_chain	218	236	2	221	225
JBAD310317R8426S01	887.431	3	1021	24475.6	311555	0.0728376	-8.5e-05	18.81	VEPKSCDKTHTCPPCPAPE	VEPK[2]SCDK[2]THTCPPCPAPE	NISTmAb_heavy_chain	218	236	2	221	225
JBAD310317R8426S01	887.431	3	1052.21	12225.3	156417	0.0724925	0.000281	30.68	VEPKSCDKTHTCPPCPAPE	VEPK[2]SCDK[2]THTCPPCPAPE	NISTmAb_heavy_chain	218	236	2	221	225
JBAD310317R8426S05	550.965	3	633.516	26101.5	295703	0.0811099	0.000191	12.38	VEPKSCDKTH	VEPK[2]SCDK[2]TH	NISTmAb_heavy_chain	218	227	2	221	225
JBAD290917R9599S05	803.5	2	2160.46	4821.83	124605	0.0372552	0.002981	10.33	LFPPKPKDTL	LFPPK[2]PK[2]DTL	NISTmAb_heavy_chain	245	254	2	249	251
JBAD290917R9599S05	579.681	3	2419.83	8928	259112	0.0333085	0.000451	10.13	LFPPKPKDTLM	LFPPK[2]PK[2]DTLM	NISTmAb_heavy_chain	245	255	2	249	251
JBAD290917R9599S05	579.682	3	2422.86	8793.93	256523	0.033145	0.001183	10.61	LFPPKPKDTLM	LFPPK[2]PK[2]DTLM	NISTmAb_heavy_chain	245	255	2	249	251
JBAD290917R9599S05	579.681	3	2456.72	5463.06	235358	0.0226851	8.2e-05	13.07	LFPPKPKDTLM	LFPPK[2]PK[2]DTLM	NISTmAb_heavy_chain	245	255	2	249	251
JBAD290917R9599S05	579.681	3	2487.57	6112.23	145405	0.0403402	-0.000101	16.39	LFPPKPKDTLM	LFPPK[2]PK[2]DTLM	NISTmAb_heavy_chain	245	255	2	249	251
JBAD290917R9599S09	580.352	3	2499.47	7668.73	226832	0.0327024	0.000847	21.51	VFLFPPKPKDT	VFLFPPK[2]PK[2]DT	NISTmAb_heavy_chain	243	253	2	249	251
JBAD290917R9599S09	580.353	3	2529.44	13826.9	442548	0.0302973	0.002128	18.63	VFLFPPKPKDT	VFLFPPK[2]PK[2]DT	NISTmAb_heavy_chain	243	253	2	249	251
JBAD290917R9599S09	580.353	3	2531.29	11348.3	388768	0.0283624	0.003043	21.09	VFLFPPKPKDT	VFLFPPK[2]PK[2]DT	NISTmAb_heavy_chain	243	253	2	249	251
JBAD290917R9599S09	580.353	3	2561.95	10063	305983	0.0318404	0.002494	21.63	VFLFPPKPKDT	VFLFPPK[2]PK[2]DT	NISTmAb_heavy_chain	243	253	2	249	251
JBAD290917R9599S09	580.353	3	2563.82	10533.4	322105	0.0316662	0.001396	21.48	VFLFPPKPKDT	VFLFPPK[2]PK[2]DT	NISTmAb_heavy_chain	243	253	2	249	251
JBAD290917R9599S09	580.353	3	2664.22	5231.39	144063	0.0350407	0.001396	15.26	VFLFPPKPKDT	VFLFPPK[2]PK[2]DT	NISTmAb_heavy_chain	243	253	2	249	251
JBAD290917R9599S09	580.353	3	2701.28	0	127721	0	0.001579	17.25	VFLFPPKPKDT	VFLFPPK[2]PK[2]DT	NISTmAb_heavy_chain	243	253	2	249	251
JBAD290917R9599S13	955.232	3	3407.32	3355.14	118172	0.0276082	0.001992	16.95	LLGGPSVFLFPPKPKDTLMISR	LLGGPSVFLFPPK[2]PK[2]DTLMISR	NISTmAb_heavy_chain	237	258	2	249	251
JBAD290917R9599S13	955.23	3	3410.26	3399.21	120180	0.0275063	-0.002586	43.86	LLGGPSVFLFPPKPKDTLMISR	LLGGPSVFLFPPK[2]PK[2]DTLMISR	NISTmAb_heavy_chain	237	258	2	249	251
JBAD290917R9599S17	579.681	3	2405.23	4898.07	214658	0.0223089	-0.000833	11.11	LFPPKPKDTLM	LFPPK[2]PK[2]DTLM	NISTmAb_heavy_chain	245	255	2	249	251
JBAD290917R9599S17	579.682	3	2408.27	6785.08	241396	0.0273393	0.000634	19.01	LFPPKPKDTLM	LFPPK[2]PK[2]DTLM	NISTmAb_heavy_chain	245	255	2	249	251
JBAD290917R9599S21	580.354	3	2527.4	10587.4	399646	0.0258083	0.004327	21.88	VFLFPPKPKDT	VFLFPPK[2]PK[2]DT	NISTmAb_heavy_chain	243	253	2	249	251
JBAD290917R9599S21	580.353	3	2561.06	11663	309479	0.0363172	0.002677	21.79	VFLFPPKPKDT	VFLFPPK[2]PK[2]DT	NISTmAb_heavy_chain	243	253	2	249	251
JBAD290917R9599S21	580.353	3	2663.66	4822.49	150238	0.0311006	0.00286	16.84	VFLFPPKPKDT	VFLFPPK[2]PK[2]DT	NISTmAb_heavy_chain	243	253	2	249	251
JBAD290917R9599S21	580.353	3	2701.85	4389.6	144720	0.0294389	0.001945	21.81	VFLFPPKPKDT	VFLFPPK[2]PK[2]DT	NISTmAb_heavy_chain	243	253	2	249	251
JBAD150917R9487S09	579.682	3	2411.76	5085.08	216047	0.0229957	0.002281	11.56	LFPPKPKDTLM	LFPPK[2]PK[2]DTLM	NISTmAb_heavy_chain	245	255	2	249	251
JBAD150917R9487S09	579.682	3	2482.18	4220.61	190157	0.0217134	0.001732	11.04	LFPPKPKDTLM	LFPPK[2]PK[2]DTLM	NISTmAb_heavy_chain	245	255	2	249	251
JBAD150917R9487S09	579.682	3	2515.93	5871.05	200633	0.0284306	0.001	13.35	LFPPKPKDTLM	LFPPK[2]PK[2]DTLM	NISTmAb_heavy_chain	245	255	2	249	251
JBAD150917R9487S09	579.682	3	2548.87	0	121161	0	0.001366	11.4	LFPPKPKDTLM	LFPPK[2]PK[2]DTLM	NISTmAb_heavy_chain	245	255	2	249	251
JBAD150917R9487S15	580.353	3	2570.56	7499.73	288872	0.0253051	0.002128	19.11	VFLFPPKPKDT	VFLFPPK[2]PK[2]DT	NISTmAb_heavy_chain	243	253	2	249	251
JBAD150917R9487S15	580.352	3	2604.4	7809.87	315094	0.0241864	0.001213	21.89	VFLFPPKPKDT	VFLFPPK[2]PK[2]DT	NISTmAb_heavy_chain	243	253	2	249	251
JBAD150917R9487S15	580.353	3	2704.72	4678.3	200165	0.0228384	0.001579	19.95	VFLFPPKPKDT	VFLFPPK[2]PK[2]DT	NISTmAb_heavy_chain	243	253	2	249	251
JBAD150917R9487S15	580.353	3	2735.75	3966.75	162966	0.0237625	0.001762	20.42	VFLFPPKPKDT	VFLFPPK[2]PK[2]DT	NISTmAb_heavy_chain	243	253	2	249	251
JBAD150917R9487S15	580.352	3	2738.72	4360.28	151457	0.0279833	0.00103	20.88	VFLFPPKPKDT	VFLFPPK[2]PK[2]DT	NISTmAb_heavy_chain	243	253	2	249	251
JBAD150917R9487S15	580.353	3	2769.7	3917.46	136089	0.0279807	0.002128	21.71	VFLFPPKPKDT	VFLFPPK[2]PK[2]DT	NISTmAb_heavy_chain	243	253	2	249	251
JBAD150917R9487S15	580.353	3	2772.62	4186.32	126778	0.0319652	0.001945	24.96	VFLFPPKPKDT	VFLFPPK[2]PK[2]DT	NISTmAb_heavy_chain	243	253	2	249	251
JBAD210917R9535S04	579.681	3	2353.54	6576.94	189624	0.0335214	-0.001931	11.96	LFPPKPKDTLM	LFPPK[3]PK[3]DTLM	NISTmAb_heavy_chain	245	255	2	249	251
JBAD210917R9535S04	579.681	3	2423.65	7421.55	237835	0.0302603	0.000265	13.15	LFPPKPKDTLM	LFPPK[3]PK[3]DTLM	NISTmAb_heavy_chain	245	255	2	249	251
JBAD210917R9535S04	579.682	3	2457.54	8234.99	255570	0.0312162	0.001549	13.2	LFPPKPKDTLM	LFPPK[3]PK[3]DTLM	NISTmAb_heavy_chain	245	255	2	249	251
JBAD210917R9535S04	579.682	3	2488.25	3752.43	152043	0.0240856	0.001366	13.4	LFPPKPKDTLM	LFPPK[3]PK[3]DTLM	NISTmAb_heavy_chain	245	255	2	249	251
JBAD210917R9535S07	580.354	3	2509.85	12822.1	373511	0.0331891	0.006706	23.35	VFLFPPKPKDT	VFLFPPK[3]PK[3]DT	NISTmAb_heavy_chain	243	253	2	249	251
JBAD210917R9535S07	580.355	3	2512.9	15884.7	556406	0.0277564	0.00982	23.37	VFLFPPKPKDT	VFLFPPK[3]PK[3]DT	NISTmAb_heavy_chain	243	253	2	249	251
JBAD210917R9535S07	580.353	3	2546.15	10944.7	320038	0.0330674	0.003778	21.54	VFLFPPKPKDT	VFLFPPK[3]PK[3]DT	NISTmAb_heavy_chain	243	253	2	249	251
JBAD210917R9535S07	580.353	3	2577.09	5812.96	202553	0.0278978	0.001945	19.59	VFLFPPKPKDT	VFLFPPK[3]PK[3]DT	NISTmAb_heavy_chain	243	253	2	249	251
JBAD210917R9535S07	580.353	3	2580.02	5936.13	234846	0.0246535	0.002494	23.71	VFLFPPKPKDT	VFLFPPK[3]PK[3]DT	NISTmAb_heavy_chain	243	253	2	249	251
JBAD210917R9535S07	580.353	3	2614.08	7203.63	216040	0.032268	0.002311	18.7	VFLFPPKPKDT	VFLFPPK[3]PK[3]DT	NISTmAb_heavy_chain	243	253	2	249	251
JBAD210917R9535S07	580.353	3	2615.53	4572.33	145773	0.0304122	0.001396	23.74	VFLFPPKPKDT	VFLFPPK[3]PK[3]DT	NISTmAb_heavy_chain	243	253	2	249	251
JBAD210917R9535S07	580.353	3	2682.81	2892.36	131511	0.02152	0.001396	23.9	VFLFPPKPKDT	VFLFPPK[3]PK[3]DT	NISTmAb_heavy_chain	243	253	2	249	251
JBAD210917R9535S10	720.674	4	3265.74	6465.52	168016	0.0370555	0.000771	11.8	LLGGPSVFLFPPKPKDTLMISR	LLGGPSVFLFPPK[3]PK[3]DTLM[1]ISR	NISTmAb_heavy_chain	237	258	2	249	251
JBAD210917R9535S13	579.682	3	2376.42	2839.64	198100	0.0141318	0.002098	12.48	LFPPKPKDTLM	LFPPK[3]PK[3]DTLM	NISTmAb_heavy_chain	245	255	2	249	251
JBAD210917R9535S13	579.682	3	2380.88	7007.88	282351	0.0242186	0.001915	11.28	LFPPKPKDTLM	LFPPK[3]PK[3]DTLM	NISTmAb_heavy_chain	245	255	2	249	251
JBAD210917R9535S13	579.682	3	2410.06	11115.2	304146	0.035257	0.000634	13.32	LFPPKPKDTLM	LFPPK[3]PK[3]DTLM	NISTmAb_heavy_chain	245	255	2	249	251
JBAD210917R9535S13	579.682	3	2480.58	7001.97	210654	0.03217	0.000817	13.39	LFPPKPKDTLM	LFPPK[3]PK[3]DTLM	NISTmAb_heavy_chain	245	255	2	249	251
JBAD210917R9535S16	580.354	3	2507.47	10940.6	354490	0.0299388	0.006157	19.86	VFLFPPKPKDT	VFLFPPK[3]PK[3]DT	NISTmAb_heavy_chain	243	253	2	249	251
JBAD210917R9535S16	580.354	3	2546.23	10690.2	346954	0.0298905	0.004693	21.3	VFLFPPKPKDT	VFLFPPK[3]PK[3]DT	NISTmAb_heavy_chain	243	253	2	249	251
JBAD210917R9535S16	580.353	3	2577.95	10749.1	292489	0.0354478	0.002311	21.49	VFLFPPKPKDT	VFLFPPK[3]PK[3]DT	NISTmAb_heavy_chain	243	253	2	249	251
JBAD210917R9535S16	580.353	3	2580.89	7348.25	260965	0.0273869	0.002677	20.2	VFLFPPKPKDT	VFLFPPK[3]PK[3]DT	NISTmAb_heavy_chain	243	253	2	249	251
JBAD210917R9535S16	580.353	3	2613.59	0	177200	0	0.001762	25.28	VFLFPPKPKDT	VFLFPPK[3]PK[3]DT	NISTmAb_heavy_chain	243	253	2	249	251
JBAD210917R9535S16	580.353	3	2616.5	5086.79	153257	0.032125	0.003226	18.19	VFLFPPKPKDT	VFLFPPK[3]PK[3]DT	NISTmAb_heavy_chain	243	253	2	249	251
JBAD180817R9315S05	579.666	3	2418.42	5286.65	218076	0.0236684	-0.047159	13.79	LFPPKPKDTLM	LFPPK[2]PK[2]DTLM	NISTmAb_heavy_chain	245	255	2	249	251
JBAD180817R9315S05	579.666	3	2451.92	5872.25	232391	0.024646	-0.045875	13.89	LFPPKPKDTLM	LFPPK[2]PK[2]DTLM	NISTmAb_heavy_chain	245	255	2	249	251
JBAD180817R9315S05	579.666	3	2454.91	8434.11	220809	0.0367912	-0.045143	15.37	LFPPKPKDTLM	LFPPK[2]PK[2]DTLM	NISTmAb_heavy_chain	245	255	2	249	251
JBAD180817R9315S08	580.337	3	2565.77	5631.87	179356	0.0304445	-0.046394	18.31	VFLFPPKPKDT	VFLFPPK[2]PK[2]DT	NISTmAb_heavy_chain	243	253	2	249	251
JBAD180817R9315S08	580.337	3	2600.2	5147.16	165775	0.0301141	-0.045845	23.7	VFLFPPKPKDT	VFLFPPK[2]PK[2]DT	NISTmAb_heavy_chain	243	253	2	249	251
JBAD180817R9315S08	580.337	3	2603.19	6833.87	207964	0.0318154	-0.045113	21.86	VFLFPPKPKDT	VFLFPPK[2]PK[2]DT	NISTmAb_heavy_chain	243	253	2	249	251
JBAD180817R9315S08	580.336	3	2635.3	3545.6	142745	0.0242367	-0.048041	20.32	VFLFPPKPKDT	VFLFPPK[2]PK[2]DT	NISTmAb_heavy_chain	243	253	2	249	251
JBAD180817R9315S08	580.337	3	2638.33	7615.48	183700	0.0398059	-0.046394	22.01	VFLFPPKPKDT	VFLFPPK[2]PK[2]DT	NISTmAb_heavy_chain	243	253	2	249	251
JBAD180817R9315S11	716.657	4	3436.57	15882.4	609733	0.0253868	-0.073402	13.07	LLGGPSVFLFPPKPKDTLMISR	LLGGPSVFLFPPK[2]PK[2]DTLMISR	NISTmAb_heavy_chain	237	258	2	249	251
JBAD180817R9315S11	955.207	3	3437.72	3986.42	118494	0.0325475	-0.073083	13.16	LLGGPSVFLFPPKPKDTLMISR	LLGGPSVFLFPPK[2]PK[2]DTLMISR	NISTmAb_heavy_chain	237	258	2	249	251
JBAD180817R9315S14	803.477	2	2229.12	6624.86	180975	0.0353137	-0.042429	11.86	LFPPKPKDTL	LFPPK[2]PK[2]DTL	NISTmAb_heavy_chain	245	254	2	249	251
JBAD180817R9315S14	803.477	2	2233.27	5705.29	185007	0.0299157	-0.042063	11.91	LFPPKPKDTL	LFPPK[2]PK[2]DTL	NISTmAb_heavy_chain	245	254	2	249	251
JBAD180817R9315S14	579.666	3	2422.61	13295.1	458680	0.028169	-0.046424	15.71	LFPPKPKDTLM	LFPPK[2]PK[2]DTLM	NISTmAb_heavy_chain	245	255	2	249	251
JBAD180817R9315S14	579.666	3	2455.55	15335.9	494066	0.0301058	-0.046241	17.6	LFPPKPKDTLM	LFPPK[2]PK[2]DTLM	NISTmAb_heavy_chain	245	255	2	249	251
JBAD180817R9315S14	579.666	3	2491.7	5942.63	246875	0.0235056	-0.04496	10.32	LFPPKPKDTLM	LFPPK[2]PK[2]DTLM	NISTmAb_heavy_chain	245	255	2	249	251
JBAD180817R9315S14	579.667	3	2497.7	8323.68	220057	0.0364465	-0.044045	12.91	LFPPKPKDTLM	LFPPK[2]PK[2]DTLM	NISTmAb_heavy_chain	245	255	2	249	251
JBAD180817R9315S17	580.337	3	2567.41	15460.8	477954	0.0313343	-0.045113	23.66	VFLFPPKPKDT	VFLFPPK[2]PK[2]DT	NISTmAb_heavy_chain	243	253	2	249	251
JBAD180817R9315S17	580.337	3	2603.62	13047	373405	0.0337609	-0.046028	21.56	VFLFPPKPKDT	VFLFPPK[2]PK[2]DT	NISTmAb_heavy_chain	243	253	2	249	251
JBAD180817R9315S17	580.337	3	2638.49	8403.45	304224	0.0268801	-0.045479	16.67	VFLFPPKPKDT	VFLFPPK[2]PK[2]DT	NISTmAb_heavy_chain	243	253	2	249	251
JBAD180817R9315S17	580.337	3	2707.05	0	124322	0	-0.045479	21.73	VFLFPPKPKDT	VFLFPPK[2]PK[2]DT	NISTmAb_heavy_chain	243	253	2	249	251
JBAD310317R8426S01	955.231	3	3243.9	4649.55	115363	0.0387422	-0.000207	36.28	LLGGPSVFLFPPKPKDTLMISR	LLGGPSVFLFPPK[2]PK[2]DTLMISR	NISTmAb_heavy_chain	237	258	2	249	251
JBAD310317R8426S01	955.231	3	3245.41	4577.96	146837	0.0302346	0.000159	35.71	LLGGPSVFLFPPKPKDTLMISR	LLGGPSVFLFPPK[2]PK[2]DTLMISR	NISTmAb_heavy_chain	237	258	2	249	251
JBAD310317R8426S01	955.232	3	3276.76	5770.46	172512	0.032367	0.001257	10.5	LLGGPSVFLFPPKPKDTLMISR	LLGGPSVFLFPPK[2]PK[2]DTLMISR	NISTmAb_heavy_chain	237	258	2	249	251
JBAD310317R8426S01	955.23	3	3279.74	6444.9	190433	0.0327355	-0.002769	44.53	LLGGPSVFLFPPKPKDTLMISR	LLGGPSVFLFPPK[2]PK[2]DTLMISR	NISTmAb_heavy_chain	237	258	2	249	251
JBAD310317R8426S05	536.001	3	1966.29	7187.04	219378	0.0317218	0.000771	10.53	LFPPKPKDTL	LFPPK[2]PK[2]DTL	NISTmAb_heavy_chain	245	254	2	249	251
JBAD310317R8426S05	579.681	3	2182.8	12144.2	291673	0.039972	0.000451	14.17	LFPPKPKDTLM	LFPPK[2]PK[2]DTLM	NISTmAb_heavy_chain	245	255	2	249	251
JBAD310317R8426S05	579.682	3	2218.17	10201.3	319039	0.0309845	0.002647	11.7	LFPPKPKDTLM	LFPPK[2]PK[2]DTLM	NISTmAb_heavy_chain	245	255	2	249	251
JBAD310317R8426S05	579.682	3	2247.74	7609.75	273245	0.027095	0.002464	12.57	LFPPKPKDTLM	LFPPK[2]PK[2]DTLM	NISTmAb_heavy_chain	245	255	2	249	251
JBAD310317R8426S05	579.682	3	2250.86	9806.38	288673	0.0328544	0.001732	10.02	LFPPKPKDTLM	LFPPK[2]PK[2]DTLM	NISTmAb_heavy_chain	245	255	2	249	251
JBAD310317R8426S09	580.353	3	2370.73	11859.1	370324	0.0310298	0.003226	21.67	VFLFPPKPKDT	VFLFPPK[2]PK[2]DT	NISTmAb_heavy_chain	243	253	2	249	251
JBAD310317R8426S09	580.353	3	2406.87	8867.08	281775	0.0305086	0.002311	21.81	VFLFPPKPKDT	VFLFPPK[2]PK[2]DT	NISTmAb_heavy_chain	243	253	2	249	251
JBAD310317R8426S09	580.352	3	2437.37	8110.26	207499	0.0376155	0.001213	22.43	VFLFPPKPKDT	VFLFPPK[2]PK[2]DT	NISTmAb_heavy_chain	243	253	2	249	251
JBAD310317R8426S09	580.353	3	2503.97	5126.2	160719	0.0309095	0.001396	24.27	VFLFPPKPKDT	VFLFPPK[2]PK[2]DT	NISTmAb_heavy_chain	243	253	2	249	251
JBAD310317R8426S09	580.353	3	2505.89	4039.36	142773	0.0275137	0.001396	21.95	VFLFPPKPKDT	VFLFPPK[2]PK[2]DT	NISTmAb_heavy_chain	243	253	2	249	251
JBAD290917R9599S09	583.301	2	727.108	13969.4	193445	0.0673503	0.00153	32.65	SHEDPEVK	SHEDPEVK[2]2	NISTmAb_heavy_chain	270	277	1	277
JBAD290917R9599S09	583.3	2	728.676	19860.3	342813	0.054761	0.000188	43.9	SHEDPEVK	SHEDPEVK[2]2	NISTmAb_heavy_chain	270	277	1	277
JBAD290917R9599S09	670.341	2	1319.03	7435.33	124487	0.0563616	0.002781	30.42	HEDPEVKFN	HEDPEVK[2]FN	NISTmAb_heavy_chain	271	279	1	277
JBAD290917R9599S09	476.24	3	1322.09	12340.7	196047	0.05922	0.00138	21.66	SHEDPEVKFN	SHEDPEVK[2]FN	NISTmAb_heavy_chain	270	279	1	277
JBAD290917R9599S09	713.856	2	1323.35	23741.3	340317	0.0652128	0.000783	18.31	SHEDPEVKFN	SHEDPEVK[2]FN	NISTmAb_heavy_chain	270	279	1	277
JBAD290917R9599S09	713.854	2	1324.87	30034.7	443334	0.0634488	-0.003855	16.88	SHEDPEVKFN	SHEDPEVK[2]FN	NISTmAb_heavy_chain	270	279	1	277
JBAD290917R9599S09	476.24	3	1330.91	32223.8	457429	0.0658096	0.002022	33.13	SHEDPEVKFN	SHEDPEVK[2]FN	NISTmAb_heavy_chain	270	279	1	277
JBAD290917R9599S21	583.301	2	733.092	27819.2	428923	0.060908	0.001286	33.08	SHEDPEVK	SHEDPEVK[2]2	NISTmAb_heavy_chain	270	277	1	277
JBAD290917R9599S21	583.3	2	734.602	32519.2	453414	0.0669212	0.000554	39	SHEDPEVK	SHEDPEVK[2]2	NISTmAb_heavy_chain	270	277	1	277
JBAD290917R9599S21	670.34	2	1316.18	9909.28	145974	0.0635687	0.000585	27.84	HEDPEVKFN	HEDPEVK[2]FN	NISTmAb_heavy_chain	271	279	1	277
JBAD290917R9599S21	476.24	3	1319.2	15717.7	251844	0.0587443	0.00138	20.03	SHEDPEVKFN	SHEDPEVK[2]FN	NISTmAb_heavy_chain	270	279	1	277
JBAD290917R9599S21	713.856	2	1320.42	22735.4	334595	0.0636257	0.000783	21.76	SHEDPEVKFN	SHEDPEVK[2]FN	NISTmAb_heavy_chain	270	279	1	277
JBAD290917R9599S21	476.24	3	1321.94	50721.9	688568	0.0686089	0.001929	14.12	SHEDPEVKFN	SHEDPEVK[2]FN	NISTmAb_heavy_chain	270	279	1	277
JBAD290917R9599S21	713.856	2	1323.05	36317	512353	0.066191	0.001393	17.2	SHEDPEVKFN	SHEDPEVK[2]FN	NISTmAb_heavy_chain	270	279	1	277
JBAD150917R9487S15	583.299	2	744.007	14929.9	215335	0.0648378	-0.0014	30.15	SHEDPEVK	SHEDPEVK[2]2	NISTmAb_heavy_chain	270	277	1	277
JBAD150917R9487S15	670.34	2	1339.07	13766	192679	0.0666812	0.000463	31.11	HEDPEVKFN	HEDPEVK[2]FN	NISTmAb_heavy_chain	271	279	1	277
JBAD150917R9487S15	476.24	3	1340.65	37640.2	770204	0.0465935	0.000375	17.69	SHEDPEVKFN	SHEDPEVK[2]FN	NISTmAb_heavy_chain	270	279	1	277
JBAD150917R9487S15	713.856	2	1341.74	24918.6	407085	0.0576813	-0.000315	15.69	SHEDPEVKFN	SHEDPEVK[2]FN	NISTmAb_heavy_chain	270	279	1	277
JBAD150917R9487S15	476.24	3	1343.15	42404.9	678665	0.0588083	0.000375	19.42	SHEDPEVKFN	SHEDPEVK[2]FN	NISTmAb_heavy_chain	270	279	1	277
JBAD150917R9487S15	713.856	2	1344.25	36265.7	566498	0.0601657	-0.000193	16.46	SHEDPEVKFN	SHEDPEVK[2]FN	NISTmAb_heavy_chain	270	279	1	277
JBAD150917R9487S15	547.605	3	1649.02	5812.18	177641	0.0316821	-0.000299	22.29	DVSHEDPEVKFN	DVSHEDPEVK[2]FN	NISTmAb_heavy_chain	268	279	1	277
JBAD150917R9487S15	820.904	2	1650.27	9165.37	193913	0.0451322	0.000509	33.91	DVSHEDPEVKFN	DVSHEDPEVK[2]FN	NISTmAb_heavy_chain	268	279	1	277
JBAD210917R9535S07	583.3	2	733.11	19558.5	297815	0.0616261	0.000432	43.9	SHEDPEVK	SHEDPEVK[3]3	NISTmAb_heavy_chain	270	277	1	277
JBAD210917R9535S07	670.34	2	1320.74	8889.59	165085	0.051097	0.000341	34.2	HEDPEVKFN	HEDPEVK[3]FN	NISTmAb_heavy_chain	271	279	1	277
JBAD210917R9535S07	713.856	2	1322.33	27320.4	430244	0.0597082	0.000417	14.59	SHEDPEVKFN	SHEDPEVK[3]FN	NISTmAb_heavy_chain	270	279	1	277
JBAD210917R9535S07	713.856	2	1325.24	23682	431415	0.0520373	0.000539	19.73	SHEDPEVKFN	SHEDPEVK[3]FN	NISTmAb_heavy_chain	270	279	1	277
JBAD210917R9535S07	476.24	3	1331.15	25799.9	371082	0.0650066	0.001656	21.39	SHEDPEVKFN	SHEDPEVK[3]FN	NISTmAb_heavy_chain	270	279	1	277
JBAD210917R9535S07	476.241	3	1333.9	29652	493972	0.0566284	0.003945	20.45	SHEDPEVKFN	SHEDPEVK[3]FN	NISTmAb_heavy_chain	270	279	1	277
JBAD210917R9535S07	820.904	2	1633.87	9581.68	172068	0.0527481	0.000385	38.5	DVSHEDPEVKFN	DVSHEDPEVK[3]FN	NISTmAb_heavy_chain	268	279	1	277
JBAD210917R9535S07	820.903	2	1635.46	9171.52	153732	0.0563003	-0.000591	38.82	DVSHEDPEVKFN	DVSHEDPEVK[3]FN	NISTmAb_heavy_chain	268	279	1	277
JBAD210917R9535S16	583.301	2	738.314	12655	195157	0.0608962	0.00153	29.73	SHEDPEVK	SHEDPEVK[3]3	NISTmAb_heavy_chain	270	277	1	277
JBAD210917R9535S16	583.301	2	739.868	13840.6	252896	0.0518887	0.00153	45.31	SHEDPEVK	SHEDPEVK[3]3	NISTmAb_heavy_chain	270	277	1	277
JBAD210917R9535S16	476.24	3	1320.86	17944.1	404026	0.0425245	0.000465	14.8	SHEDPEVKFN	SHEDPEVK[3]FN	NISTmAb_heavy_chain	270	279	1	277
JBAD210917R9535S16	713.856	2	1322.03	21251	329539	0.0605803	-7.1e-05	20.97	SHEDPEVKFN	SHEDPEVK[3]FN	NISTmAb_heavy_chain	270	279	1	277
JBAD210917R9535S16	713.857	2	1323.53	33534.5	522706	0.0602878	0.002737	14.89	SHEDPEVKFN	SHEDPEVK[3]FN	NISTmAb_heavy_chain	270	279	1	277
JBAD210917R9535S16	476.24	3	1329.44	37048.9	447590	0.0764463	0.001563	14.71	SHEDPEVKFN	SHEDPEVK[3]FN	NISTmAb_heavy_chain	270	279	1	277
JBAD210917R9535S16	820.905	2	1625.55	4462.43	116522	0.0368843	0.003559	34.43	DVSHEDPEVKFN	DVSHEDPEVK[3]FN	NISTmAb_heavy_chain	268	279	1	277
JBAD210917R9535S16	820.905	2	1629.88	9677.05	146223	0.0620722	0.003927	28.78	DVSHEDPEVKFN	DVSHEDPEVK[3]FN	NISTmAb_heavy_chain	268	279	1	277
JBAD180817R9315S08	583.284	2	749.794	54092.6	752975	0.0670237	-0.031184	32.5	SHEDPEVK	SHEDPEVK[2]2	NISTmAb_heavy_chain	270	277	1	277
JBAD180817R9315S08	583.284	2	751.054	81773.5	1.21062e+06	0.063273	-0.031794	32.6	SHEDPEVK	SHEDPEVK[2]2	NISTmAb_heavy_chain	270	277	1	277
JBAD180817R9315S08	476.227	3	1352.97	18981.8	286374	0.062163	-0.036429	16.3	SHEDPEVKFN	SHEDPEVK[2]FN	NISTmAb_heavy_chain	270	279	1	277
JBAD180817R9315S08	713.837	2	1354.11	24632.9	409220	0.056777	-0.036693	19.77	SHEDPEVKFN	SHEDPEVK[2]FN	NISTmAb_heavy_chain	270	279	1	277
JBAD180817R9315S08	476.227	3	1355.48	38919	862433	0.0431784	-0.037896	21.65	SHEDPEVKFN	SHEDPEVK[2]FN	NISTmAb_heavy_chain	270	279	1	277
JBAD180817R9315S08	713.836	2	1356.56	32529.4	522388	0.0586202	-0.038767	18.52	SHEDPEVKFN	SHEDPEVK[2]FN	NISTmAb_heavy_chain	270	279	1	277
JBAD180817R9315S17	583.285	2	761.859	59587	1.01008e+06	0.055706	-0.031062	27.73	SHEDPEVK	SHEDPEVK[2]2	NISTmAb_heavy_chain	270	277	1	277
JBAD180817R9315S17	583.285	2	764.371	111230	1.55099e+06	0.0669167	-0.030452	32.56	SHEDPEVK	SHEDPEVK[2]2	NISTmAb_heavy_chain	270	277	1	277
JBAD180817R9315S17	690.33	2	1018.53	7023.46	143478	0.0466671	-0.035243	21.54	DVSHEDPEVK	DVSHEDPEVK[2]2	NISTmAb_heavy_chain	268	277	1	277
JBAD180817R9315S17	476.228	3	1357.35	41982.5	786319	0.050685	-0.035148	24.27	SHEDPEVKFN	SHEDPEVK[2]FN	NISTmAb_heavy_chain	270	279	1	277
JBAD180817R9315S17	476.228	3	1359.75	65342.9	1163214	0.0531867	-0.036156	19.09	SHEDPEVKFN	SHEDPEVK[2]FN	NISTmAb_heavy_chain	270	279	1	277
JBAD180817R9315S17	713.837	2	1360.83	66264.7	1.02879e+06	0.0605127	-0.036571	17.28	SHEDPEVKFN	SHEDPEVK[2]FN	NISTmAb_heavy_chain	270	279	1	277
JBAD180817R9315S17	713.837	2	1362.06	42864.9	643385	0.0624624	-0.037547	12.68	SHEDPEVKFN	SHEDPEVK[2]FN	NISTmAb_heavy_chain	270	279	1	277
JBAD180817R9315S17	820.883	2	1660.7	10988.8	179067	0.0578186	-0.041485	34.77	DVSHEDPEVKFN	DVSHEDPEVK[2]FN	NISTmAb_heavy_chain	268	279	1	277
JBAD180817R9315S17	547.591	3	1666.52	38087.7	491330	0.0719426	-0.041681	15.29	DVSHEDPEVKFN	DVSHEDPEVK[2]FN	NISTmAb_heavy_chain	268	279	1	277
JBAD310317R8426S09	583.3	2	647.457	23812	334311	0.0664913	0.000676	44.03	SHEDPEVK	SHEDPEVK[2]2	NISTmAb_heavy_chain	270	277	1	277
JBAD310317R8426S09	583.301	2	648.891	26715.8	412211	0.0608663	0.001652	42.63	SHEDPEVK	SHEDPEVK[2]2	NISTmAb_heavy_chain	270	277	1	277
JBAD310317R8426S09	713.856	2	1179.16	25945.3	329375	0.0730196	5.1e-05	29.18	SHEDPEVKFN	SHEDPEVK[2]FN	NISTmAb_heavy_chain	270	279	1	277
JBAD310317R8426S09	713.856	2	1180.58	34799.8	455633	0.0709573	0.001271	14.88	SHEDPEVKFN	SHEDPEVK[2]FN	NISTmAb_heavy_chain	270	279	1	277
JBAD290917R9599S01	750.969	2	626.725	19301.6	309830	0.058644	0.00176	10.51	VHNAKTKPR	VHNAK[2]TK[2]PR	NISTmAb_heavy_chain	287	295	2	291	293
JBAD290917R9599S01	750.969	2	629.395	14332.8	266099	0.0511096	0.001516	12.86	VHNAKTKPR	VHNAK[2]TK[2]PR	NISTmAb_heavy_chain	287	295	2	291	293
JBAD290917R9599S05	454.258	4	896.234	13308.4	186861	0.0664856	0.000239	12.1	NAKTKPREEQY	NAK[2]TK[2]PREEQY	NISTmAb_heavy_chain	289	299	2	291	293
JBAD290917R9599S05	454.258	4	899.25	36383.8	500911	0.0677166	0.001947	13.44	NAKTKPREEQY	NAK[2]TK[2]PREEQY	NISTmAb_heavy_chain	289	299	2	291	293
JBAD290917R9599S05	907.508	2	902.094	6491.3	122668	0.0502582	0.000509	20.78	NAKTKPREEQY	NAK[2]TK[2]PREEQY	NISTmAb_heavy_chain	289	299	2	291	293
JBAD290917R9599S13	750.97	2	629.037	28323.4	409472	0.0646955	0.004324	16.72	VHNAKTKPR	VHNAK[2]TK[2]PR	NISTmAb_heavy_chain	287	295	2	291	293
JBAD290917R9599S13	750.97	2	631.69	20989.7	383670	0.0518701	0.003958	10.24	VHNAKTKPR	VHNAK[2]TK[2]PR	NISTmAb_heavy_chain	287	295	2	291	293
JBAD290917R9599S17	605.341	3	891.511	38260.7	606200	0.0593686	-0.000726	10.32	NAKTKPREEQY	NAK[2]TK[2]PREEQY	NISTmAb_heavy_chain	289	299	2	291	293
JBAD150917R9487S03	750.969	2	628.715	11589	217890	0.0505013	0.002004	18.05	VHNAKTKPR	VHNAK[2]TK[2]PR	NISTmAb_heavy_chain	287	295	2	291	293
JBAD150917R9487S03	750.969	2	631.258	13666.7	209896	0.0611315	0.002126	16.25	VHNAKTKPR	VHNAK[2]TK[2]PR	NISTmAb_heavy_chain	287	295	2	291	293
JBAD210917R9535S01	750.969	2	623.82	24312.8	362813	0.0628034	0.003224	12.82	VHNAKTKPR	VHNAK[3]TK[3]PR	NISTmAb_heavy_chain	287	295	2	291	293
JBAD210917R9535S01	750.968	2	625.395	13838.2	228494	0.0571041	0.001028	20.05	VHNAKTKPR	VHNAK[3]TK[3]PR	NISTmAb_heavy_chain	287	295	2	291	293
JBAD210917R9535S10	750.969	2	626.597	16878.6	262022	0.0605183	0.002858	12.91	VHNAKTKPR	VHNAK[3]TK[3]PR	NISTmAb_heavy_chain	287	295	2	291	293
JBAD210917R9535S10	750.969	2	628.155	11871.7	254002	0.0446516	0.002614	17.49	VHNAKTKPR	VHNAK[3]TK[3]PR	NISTmAb_heavy_chain	287	295	2	291	293
JBAD210917R9535S13	454.258	4	905.789	19630.4	465748	0.0404434	0.001335	12.29	NAKTKPREEQY	NAK[3]TK[3]PREEQY	NISTmAb_heavy_chain	289	299	2	291	293
JBAD180817R9315S02	750.948	2	635.841	45679.5	796041	0.0542692	-0.038768	13.39	VHNAKTKPR	VHNAK[2]TK[2]PR	NISTmAb_heavy_chain	287	295	2	291	293
JBAD180817R9315S02	750.948	2	638.3	57702.5	999506	0.0545801	-0.039744	16.82	VHNAKTKPR	VHNAK[2]TK[2]PR	NISTmAb_heavy_chain	287	295	2	291	293
JBAD180817R9315S05	454.246	4	938.444	15125.2	285276	0.0503499	-0.047857	11.92	NAKTKPREEQY	NAK[2]TK[2]PREEQY	NISTmAb_heavy_chain	289	299	2	291	293
JBAD180817R9315S05	907.485	2	941	7097.87	117545	0.0569455	-0.045513	14.9	NAKTKPREEQY	NAK[2]TK[2]PREEQY	NISTmAb_heavy_chain	289	299	2	291	293
JBAD180817R9315S05	907.484	2	943.964	7570.62	129923	0.0550618	-0.046733	14.71	NAKTKPREEQY	NAK[2]TK[2]PREEQY	NISTmAb_heavy_chain	289	299	2	291	293
JBAD180817R9315S11	750.949	2	635.968	77149.7	1.18937e+06	0.0609149	-0.03779	15.69	VHNAKTKPR	VHNAK[2]TK[2]PR	NISTmAb_heavy_chain	287	295	2	291	293
JBAD180817R9315S11	750.948	2	637.27	59741.6	1.14367e+06	0.0496435	-0.039012	17.54	VHNAKTKPR	VHNAK[2]TK[2]PR	NISTmAb_heavy_chain	287	295	2	291	293
JBAD180817R9315S14	454.245	4	938.539	70386.3	1.20977e+06	0.0549826	-0.047981	11.59	NAKTKPREEQY	NAK[2]TK[2]PREEQY	NISTmAb_heavy_chain	289	299	2	291	293
JBAD180817R9315S14	907.484	2	939.794	7116.15	153146	0.0444032	-0.046855	14.82	NAKTKPREEQY	NAK[2]TK[2]PREEQY	NISTmAb_heavy_chain	289	299	2	291	293
JBAD310317R8426S01	750.969	2	570.987	34481.3	492061	0.0654862	0.001638	13.65	VHNAKTKPR	VHNAK[2]TK[2]PR	NISTmAb_heavy_chain	287	295	2	291	293
JBAD310317R8426S01	750.968	2	573.516	36387.8	493877	0.068622	0.00115	13.42	VHNAKTKPR	VHNAK[2]TK[2]PR	NISTmAb_heavy_chain	287	295	2	291	293
JBAD310317R8426S05	454.258	4	788.784	12071.2	217868	0.0524973	0.001703	14.39	NAKTKPREEQY	NAK[2]TK[2]PREEQY	NISTmAb_heavy_chain	289	299	2	291	293
JBAD290917R9599S01	721.408	3	3550.2	29589.8	663296	0.0427051	0.00457	32.07	VVSVLTVLHQDWLNGKE	VVSVLTVLHQDWLNGK[2]E	NISTmAb_heavy_chain	305	321	1	320
JBAD290917R9599S01	1081.61	2	3552.87	3881.77	133419	0.028272	0.000432	20.12	VVSVLTVLHQDWLNGKE	VVSVLTVLHQDWLNGK[2]E	NISTmAb_heavy_chain	305	321	1	320
JBAD290917R9599S05	474.766	2	1032.56	5497.02	193618	0.0276073	0.002019	27.65	LNGKEY	LNGK[2]EY	NISTmAb_heavy_chain	317	322	1	320
JBAD290917R9599S05	474.766	2	1035.41	21988.6	631731	0.0336362	0.001591	29.55	LNGKEY	LNGK[2]EY	NISTmAb_heavy_chain	317	322	1	320
JBAD290917R9599S05	609.987	3	2341.15	22916.4	601276	0.0367137	0.000634	37	TVLHQDWLNGKEY	TVLHQDWLNGK[2]EY	NISTmAb_heavy_chain	310	322	1	320
JBAD290917R9599S05	914.478	2	2342.34	4367.88	150945	0.0281232	0.001622	37.97	TVLHQDWLNGKEY	TVLHQDWLNGK[2]EY	NISTmAb_heavy_chain	310	322	1	320
JBAD290917R9599S05	609.988	3	2343.94	26918.3	538313	0.0476234	0.003562	28.99	TVLHQDWLNGKEY	TVLHQDWLNGK[2]EY	NISTmAb_heavy_chain	310	322	1	320
JBAD290917R9599S13	721.407	3	3544.09	7218.16	199628	0.0348962	0.000907	35.42	VVSVLTVLHQDWLNGKE	VVSVLTVLHQDWLNGK[2]E	NISTmAb_heavy_chain	305	321	1	320
JBAD290917R9599S13	721.407	3	3546.98	19309.5	560171	0.0333221	0.000541	39.15	VVSVLTVLHQDWLNGKE	VVSVLTVLHQDWLNGK[2]E	NISTmAb_heavy_chain	305	321	1	320
JBAD290917R9599S17	474.766	2	1023.58	6136.7	253308	0.0236532	0.002019	27.24	LNGKEY	LNGK[2]EY	NISTmAb_heavy_chain	317	322	1	320
JBAD290917R9599S17	474.767	2	1026.44	30310.9	784473	0.0372011	0.003117	29.63	LNGKEY	LNGK[2]EY	NISTmAb_heavy_chain	317	322	1	320
JBAD290917R9599S17	609.987	3	2332.33	15305.6	438102	0.0337568	-0.001382	15.01	TVLHQDWLNGKEY	TVLHQDWLNGK[2]EY	NISTmAb_heavy_chain	310	322	1	320
JBAD290917R9599S17	609.987	3	2335.19	12642.4	420942	0.0291579	-0.000464	33.56	TVLHQDWLNGKEY	TVLHQDWLNGK[2]EY	NISTmAb_heavy_chain	310	322	1	320
JBAD150917R9487S03	721.407	3	3549.25	16493.9	397175	0.0398722	0.001273	29.92	VVSVLTVLHQDWLNGKE	VVSVLTVLHQDWLNGK[2]E	NISTmAb_heavy_chain	305	321	1	320
JBAD150917R9487S03	721.407	3	3552.06	21359.9	544611	0.0377403	0.00109	29.23	VVSVLTVLHQDWLNGKE	VVSVLTVLHQDWLNGK[2]E	NISTmAb_heavy_chain	305	321	1	320
JBAD150917R9487S09	474.766	2	1047.68	46130.4	1.06002e+06	0.0417036	0.002019	11.75	LNGKEY	LNGK[2]EY	NISTmAb_heavy_chain	317	322	1	320
JBAD150917R9487S09	474.766	2	1050.36	55801.3	1.38513e+06	0.0387258	0.001897	22.09	LNGKEY	LNGK[2]EY	NISTmAb_heavy_chain	317	322	1	320
JBAD150917R9487S09	609.988	3	2348.58	13958.6	417360	0.0323625	0.002464	30.43	TVLHQDWLNGKEY	TVLHQDWLNGK[2]EY	NISTmAb_heavy_chain	310	322	1	320
JBAD150917R9487S09	914.479	2	2349.8	4682.06	132497	0.034131	0.003454	46.07	TVLHQDWLNGKEY	TVLHQDWLNGK[2]EY	NISTmAb_heavy_chain	310	322	1	320
JBAD150917R9487S09	609.987	3	2351.39	31575.1	964383	0.0317033	-0.000281	31.3	TVLHQDWLNGKEY	TVLHQDWLNGK[2]EY	NISTmAb_heavy_chain	310	322	1	320
JBAD150917R9487S09	914.477	2	2352.51	4070.91	186164	0.0213994	0.00028	46.1	TVLHQDWLNGKEY	TVLHQDWLNGK[2]EY	NISTmAb_heavy_chain	310	322	1	320
JBAD210917R9535S01	721.408	3	3536.25	7137.77	162012	0.0421979	0.003472	32.11	VVSVLTVLHQDWLNGKE	VVSVLTVLHQDWLNGK[3]E	NISTmAb_heavy_chain	305	321	1	320
JBAD210917R9535S01	721.408	3	3539.16	17862	504834	0.0341728	0.003655	34.89	VVSVLTVLHQDWLNGKE	VVSVLTVLHQDWLNGK[3]E	NISTmAb_heavy_chain	305	321	1	320
JBAD210917R9535S04	474.766	2	1022.07	9526.73	270406	0.0340322	0.001103	29.49	LNGKEY	LNGK[3]EY	NISTmAb_heavy_chain	317	322	1	320
JBAD210917R9535S04	474.766	2	1025.02	42683.4	1.25109e+06	0.0329914	0.001103	27.7	LNGKEY	LNGK[3]EY	NISTmAb_heavy_chain	317	322	1	320
JBAD210917R9535S04	914.477	2	2329.7	6831.75	171587	0.0382906	0.000768	43.05	TVLHQDWLNGKEY	TVLHQDWLNGK[3]EY	NISTmAb_heavy_chain	310	322	1	320
JBAD210917R9535S04	914.478	2	2332.75	7691.91	195384	0.0378771	0.002232	11.02	TVLHQDWLNGKEY	TVLHQDWLNGK[3]EY	NISTmAb_heavy_chain	310	322	1	320
JBAD210917R9535S04	609.987	3	2335.79	18155.7	500645	0.0349956	0.000268	31.53	TVLHQDWLNGKEY	TVLHQDWLNGK[3]EY	NISTmAb_heavy_chain	310	322	1	320
JBAD210917R9535S04	609.988	3	2338.56	16835.1	392346	0.0411435	0.001732	24.64	TVLHQDWLNGKEY	TVLHQDWLNGK[3]EY	NISTmAb_heavy_chain	310	322	1	320
JBAD210917R9535S10	721.407	3	3540.07	9749.9	412296	0.0231015	0.002008	29.7	VVSVLTVLHQDWLNGKE	VVSVLTVLHQDWLNGK[3]E	NISTmAb_heavy_chain	305	321	1	320
JBAD210917R9535S13	474.765	2	1024.23	39561.3	969891	0.0391909	-0.000667	29.57	LNGKEY	LNGK[3]EY	NISTmAb_heavy_chain	317	322	1	320
JBAD210917R9535S13	474.765	2	1026.91	82906.2	2152751	0.0370836	-0.000605	27.58	LNGKEY	LNGK[3]EY	NISTmAb_heavy_chain	317	322	1	320
JBAD210917R9535S13	609.987	3	2319.04	13926.4	415617	0.0324214	-0.00065	29.1	TVLHQDWLNGKEY	TVLHQDWLNGK[3]EY	NISTmAb_heavy_chain	310	322	1	320
JBAD210917R9535S13	609.987	3	2321.88	27445.7	742207	0.0356598	-9.8e-05	29.17	TVLHQDWLNGKEY	TVLHQDWLNGK[3]EY	NISTmAb_heavy_chain	310	322	1	320
JBAD210917R9535S13	914.478	2	2323.05	4295.46	150109	0.0278196	0.00089	38.8	TVLHQDWLNGKEY	TVLHQDWLNGK[3]EY	NISTmAb_heavy_chain	310	322	1	320
JBAD180817R9315S02	721.385	3	3558.03	6351.12	189727	0.0323908	-0.065009	33.14	VVSVLTVLHQDWLNGKE	VVSVLTVLHQDWLNGK[2]E	NISTmAb_heavy_chain	305	321	1	320
JBAD180817R9315S02	721.387	3	3559.56	9491.84	364396	0.0253869	-0.058601	35.87	VVSVLTVLHQDWLNGKE	VVSVLTVLHQDWLNGK[2]E	NISTmAb_heavy_chain	305	321	1	320
JBAD180817R9315S05	474.753	2	1067.32	29336.3	731365	0.0385648	-0.024653	28.98	LNGKEY	LNGK[2]EY	NISTmAb_heavy_chain	317	322	1	320
JBAD180817R9315S05	474.753	2	1068.52	41199.3	1.22574e+06	0.0325187	-0.024653	27.66	LNGKEY	LNGK[2]EY	NISTmAb_heavy_chain	317	322	1	320
JBAD180817R9315S05	609.971	3	2359.13	0	658259	0	-0.049355	28.79	TVLHQDWLNGKEY	TVLHQDWLNGK[2]EY	NISTmAb_heavy_chain	310	322	1	320
JBAD180817R9315S05	609.971	3	2361.76	29659.2	794069	0.036006	-0.049355	32.01	TVLHQDWLNGKEY	TVLHQDWLNGK[2]EY	NISTmAb_heavy_chain	310	322	1	320
JBAD180817R9315S05	914.453	2	2362.86	11958.8	291694	0.0393832	-0.048914	14.34	TVLHQDWLNGKEY	TVLHQDWLNGK[2]EY	NISTmAb_heavy_chain	310	322	1	320
JBAD180817R9315S11	721.385	3	3556.65	6298.94	179881	0.0338325	-0.063728	29.7	VVSVLTVLHQDWLNGKE	VVSVLTVLHQDWLNGK[2]E	NISTmAb_heavy_chain	305	321	1	320
JBAD180817R9315S11	721.388	3	3558.19	14683.7	467741	0.0304372	-0.055673	38.66	VVSVLTVLHQDWLNGKE	VVSVLTVLHQDWLNGK[2]E	NISTmAb_heavy_chain	305	321	1	320
JBAD180817R9315S14	474.753	2	1063.61	48219.7	1.51698e+06	0.0308073	-0.024531	26.45	LNGKEY	LNGK[2]EY	NISTmAb_heavy_chain	317	322	1	320
JBAD180817R9315S14	474.753	2	1065.86	59512.1	1.67163e+06	0.0343774	-0.024531	20.7	LNGKEY	LNGK[2]EY	NISTmAb_heavy_chain	317	322	1	320
JBAD180817R9315S14	914.453	2	2362.51	10340	347604	0.0288873	-0.047572	42.93	TVLHQDWLNGKEY	TVLHQDWLNGK[2]EY	NISTmAb_heavy_chain	310	322	1	320
JBAD180817R9315S14	914.453	2	2363.93	16475.7	417521	0.0379628	-0.047816	14.25	TVLHQDWLNGKEY	TVLHQDWLNGK[2]EY	NISTmAb_heavy_chain	310	322	1	320
JBAD180817R9315S14	609.971	3	2366.77	0	794301	0	-0.048257	34.39	TVLHQDWLNGKEY	TVLHQDWLNGK[2]EY	NISTmAb_heavy_chain	310	322	1	320
JBAD180817R9315S14	609.971	3	2369.44	13051.2	489943	0.0259469	-0.047708	27.46	TVLHQDWLNGKEY	TVLHQDWLNGK[2]EY	NISTmAb_heavy_chain	310	322	1	320
JBAD180817R9315S17	543.267	3	2131.19	4385.11	120090	0.0352287	-0.043907	25.44	LHQDWLNGKEY	LHQDWLNGK[2]EY	NISTmAb_heavy_chain	312	322	1	320
JBAD310317R8426S01	721.407	3	3434.52	3861.57	129322	0.0289944	0.001456	21.74	VVSVLTVLHQDWLNGKE	VVSVLTVLHQDWLNGK[2]E	NISTmAb_heavy_chain	305	321	1	320
JBAD310317R8426S01	721.408	3	3437.49	3666.1	128733	0.0276897	0.003472	37.18	VVSVLTVLHQDWLNGKE	VVSVLTVLHQDWLNGK[2]E	NISTmAb_heavy_chain	305	321	1	320
JBAD310317R8426S05	474.766	2	908.451	16166.3	459834	0.0339628	0.001713	20.34	LNGKEY	LNGK[2]EY	NISTmAb_heavy_chain	317	322	1	320
JBAD310317R8426S05	474.766	2	911.342	20252.3	611862	0.0320389	0.001103	11.09	LNGKEY	LNGK[2]EY	NISTmAb_heavy_chain	317	322	1	320
JBAD310317R8426S05	609.987	3	2174.25	21781.5	496653	0.0420141	8.5e-05	26.12	TVLHQDWLNGKEY	TVLHQDWLNGK[2]EY	NISTmAb_heavy_chain	310	322	1	320
JBAD310317R8426S05	914.477	2	2175.56	8245.08	233136	0.0341579	-0.000208	38.17	TVLHQDWLNGKEY	TVLHQDWLNGK[2]EY	NISTmAb_heavy_chain	310	322	1	320
JBAD310317R8426S05	609.987	3	2177.05	31942.9	641404	0.047439	-0.001016	13.56	TVLHQDWLNGKEY	TVLHQDWLNGK[2]EY	NISTmAb_heavy_chain	310	322	1	320
JBAD310317R8426S05	914.476	2	2179.82	9239.01	227511	0.0390243	-0.001674	16.82	TVLHQDWLNGKEY	TVLHQDWLNGK[2]EY	NISTmAb_heavy_chain	310	322	1	320
JBAD290917R9599S09	894.16	3	2048.47	9968.01	157810	0.0594121	0.002783	16.75	LHQDWLNGKEYKCKVS	LHQDWLNGK[2]EYK[2]CK[2]VS	NISTmAb_heavy_chain	312	327	3	320	323	325
JBAD290917R9599S09	894.161	3	2051.52	10905.5	131661	0.0764943	0.005714	11.66	LHQDWLNGKEYKCKVS	LHQDWLNGK[2]EYK[2]CK[2]VS	NISTmAb_heavy_chain	312	327	3	320	323	325
JBAD150917R9487S15	894.16	3	2086	17776.2	257522	0.0645707	0.003332	10.19	LHQDWLNGKEYKCKVS	LHQDWLNGK[2]EYK[2]CK[2]VS	NISTmAb_heavy_chain	312	327	3	320	323	325
JBAD150917R9487S15	894.161	3	2091.55	14514.5	239033	0.0572456	0.004616	14.59	LHQDWLNGKEYKCKVS	LHQDWLNGK[2]EYK[2]CK[2]VS	NISTmAb_heavy_chain	312	327	3	320	323	325
JBAD210917R9535S07	894.16	3	2046.44	19467.4	285925	0.0637456	0.002051	22.54	LHQDWLNGKEYKCKVS	LHQDWLNGK[3]EYK[3]CK[3]VS	NISTmAb_heavy_chain	312	327	3	320	323	325
JBAD210917R9535S07	894.161	3	2049.47	9927.99	155488	0.0600185	0.003515	22.78	LHQDWLNGKEYKCKVS	LHQDWLNGK[3]EYK[3]CK[3]VS	NISTmAb_heavy_chain	312	327	3	320	323	325
JBAD210917R9535S16	894.161	3	2045.6	15004.5	210451	0.0665522	0.00425	21.86	LHQDWLNGKEYKCKVS	LHQDWLNGK[3]EYK[3]CK[3]VS	NISTmAb_heavy_chain	312	327	3	320	323	325
JBAD210917R9535S16	894.162	3	2048.63	7414.77	131919	0.0532158	0.006812	17.89	LHQDWLNGKEYKCKVS	LHQDWLNGK[3]EYK[3]CK[3]VS	NISTmAb_heavy_chain	312	327	3	320	323	325
JBAD290917R9599S01	450.258	3	824.922	8921.54	119406	0.0695214	0.00129	12.31	YKCKVSN	YK[2]CK[2]VSN	NISTmAb_heavy_chain	322	328	2	323	325
JBAD290917R9599S13	450.258	3	826.948	9447.5	148015	0.0599984	0.001746	13.71	YKCKVSN	YK[2]CK[2]VSN	NISTmAb_heavy_chain	322	328	2	323	325
JBAD210917R9535S01	450.258	3	827.405	16768.2	197056	0.0784206	0.00129	13.4	YKCKVSN	YK[3]CK[3]VSN	NISTmAb_heavy_chain	322	328	2	323	325
JBAD210917R9535S10	450.258	3	832.099	22965.1	269632	0.078487	0.00138	13.68	YKCKVSN	YK[3]CK[3]VSN	NISTmAb_heavy_chain	322	328	2	323	325
JBAD180817R9315S02	450.245	3	854.726	13575.1	168138	0.0747063	-0.035514	21.74	YKCKVSN	YK[2]CK[2]VSN	NISTmAb_heavy_chain	322	328	2	323	325
JBAD180817R9315S02	450.245	3	857.656	42319.6	558643	0.0704197	-0.036429	21.53	YKCKVSN	YK[2]CK[2]VSN	NISTmAb_heavy_chain	322	328	2	323	325
JBAD180817R9315S11	450.246	3	851.345	12283.3	141155	0.080054	-0.034599	18.88	YKCKVSN	YK[2]CK[2]VSN	NISTmAb_heavy_chain	322	328	2	323	325
JBAD180817R9315S11	450.246	3	854.256	58234.6	888090	0.0615376	-0.034692	27.4	YKCKVSN	YK[2]CK[2]VSN	NISTmAb_heavy_chain	322	328	2	323	325
JBAD310317R8426S01	450.258	3	737.503	23819.6	233001	0.0927481	0.001839	13	YKCKVSN	YK[2]CK[2]VSN	NISTmAb_heavy_chain	322	328	2	323	325
JBAD020218R10528S01	450.257	3	849.903	24299.4	237604	0.09278	0.000558	22.78	YKCKVSN	YK[3]CK[3]VSN	NISTmAb_heavy_chain	322	328	2	323	325
JBAD020218R10528S01	450.257	3	852.063	13662.6	189874	0.0671258	-0.000267	12.01	YKCKVSN	YK[3]CK[3]VSN	NISTmAb_heavy_chain	322	328	2	323	325
JBAD020218R10528S02	450.257	3	843.051	10682.6	124610	0.0789595	0.000465	24.79	YKCKVSN	YK[3]CK[3]VSN	NISTmAb_heavy_chain	322	328	2	323	325
JBAD020218R10528S02	450.258	3	845.352	24644	256765	0.0875736	0.00129	14.24	YKCKVSN	YK[3]CK[3]VSN	NISTmAb_heavy_chain	322	328	2	323	325
JBAD020218R10528S02	450.257	3	847.47	25479.9	340523	0.0696165	0.000741	21.73	YKCKVSN	YK[3]CK[3]VSN	NISTmAb_heavy_chain	322	328	2	323	325
JBAD290917R9599S01	798.471	3	1900.34	15784.6	189106	0.0770392	-0.000649	17.87	YKCKVSNKALPAPIE	YK[2]CK[2]VSNK[2]ALPAPIE	NISTmAb_heavy_chain	322	336	3	323	325	329
JBAD290917R9599S01	798.472	3	1901.81	24044.1	333570	0.0672345	0.003197	14.74	YKCKVSNKALPAPIE	YK[2]CK[2]VSNK[2]ALPAPIE	NISTmAb_heavy_chain	322	336	3	323	325	329
JBAD290917R9599S01	599.105	4	1932.18	28246.2	369780	0.0709658	-0.000663	11.64	YKCKVSNKALPAPIE	YK[2]CK[2]VSNK[2]ALPAPIE	NISTmAb_heavy_chain	322	336	3	323	325	329
JBAD290917R9599S01	798.471	3	1933.5	9967.46	146442	0.0637268	-0.000283	21.11	YKCKVSNKALPAPIE	YK[2]CK[2]VSNK[2]ALPAPIE	NISTmAb_heavy_chain	322	336	3	323	325	329
JBAD290917R9599S01	599.105	4	1935.14	29834	374206	0.0738393	-0.000175	12.28	YKCKVSNKALPAPIE	YK[2]CK[2]VSNK[2]ALPAPIE	NISTmAb_heavy_chain	322	336	3	323	325	329
JBAD290917R9599S01	798.471	3	1936.55	9185.44	144287	0.0598506	0.000449	19.98	YKCKVSNKALPAPIE	YK[2]CK[2]VSNK[2]ALPAPIE	NISTmAb_heavy_chain	322	336	3	323	325	329
JBAD290917R9599S01	599.105	4	1966.61	11505.6	143699	0.0741316	0.001293	11.22	YKCKVSNKALPAPIE	YK[2]CK[2]VSNK[2]ALPAPIE	NISTmAb_heavy_chain	322	336	3	323	325	329
JBAD290917R9599S13	798.471	3	1889.42	24847.2	290186	0.0788717	0.000632	13.52	YKCKVSNKALPAPIE	YK[2]CK[2]VSNK[2]ALPAPIE	NISTmAb_heavy_chain	322	336	3	323	325	329
JBAD290917R9599S13	599.104	4	1921.21	30039.5	393526	0.0709207	-0.001883	12.23	YKCKVSNKALPAPIE	YK[2]CK[2]VSNK[2]ALPAPIE	NISTmAb_heavy_chain	322	336	3	323	325	329
JBAD290917R9599S13	798.47	3	1922.57	16878.6	231290	0.0680127	-0.002113	23.09	YKCKVSNKALPAPIE	YK[2]CK[2]VSNK[2]ALPAPIE	NISTmAb_heavy_chain	322	336	3	323	325	329
JBAD290917R9599S13	599.105	4	1924.21	23893.3	337309	0.0661492	0.001049	11.53	YKCKVSNKALPAPIE	YK[2]CK[2]VSNK[2]ALPAPIE	NISTmAb_heavy_chain	322	336	3	323	325	329
JBAD290917R9599S13	798.471	3	1925.62	11579.8	178772	0.0608337	0.000998	14.98	YKCKVSNKALPAPIE	YK[2]CK[2]VSNK[2]ALPAPIE	NISTmAb_heavy_chain	322	336	3	323	325	329
JBAD150917R9487S03	798.47	3	2046.09	12237.3	196817	0.0585364	-0.002662	15.01	YKCKVSNKALPAPIE	YK[2]CK[2]VSNK[2]ALPAPIE	NISTmAb_heavy_chain	322	336	3	323	325	329
JBAD150917R9487S03	798.471	3	2048.02	12631.9	188890	0.0626823	0.000998	15.07	YKCKVSNKALPAPIE	YK[2]CK[2]VSNK[2]ALPAPIE	NISTmAb_heavy_chain	322	336	3	323	325	329
JBAD150917R9487S03	798.471	3	2079.57	9370.86	156165	0.0566091	0.00155	18	YKCKVSNKALPAPIE	YK[2]CK[2]VSNK[2]ALPAPIE	NISTmAb_heavy_chain	322	336	3	323	325	329
JBAD150917R9487S03	798.471	3	2081.63	17559.9	209013	0.0775021	0.00155	16.66	YKCKVSNKALPAPIE	YK[2]CK[2]VSNK[2]ALPAPIE	NISTmAb_heavy_chain	322	336	3	323	325	329
JBAD150917R9487S03	599.105	4	2100.09	17787.3	232914	0.0709501	0.000805	11.04	YKCKVSNKALPAPIE	YK[2]CK[2]VSNK[2]ALPAPIE	NISTmAb_heavy_chain	322	336	3	323	325	329
JBAD150917R9487S03	798.472	3	2114.37	8731.12	125004	0.0652867	0.002831	13.98	YKCKVSNKALPAPIE	YK[2]CK[2]VSNK[2]ALPAPIE	NISTmAb_heavy_chain	322	336	3	323	325	329
JBAD150917R9487S03	798.471	3	2117.5	11357.2	127655	0.081699	0.000815	17.24	YKCKVSNKALPAPIE	YK[2]CK[2]VSNK[2]ALPAPIE	NISTmAb_heavy_chain	322	336	3	323	325	329
JBAD150917R9487S03	599.105	4	2135.97	11511.1	170079	0.0633905	0.000561	12.9	YKCKVSNKALPAPIE	YK[2]CK[2]VSNK[2]ALPAPIE	NISTmAb_heavy_chain	322	336	3	323	325	329
JBAD150917R9487S03	599.106	4	2137.99	10097.7	172695	0.0552415	0.003001	11.15	YKCKVSNKALPAPIE	YK[2]CK[2]VSNK[2]ALPAPIE	NISTmAb_heavy_chain	322	336	3	323	325	329
JBAD150917R9487S03	599.105	4	2171.21	8865.15	121821	0.0678353	0.000561	14	YKCKVSNKALPAPIE	YK[2]CK[2]VSNK[2]ALPAPIE	NISTmAb_heavy_chain	322	336	3	323	325	329
JBAD210917R9535S01	798.471	3	1923.59	11757.2	158221	0.069169	0.00155	16.54	YKCKVSNKALPAPIE	YK[3]CK[3]VSNK[3]ALPAPIE	NISTmAb_heavy_chain	322	336	3	323	325	329
JBAD210917R9535S01	599.105	4	1949.1	26897.5	424418	0.0595979	6.9e-05	10.26	YKCKVSNKALPAPIE	YK[3]CK[3]VSNK[3]ALPAPIE	NISTmAb_heavy_chain	322	336	3	323	325	329
JBAD210917R9535S01	798.471	3	1954.69	18888.2	282946	0.0625781	0.001364	16.25	YKCKVSNKALPAPIE	YK[3]CK[3]VSNK[3]ALPAPIE	NISTmAb_heavy_chain	322	336	3	323	325	329
JBAD210917R9535S01	798.471	3	1957.64	18943.1	230929	0.0758113	-0.000283	16.97	YKCKVSNKALPAPIE	YK[3]CK[3]VSNK[3]ALPAPIE	NISTmAb_heavy_chain	322	336	3	323	325	329
JBAD210917R9535S01	599.105	4	1985.36	14245.2	208318	0.0640051	0.001537	12.72	YKCKVSNKALPAPIE	YK[3]CK[3]VSNK[3]ALPAPIE	NISTmAb_heavy_chain	322	336	3	323	325	329
JBAD210917R9535S01	798.471	3	1988.25	10100.1	140837	0.0669162	0.000266	23.2	YKCKVSNKALPAPIE	YK[3]CK[3]VSNK[3]ALPAPIE	NISTmAb_heavy_chain	322	336	3	323	325	329
JBAD210917R9535S01	798.471	3	1991.21	10062.1	144045	0.0652931	-0.000649	16.75	YKCKVSNKALPAPIE	YK[3]CK[3]VSNK[3]ALPAPIE	NISTmAb_heavy_chain	322	336	3	323	325	329
JBAD210917R9535S10	798.471	3	1915.47	15490.5	227691	0.0636995	0.001364	19.39	YKCKVSNKALPAPIE	YK[3]CK[3]VSNK[3]ALPAPIE	NISTmAb_heavy_chain	322	336	3	323	325	329
JBAD210917R9535S10	599.105	4	1943.18	43931.8	658383	0.0625529	-0.000663	10.06	YKCKVSNKALPAPIE	YK[3]CK[3]VSNK[3]ALPAPIE	NISTmAb_heavy_chain	322	336	3	323	325	329
JBAD210917R9535S10	798.471	3	1945.05	16660.5	264781	0.0591973	0.000998	18.79	YKCKVSNKALPAPIE	YK[3]CK[3]VSNK[3]ALPAPIE	NISTmAb_heavy_chain	322	336	3	323	325	329
JBAD210917R9535S10	798.471	3	1947.07	17390.8	221763	0.0727182	0.000449	19.11	YKCKVSNKALPAPIE	YK[3]CK[3]VSNK[3]ALPAPIE	NISTmAb_heavy_chain	322	336	3	323	325	329
JBAD210917R9535S10	599.105	4	1974.03	19179.6	294083	0.0612254	6.9e-05	10.6	YKCKVSNKALPAPIE	YK[3]CK[3]VSNK[3]ALPAPIE	NISTmAb_heavy_chain	322	336	3	323	325	329
JBAD210917R9535S10	599.105	4	1977.09	19986.8	308007	0.0609366	-0.000907	11.27	YKCKVSNKALPAPIE	YK[3]CK[3]VSNK[3]ALPAPIE	NISTmAb_heavy_chain	322	336	3	323	325	329
JBAD210917R9535S10	798.471	3	1979.97	10839.6	145091	0.0695154	8.3e-05	15.59	YKCKVSNKALPAPIE	YK[3]CK[3]VSNK[3]ALPAPIE	NISTmAb_heavy_chain	322	336	3	323	325	329
JBAD180817R9315S02	798.449	3	1924.24	13245.9	185224	0.0667401	-0.064186	16.5	YKCKVSNKALPAPIE	YK[2]CK[2]VSNK[2]ALPAPIE	NISTmAb_heavy_chain	322	336	3	323	325	329
JBAD180817R9315S02	798.45	3	1927.05	22900.6	316083	0.0675567	-0.062356	17.08	YKCKVSNKALPAPIE	YK[2]CK[2]VSNK[2]ALPAPIE	NISTmAb_heavy_chain	322	336	3	323	325	329
JBAD180817R9315S02	599.089	4	1958.52	28659.8	393720	0.0678531	-0.063163	11.43	YKCKVSNKALPAPIE	YK[2]CK[2]VSNK[2]ALPAPIE	NISTmAb_heavy_chain	322	336	3	323	325	329
JBAD180817R9315S02	798.45	3	1959.79	10205.3	138612	0.068576	-0.061624	19.52	YKCKVSNKALPAPIE	YK[2]CK[2]VSNK[2]ALPAPIE	NISTmAb_heavy_chain	322	336	3	323	325	329
JBAD180817R9315S02	599.089	4	1961.35	15947.4	282646	0.0534084	-0.064383	11.83	YKCKVSNKALPAPIE	YK[2]CK[2]VSNK[2]ALPAPIE	NISTmAb_heavy_chain	322	336	3	323	325	329
JBAD180817R9315S02	798.45	3	1962.69	11121.1	181960	0.0575985	-0.062539	21.89	YKCKVSNKALPAPIE	YK[2]CK[2]VSNK[2]ALPAPIE	NISTmAb_heavy_chain	322	336	3	323	325	329
JBAD180817R9315S11	599.089	4	1915.43	21780.1	302582	0.0671476	-0.062183	18.69	YKCKVSNKALPAPIE	YK[2]CK[2]VSNK[2]ALPAPIE	NISTmAb_heavy_chain	322	336	3	323	325	329
JBAD180817R9315S11	798.451	3	1916.83	26899	375602	0.0668296	-0.059791	19.74	YKCKVSNKALPAPIE	YK[2]CK[2]VSNK[2]ALPAPIE	NISTmAb_heavy_chain	322	336	3	323	325	329
JBAD180817R9315S11	599.09	4	1918.38	92943.6	1.27581e+06	0.0679038	-0.059255	12.79	YKCKVSNKALPAPIE	YK[2]CK[2]VSNK[2]ALPAPIE	NISTmAb_heavy_chain	322	336	3	323	325	329
JBAD180817R9315S11	798.451	3	1919.5	83641.8	1.11888e+06	0.0695554	-0.059425	17.94	YKCKVSNKALPAPIE	YK[2]CK[2]VSNK[2]ALPAPIE	NISTmAb_heavy_chain	322	336	3	323	325	329
JBAD180817R9315S11	599.089	4	1950.59	38024.3	537678	0.0660486	-0.062183	10.77	YKCKVSNKALPAPIE	YK[2]CK[2]VSNK[2]ALPAPIE	NISTmAb_heavy_chain	322	336	3	323	325	329
JBAD180817R9315S11	798.45	3	1951.81	28671.9	391548	0.0682307	-0.061624	15.53	YKCKVSNKALPAPIE	YK[2]CK[2]VSNK[2]ALPAPIE	NISTmAb_heavy_chain	322	336	3	323	325	329
JBAD180817R9315S11	798.45	3	1954.6	9596.15	146463	0.0614906	-0.062539	20.79	YKCKVSNKALPAPIE	YK[2]CK[2]VSNK[2]ALPAPIE	NISTmAb_heavy_chain	322	336	3	323	325	329
JBAD310317R8426S01	798.472	3	1772.27	18707.3	249113	0.0698504	0.003746	17.74	YKCKVSNKALPAPIE	YK[2]CK[2]VSNK[2]ALPAPIE	NISTmAb_heavy_chain	322	336	3	323	325	329
JBAD310317R8426S01	798.471	3	1775.24	37189.1	467765	0.0736486	-0.0001	14.28	YKCKVSNKALPAPIE	YK[2]CK[2]VSNK[2]ALPAPIE	NISTmAb_heavy_chain	322	336	3	323	325	329
JBAD310317R8426S01	599.105	4	1801.4	38765.7	546877	0.0661935	6.9e-05	10.06	YKCKVSNKALPAPIE	YK[2]CK[2]VSNK[2]ALPAPIE	NISTmAb_heavy_chain	322	336	3	323	325	329
JBAD310317R8426S01	798.47	3	1805.88	24709.8	351873	0.0656159	-0.001198	19.9	YKCKVSNKALPAPIE	YK[2]CK[2]VSNK[2]ALPAPIE	NISTmAb_heavy_chain	322	336	3	323	325	329
JBAD310317R8426S01	798.471	3	1807.55	19328.2	304545	0.0596781	-0.000832	20.02	YKCKVSNKALPAPIE	YK[2]CK[2]VSNK[2]ALPAPIE	NISTmAb_heavy_chain	322	336	3	323	325	329
JBAD210917R9535S10	711.436	6	2378.9	7518.35	119134	0.0593619	-0.005739	10.85	YKCKVSNKALPAPIEKTISKAKGQPR	YK[3]CK[3]VSNK[3]ALPAPIEK[3]TISK[3]AK[3]GQPR	NISTmAb_heavy_chain	322	347	6	323	325	329	337	341	343
JBAD310317R8426S01	711.437	6	2142.59	26162.8	337826	0.0718779	-0.001341	10.4	YKCKVSNKALPAPIEKTISKAKGQPR	YK[2]CK[2]VSNK[2]ALPAPIEK[2]TISK[2]AK[2]GQPR	NISTmAb_heavy_chain	322	347	6	323	325	329	337	341	343
JBAD310317R8426S01	853.523	5	2145.74	13175.1	192365	0.0641	-0.000782	14.99	YKCKVSNKALPAPIEKTISKAKGQPR	YK[2]CK[2]VSNK[2]ALPAPIEK[2]TISK[2]AK[2]GQPR	NISTmAb_heavy_chain	322	347	6	323	325	329	337	341	343
JBAD310317R8426S01	853.523	5	2153.7	9804.73	167537	0.0552871	-0.001087	12.68	YKCKVSNKALPAPIEKTISKAKGQPR	YK[2]CK[2]VSNK[2]ALPAPIEK[2]TISK[2]AK[2]GQPR	NISTmAb_heavy_chain	322	347	6	323	325	329	337	341	343
JBAD290917R9599S05	791.161	3	2143.69	7966.44	126834	0.0590982	0.000298	25.9	KVSNKALPAPIEKTIS	K[2]VSNK[2]ALPAPIEK[2]TIS	NISTmAb_heavy_chain	325	340	3	325	329	337
JBAD290917R9599S05	791.16	3	2146.78	7904.15	138234	0.0540869	-0.002084	24.38	KVSNKALPAPIEKTIS	K[2]VSNK[2]ALPAPIEK[2]TIS	NISTmAb_heavy_chain	325	340	3	325	329	337
JBAD290917R9599S17	791.161	3	2140.85	9180.94	120127	0.0710005	0.000847	18.72	KVSNKALPAPIEKTIS	K[2]VSNK[2]ALPAPIEK[2]TIS	NISTmAb_heavy_chain	325	340	3	325	329	337
JBAD210917R9535S13	543.594	4	1760.25	15337.5	219059	0.0654341	0.0012	15.62	KVSNKALPAPIEKT	K[3]VSNK[3]ALPAPIEK[3]T	NISTmAb_heavy_chain	325	338	3	325	329	337
JBAD310317R8426S05	543.594	4	1607.47	10125.3	143134	0.0660668	0.001444	25.55	KVSNKALPAPIEKT	K[2]VSNK[2]ALPAPIEK[2]T	NISTmAb_heavy_chain	325	338	3	325	329	337
JBAD310317R8426S05	791.161	3	1990.13	12132.2	172729	0.0656285	-0.00062	27.97	KVSNKALPAPIEKTIS	K[2]VSNK[2]ALPAPIEK[2]TIS	NISTmAb_heavy_chain	325	340	3	325	329	337
JBAD310317R8426S05	791.161	3	1994.6	11519.5	140506	0.075774	0.000481	18.48	KVSNKALPAPIEKTIS	K[2]VSNK[2]ALPAPIEK[2]TIS	NISTmAb_heavy_chain	325	340	3	325	329	337
JBAD290917R9599S09	524.834	2	1939.57	4310.93	121044	0.0343898	0.001515	31.66	NKALPAPI	NK[2]ALPAPI	NISTmAb_heavy_chain	328	335	1	329
JBAD290917R9599S09	524.834	2	1970.12	24644.6	570019	0.0414429	0.000905	22.14	NKALPAPI	NK[2]ALPAPI	NISTmAb_heavy_chain	328	335	1	329
JBAD290917R9599S09	524.834	2	1972.86	27812.4	543709	0.0486637	0.001515	29.98	NKALPAPI	NK[2]ALPAPI	NISTmAb_heavy_chain	328	335	1	329
JBAD290917R9599S21	524.833	2	1943.05	5442.72	133393	0.0392026	-0.000925	35.06	NKALPAPI	NK[2]ALPAPI	NISTmAb_heavy_chain	328	335	1	329
JBAD290917R9599S21	524.833	2	1973.45	16764.6	450021	0.035915	-7.1e-05	28.54	NKALPAPI	NK[2]ALPAPI	NISTmAb_heavy_chain	328	335	1	329
JBAD290917R9599S21	524.834	2	1976.19	29242.3	435135	0.0629709	0.001027	30.46	NKALPAPI	NK[2]ALPAPI	NISTmAb_heavy_chain	328	335	1	329
JBAD150917R9487S15	524.834	2	1957.22	8449.52	197789	0.0409695	0.000905	19.61	NKALPAPI	NK[2]ALPAPI	NISTmAb_heavy_chain	328	335	1	329
JBAD150917R9487S15	524.834	2	1987.5	34961.9	623022	0.0531348	0.000905	28.5	NKALPAPI	NK[2]ALPAPI	NISTmAb_heavy_chain	328	335	1	329
JBAD150917R9487S15	524.833	2	1990.2	20754.8	534297	0.0373926	-0.000681	28.53	NKALPAPI	NK[2]ALPAPI	NISTmAb_heavy_chain	328	335	1	329
JBAD210917R9535S07	524.833	2	1938.81	11222.2	328404	0.0330429	-0.000681	31.71	NKALPAPI	NK[3]ALPAPI	NISTmAb_heavy_chain	328	335	1	329
JBAD210917R9535S07	524.834	2	1972.03	25736.7	484469	0.0504438	0.000661	31.7	NKALPAPI	NK[3]ALPAPI	NISTmAb_heavy_chain	328	335	1	329
JBAD210917R9535S07	524.834	2	1974.83	16735.9	408810	0.0393281	0.000539	32.14	NKALPAPI	NK[3]ALPAPI	NISTmAb_heavy_chain	328	335	1	329
JBAD210917R9535S16	524.834	2	1934.92	8227.33	214918	0.0368698	0.000783	28.58	NKALPAPI	NK[3]ALPAPI	NISTmAb_heavy_chain	328	335	1	329
JBAD210917R9535S16	524.833	2	1965.29	21243	521783	0.0391198	5.1e-05	30.02	NKALPAPI	NK[3]ALPAPI	NISTmAb_heavy_chain	328	335	1	329
JBAD210917R9535S16	524.834	2	1968	27433.4	552154	0.0473326	0.000783	30.05	NKALPAPI	NK[3]ALPAPI	NISTmAb_heavy_chain	328	335	1	329
JBAD180817R9315S08	419.754	2	1100.8	6717.81	229213	0.0284736	-0.021206	17.16	NKALPA	NK[2]ALPA	NISTmAb_heavy_chain	328	333	1	329
JBAD180817R9315S08	524.82	2	1968.11	11816.5	330287	0.0345408	-0.027415	20.8	NKALPAPI	NK[2]ALPAPI	NISTmAb_heavy_chain	328	335	1	329
JBAD180817R9315S08	524.819	2	2000.65	28513.8	475420	0.0565825	-0.027903	32.15	NKALPAPI	NK[2]ALPAPI	NISTmAb_heavy_chain	328	335	1	329
JBAD180817R9315S08	524.819	2	2003.34	0	430322	0	-0.028147	21.22	NKALPAPI	NK[2]ALPAPI	NISTmAb_heavy_chain	328	335	1	329
JBAD180817R9315S17	419.754	2	1110.26	7420.8	157231	0.0450697	-0.021022	15.28	NKALPA	NK[2]ALPA	NISTmAb_heavy_chain	328	333	1	329
JBAD180817R9315S17	524.82	2	1968.3	8646.06	229290	0.0363378	-0.027293	14.51	NKALPAPI	NK[2]ALPAPI	NISTmAb_heavy_chain	328	335	1	329
JBAD180817R9315S17	568.335	2	1970.99	4887.79	120501	0.0389809	-0.028682	21.91	SNKALPAPI	SNK[2]ALPAPI	NISTmAb_heavy_chain	327	335	1	329
JBAD180817R9315S17	524.82	2	2000.84	50043.3	1.00223e+06	0.0475573	-0.027049	20.82	NKALPAPI	NK[2]ALPAPI	NISTmAb_heavy_chain	328	335	1	329
JBAD180817R9315S17	524.819	2	2003.46	51931.6	992197	0.0497368	-0.027903	24.37	NKALPAPI	NK[2]ALPAPI	NISTmAb_heavy_chain	328	335	1	329
JBAD310317R8426S09	524.834	2	1782.37	9324.4	158157	0.0556744	0.000783	32.18	NKALPAPI	NK[2]ALPAPI	NISTmAb_heavy_chain	328	335	1	329
JBAD310317R8426S09	524.833	2	1814.27	10194	225737	0.0432073	-0.000315	30.49	NKALPAPI	NK[2]ALPAPI	NISTmAb_heavy_chain	328	335	1	329
JBAD310317R8426S09	524.833	2	1817.13	11007	189410	0.0549203	0.000173	32.14	NKALPAPI	NK[2]ALPAPI	NISTmAb_heavy_chain	328	335	1	329
JBAD290917R9599S05	759.483	2	1736.37	12099.2	158512	0.070917	0.000371	32.63	KALPAPIEKT	K[2]ALPAPIEK[2]T	NISTmAb_heavy_chain	329	338	2	329	337
JBAD290917R9599S05	759.484	2	1737.96	12516.4	167648	0.069472	0.003301	31.53	KALPAPIEKT	K[2]ALPAPIEK[2]T	NISTmAb_heavy_chain	329	338	2	329	337
JBAD290917R9599S17	506.658	3	1728.64	6351.96	117319	0.0513618	0.00103	13.75	KALPAPIEKT	K[2]ALPAPIEK[2]T	NISTmAb_heavy_chain	329	338	2	329	337
JBAD290917R9599S17	759.483	2	1731.45	11106.6	177057	0.0590262	0.000737	10.18	KALPAPIEKT	K[2]ALPAPIEK[2]T	NISTmAb_heavy_chain	329	338	2	329	337
JBAD290917R9599S17	759.483	2	1734.49	11454.6	148203	0.071745	0.001469	37.29	KALPAPIEKT	K[2]ALPAPIEK[2]T	NISTmAb_heavy_chain	329	338	2	329	337
JBAD150917R9487S09	759.483	2	1758.39	12138.1	164135	0.0688598	0.001469	35.85	KALPAPIEKT	K[2]ALPAPIEK[2]T	NISTmAb_heavy_chain	329	338	2	329	337
JBAD150917R9487S09	759.482	2	1761.45	8668.29	136526	0.0597012	-0.000971	13.04	KALPAPIEKT	K[2]ALPAPIEK[2]T	NISTmAb_heavy_chain	329	338	2	329	337
JBAD210917R9535S04	759.483	2	1735.78	10602	137977	0.071356	0.001591	17.34	KALPAPIEKT	K[3]ALPAPIEK[3]T	NISTmAb_heavy_chain	329	338	2	329	337
JBAD210917R9535S13	759.484	2	1732.61	8393.76	140367	0.0564246	0.003179	13.6	KALPAPIEKT	K[3]ALPAPIEK[3]T	NISTmAb_heavy_chain	329	338	2	329	337
JBAD180817R9315S05	759.462	2	1772.65	7902.52	114401	0.0646138	-0.041255	37.23	KALPAPIEKT	K[2]ALPAPIEK[2]T	NISTmAb_heavy_chain	329	338	2	329	337
JBAD180817R9315S05	759.462	2	1774.22	14957.7	245620	0.0574021	-0.041255	19.77	KALPAPIEKT	K[2]ALPAPIEK[2]T	NISTmAb_heavy_chain	329	338	2	329	337
JBAD180817R9315S14	759.463	2	1769.21	12331.5	220392	0.0529876	-0.038569	13.07	KALPAPIEKT	K[2]ALPAPIEK[2]T	NISTmAb_heavy_chain	329	338	2	329	337
JBAD180817R9315S14	759.462	2	1770.74	17095.2	279907	0.0575592	-0.040279	16.93	KALPAPIEKT	K[2]ALPAPIEK[2]T	NISTmAb_heavy_chain	329	338	2	329	337
JBAD180817R9315S14	859.518	2	2190.26	8691.34	117924	0.0686434	-0.044306	31.34	KALPAPIEKTIS	K[2]ALPAPIEK[2]TIS	NISTmAb_heavy_chain	329	340	2	329	337
JBAD310317R8426S05	759.483	2	1584	10335	177607	0.0549902	0.002079	15.84	KALPAPIEKT	K[2]ALPAPIEK[2]T	NISTmAb_heavy_chain	329	338	2	329	337
JBAD310317R8426S05	759.483	2	1585.63	12815.1	189779	0.0632548	0.001347	17.66	KALPAPIEKT	K[2]ALPAPIEK[2]T	NISTmAb_heavy_chain	329	338	2	329	337
JBAD290917R9599S05	714.792	3	2346.76	13937.4	327939	0.0407674	-0.000863	11.21	KALPAPIEKTISKA	K[2]ALPAPIEK[2]TISK[2]A	NISTmAb_heavy_chain	329	342	3	329	337	341
JBAD290917R9599S05	714.791	3	2351.23	13338.3	344857	0.0372376	-0.001778	12.76	KALPAPIEKTISKA	K[2]ALPAPIEK[2]TISK[2]A	NISTmAb_heavy_chain	329	342	3	329	337	341
JBAD290917R9599S05	752.808	3	2396.8	6950.47	168991	0.0395045	0.004187	10.5	NKALPAPIEKTISKA	NK[2]ALPAPIEK[2]TISK[2]A	NISTmAb_heavy_chain	328	342	3	329	337	341
JBAD290917R9599S05	752.807	3	2398.43	10563.7	183056	0.054559	0.000527	25.75	NKALPAPIEKTISKA	NK[2]ALPAPIEK[2]TISK[2]A	NISTmAb_heavy_chain	328	342	3	329	337	341
JBAD290917R9599S17	752.806	3	2383.71	6732.26	168829	0.0383471	-0.000574	22.21	NKALPAPIEKTISKA	NK[2]ALPAPIEK[2]TISK[2]A	NISTmAb_heavy_chain	328	342	3	329	337	341
JBAD290917R9599S17	752.807	3	2388.29	6080.02	144740	0.040313	0.003089	25.95	NKALPAPIEKTISKA	NK[2]ALPAPIEK[2]TISK[2]A	NISTmAb_heavy_chain	328	342	3	329	337	341
JBAD150917R9487S09	714.793	3	2414.77	17549.8	399618	0.042069	0.002983	28.14	KALPAPIEKTISKA	K[2]ALPAPIEK[2]TISK[2]A	NISTmAb_heavy_chain	329	342	3	329	337	341
JBAD150917R9487S09	714.792	3	2417.81	15882.9	313536	0.048215	-0.000497	26.44	KALPAPIEKTISKA	K[2]ALPAPIEK[2]TISK[2]A	NISTmAb_heavy_chain	329	342	3	329	337	341
JBAD150917R9487S09	752.808	3	2431.41	4880.4	125461	0.0374431	0.004187	11.11	NKALPAPIEKTISKA	NK[2]ALPAPIEK[2]TISK[2]A	NISTmAb_heavy_chain	328	342	3	329	337	341
JBAD210917R9535S04	714.792	3	2380.85	9336.93	235840	0.0380824	-0.001412	21.55	KALPAPIEKTISKA	K[3]ALPAPIEK[3]TISK[3]A	NISTmAb_heavy_chain	329	342	3	329	337	341
JBAD210917R9535S04	714.793	3	2383.9	5994.63	140928	0.0408012	0.003898	27.64	KALPAPIEKTISKA	K[3]ALPAPIEK[3]TISK[3]A	NISTmAb_heavy_chain	329	342	3	329	337	341
JBAD210917R9535S04	752.807	3	2399.2	6533.05	137928	0.0452235	0.001076	15.82	NKALPAPIEKTISKA	NK[3]ALPAPIEK[3]TISK[3]A	NISTmAb_heavy_chain	328	342	3	329	337	341
JBAD210917R9535S04	752.808	3	2403.69	6682.81	188183	0.0342944	0.004919	23.43	NKALPAPIEKTISKA	NK[3]ALPAPIEK[3]TISK[3]A	NISTmAb_heavy_chain	328	342	3	329	337	341
JBAD210917R9535S13	714.792	3	2374.79	4953.52	150049	0.0319577	0.000418	22.61	KALPAPIEKTISKA	K[3]ALPAPIEK[3]TISK[3]A	NISTmAb_heavy_chain	329	342	3	329	337	341
JBAD210917R9535S13	752.807	3	2393.04	6096.42	147173	0.0397759	0.002723	29.97	NKALPAPIEKTISKA	NK[3]ALPAPIEK[3]TISK[3]A	NISTmAb_heavy_chain	328	342	3	329	337	341
JBAD180817R9315S14	714.774	3	2383.86	5270.32	159523	0.0319814	-0.054329	21.1	KALPAPIEKTISKA	K[2]ALPAPIEK[2]TISK[2]A	NISTmAb_heavy_chain	329	342	3	329	337	341
JBAD180817R9315S14	752.786	3	2429.88	7626.02	191428	0.0383114	-0.060631	10.59	NKALPAPIEKTISKA	NK[2]ALPAPIEK[2]TISK[2]A	NISTmAb_heavy_chain	328	342	3	329	337	341
JBAD180817R9315S14	752.787	3	2435.68	7392.97	187965	0.0378432	-0.05752	18.5	NKALPAPIEKTISKA	NK[2]ALPAPIEK[2]TISK[2]A	NISTmAb_heavy_chain	328	342	3	329	337	341
JBAD310317R8426S05	714.791	3	2169.74	10365.3	168796	0.0578544	-0.003608	31.09	KALPAPIEKTISKA	K[2]ALPAPIEK[2]TISK[2]A	NISTmAb_heavy_chain	329	342	3	329	337	341
JBAD310317R8426S05	714.791	3	2171.24	12807.7	270638	0.0451858	-0.002876	29	KALPAPIEKTISKA	K[2]ALPAPIEK[2]TISK[2]A	NISTmAb_heavy_chain	329	342	3	329	337	341
JBAD310317R8426S05	714.793	3	2204.4	30929.3	791843	0.0375915	0.001702	15.07	KALPAPIEKTISKA	K[2]ALPAPIEK[2]TISK[2]A	NISTmAb_heavy_chain	329	342	3	329	337	341
[truncated: 1,262 more rows]

[truncated: 1 more sheets: 30x TMT to mAb Ratio]
