# Supplementary material for: An accurate TMT-based approach to quantify and model lysine susceptibility to conjugation via N-hydroxysuccinimide esters in a monoclonal antibody
Source: Sci Rep. 2018 Dec 5;8:17680. doi: 10.1038/s41598-018-35924-0 (PMC6281681; doi:10.1038/s41598-018-35924-0)
Supplement: Supplementary file 3 — Supplementary Dataset S2 [file 41598_2018_35924_MOESM3_ESM.xlsx]

## Sheet: SiteOccupancyStats-8x, 15x, 30x
Order	Calculated?	#Lys	Protein	LysPosition	N-8x	AverageRatio-8x	Standard Deviation-8x	N-15x	AverageRatio-15x	StDev-15x	N-30x	AverageRatio-30x	StDev-30x		Susceptibility Value (normalized to expected average % occupancy determined by DAR)	StDev	N
1		1	NISTmAb_heavy_chain	13	40	0.0326107	0.0127883	55	0.0598896	0.00802119	38	0.11521	0.00953014		1.06067	0.254919	133
2		1	NISTmAb_heavy_chain	45	75	0.0369217	0.0105175	133	0.0716199	0.00906147	68	0.137978	0.0136665		1.24896	0.222218	276
3		2	NISTmAb_heavy_chain	58-59	23	0.0910333	0.00794651	45	0.137733	0.0111734	21	0.214212	0.0121465		2.46544	0.201092	89
4		3	NISTmAb_heavy_chain	58-59-66	25	0.0791058	0.00767409	33	0.118033	0.00979402	16	0.196211	0.0106268		2.19995	0.193107	74
5		1	NISTmAb_heavy_chain	66	19	0.0421118	0.0130554	35	0.0732462	0.0069988	17	0.154369	0.00987912		1.34512	0.245037	71
6		1	NISTmAb_heavy_chain	73	31	0.0403038	0.0098732	32	0.0763369	0.00652381	30	0.143817	0.0092824		1.33039	0.207143	93
7		2	NISTmAb_heavy_chain	73-77	103	0.0339365	0.00563404	165	0.0603195	0.00696287	105	0.115153	0.00840157		1.07518	0.134098	373
8	CALC	1	NISTmAb_heavy_chain	77	31	0.0263286	0.0113676	32	0.0423084	0.00954158	30	0.0825973	0.01252		0.790159	0.248356	93
9		1	NISTmAb_heavy_chain	83	5	0.0569126	0.00573418	10	0.0902819	0.00990245	2	0.183087	0.00489461		1.68548	0.169505	17
10		1	NISTmAb_heavy_chain	124	29	0.01939	0.0101458	51	0.0402827	0.00911861	24	0.0817233	0.00738605		0.698237	0.213268	104
11		2	NISTmAb_heavy_chain	124-136	22	0.0189532	0.0126811	16	0.0396177	0.00696846	10	0.076063	0.0123351		0.665304	0.299159	48
12		1	NISTmAb_heavy_chain	136	18	0.0128515	0.0122287	31	0.0346378	0.0134737	17	0.0773133	0.0137998		0.583294	0.27498	66
13		1	NISTmAb_heavy_chain	150	11	0.00228238	0.00512946	21	0.00235331	0.00498275	7	0.0052167	0.00911403		0.0522014	0.116587	39
14		1	NISTmAb_heavy_chain	208	27	0.0341876	0.0100083	13	0.0618967	0.0107947	13	0.127687	0.0109852		1.13162	0.260654	53
15		2	NISTmAb_heavy_chain	208-213	20	0.0271786	0.0104729	30	0.0497628	0.00544016	13	0.0973077	0.00795562		0.885873	0.210013	63
16	CALC	1	NISTmAb_heavy_chain	213	20	0.0192619	0.0144861	13	0.0359356	0.012088	13	0.0639166	0.0135634		0.621541	0.344067	46
17		2	NISTmAb_heavy_chain	221-225	26	0.0383701	0.00557835	37	0.0662116	0.00794117	21	0.124627	0.0115724		1.19079	0.148386	84
18		2	NISTmAb_heavy_chain	249-251	62	0.0117995	0.00902826	88	0.0281165	0.00764572	69	0.0537432	0.0084225		0.463494	0.186324	219
19		1	NISTmAb_heavy_chain	277	38	0.0303649	0.0118842	57	0.0584528	0.00817145	35	0.116573	0.00983368		1.03082	0.238818	130
20		2	NISTmAb_heavy_chain	291-293	12	0.0296889	0.0103702	27	0.0550653	0.00684685	16	0.110723	0.00713337		0.982988	0.185411	55
21		1	NISTmAb_heavy_chain	320	43	0.0134119	0.0111604	59	0.032626	0.00827645	43	0.0659311	0.00876868		0.543224	0.226945	145
22		3	NISTmAb_heavy_chain	320-323-325	5	0.0341147	0.00563251	8	0.0629803	0.00646875	3	0.123847	0.0152606		1.11892	0.145135	16
23		2	NISTmAb_heavy_chain	323-325	21	0.038814	0.00616067	14	0.0754778	0.0104599	18	0.143722	0.0110178		1.30616	0.170328	53
24		3	NISTmAb_heavy_chain	323-325-329	40	0.0360265	0.00519319	54	0.0658193	0.00606182	36	0.126094	0.00812032		1.1666	0.124207	130
25		3	NISTmAb_heavy_chain	325-329-337	5	0.0352055	0.00504661	7	0.0624901	0.00641743	2	0.120538	0.00793625		1.12382	0.131103	14
26		1	NISTmAb_heavy_chain	329	14	0.0143583	0.0157738	27	0.0412486	0.0114701	14	0.0892362	0.0104359		0.683576	0.304205	55
27		2	NISTmAb_heavy_chain	329-337	92	0.0321498	0.00888628	16	0.0612525	0.00739909	75	0.113929	0.0104026		1.05719	0.22192	183
28		3	NISTmAb_heavy_chain	329-337-341	16	0.0206568	0.0110202	24	0.039883	0.00583704	7	0.0820138	0.0108998		0.702742	0.229682	47
29		1	NISTmAb_heavy_chain	337	7	0.0353712	0.00689904	8	0.0662166	0.00936764	4	0.146004	0.0120431		1.20295	0.182701	19
30		3	NISTmAb_heavy_chain	337-341-343	4	0.0249448	0.00973072	5	0.0399641	0.0027208	4	0.0755573	0.0128344		0.736857	0.193486	13
31	CALC	1	NISTmAb_heavy_chain	341	16	-0.00554682	0.0141567	16	7.20588e-05	0.016893	7	0.0134256	0.0150672		-0.0534288	0.361604	39
32		2	NISTmAb_heavy_chain	341-343	24	0.00435905	0.00787644	36	0.0204171	0.0109248	21	0.0438698	0.00836529		0.305647	0.195576	81
33		1	NISTmAb_heavy_chain	343	47	0.0180055	0.011683	67	0.0378271	0.012885	46	0.0778063	0.0088555		0.657558	0.260406	160
34		1	NISTmAb_heavy_chain	363	34	0.0265034	0.0139807	71	0.0527261	0.0110431	24	0.0989059	0.0108085		0.909248	0.282304	129
35		1	NISTmAb_heavy_chain	373	8	0	0	12	0	0	9	0	0		0	0	29
36		1	NISTmAb_heavy_chain	395	12	0.0324984	0.0257122	13	0.0850876	0.040408	7	0.178341	0.0195657		1.36732	0.697531	32
37	CALC	1	NISTmAb_heavy_chain	412	19	0.012656	0.014192	10	0.0198822	0.00924651	9	0.0299324	0.011565		0.367173	0.34848	38
38		2	NISTmAb_heavy_chain	412-417	49	0.0150728	0.0105993	44	0.0303794	0.00753467	46	0.0595898	0.00707136		0.525101	0.225616	139
39		1	NISTmAb_heavy_chain	417	19	0.0168933	0.00943752	10	0.0399398	0.00535973	9	0.0878368	0.00915118		0.655071	0.231187	38
40		1	NISTmAb_heavy_chain	442	59	0.00435527	0.00675979	99	0.00802557	0.00971094	64	0.027667	0.0126412		0.173881	0.173909	222
41		1	NISTmAb_heavy_chain	450	7	0.0372788	0.00791253	11	0.0650149	0.0115152	6	0.127967	0.0131632		1.17605	0.206338	24
42		1	NISTmAb_light_chain	Nterm	5	0.0708137	0.0135477	15	0.136788	0.0160503	6	0.263485	0.0176989		2.39119	0.301557	26
43		1	NISTmAb_light_chain	38	22	0.00137862	0.00470313	32	0.000724556	0.00286654	18	0	0		0.019691	0.0929178	72
44		3	NISTmAb_light_chain	38-41-44	25	0.0109498	0.00888678	25	0.0243395	0.00951664	16	0.0496826	0.00419494		0.409494	0.210119	66
45		1	NISTmAb_light_chain	52	35	0.0107065	0.0102616	69	0.0276976	0.0122904	54	0.059964	0.00919409		0.477573	0.220474	158
46		1	NISTmAb_light_chain	102	62	0.00636842	0.00867288	47	0.0193031	0.0114534	65	0.044531	0.00676141		0.318343	0.205177	174
47		2	NISTmAb_light_chain	102-106	56	0.0253523	0.00748395	82	0.0439931	0.00871854	61	0.0869838	0.0102492		0.798236	0.172668	199
48	CALC	1	NISTmAb_light_chain	106	56	0.0423411	0.0114555	47	0.0655923	0.0143942	61	0.123612	0.0122785		1.2297	0.269627	164
49		1	NISTmAb_light_chain	125	14	0.0489761	0.00761942	35	0.0925532	0.0114341	12	0.17638	0.0235185		1.62177	0.216531	61
50		1	NISTmAb_light_chain	144	19	0.0358764	0.00936864	19	0.0677358	0.0108053	11	0.13203	0.0077293		1.19394	0.229908	49
51		2	NISTmAb_light_chain	144-148	53	0.0236633	0.00920255	79	0.043843	0.00706598	59	0.082306	0.00863044		0.768147	0.185387	191
52		1	NISTmAb_light_chain	148	55	0.00394629	0.00670351	54	0.0130655	0.0116157	54	0.0381803	0.00885387		0.235312	0.180974	163
53		2	NISTmAb_light_chain	148-168	8	0.0155545	0.0133099	14	0.0369577	0.0122803	10	0.0723159	0.00857529		0.61873	0.267236	32
54		1	NISTmAb_light_chain	168	10	0.0213432	0.0140636	29	0.0468993	0.00872759	12	0.0964686	0.016703		0.813712	0.24869	51
55		1	NISTmAb_light_chain	182	10	0.0353169	0.00354211	12	0.0555717	0.00598005	10	0.0951956	0.0139511		1.00393	0.116236	32
56		2	NISTmAb_light_chain	182-187	49	0.077181	0.00901112	83	0.124486	0.00963684	56	0.208097	0.0125233		2.19826	0.199989	188
57		3	NISTmAb_light_chain	182-187-189	28	0.0666732	0.00599679	45	0.113482	0.00936366	32	0.19616	0.0145895		1.98937	0.166078	105
58	CALC	1	NISTmAb_light_chain	187	10	0.113688	0.0096823	12	0.184698	0.0113415	10	0.306554	0.0187474		3.27026	0.237644	32
59		2	NISTmAb_light_chain	187-189	113	0.0854943	0.0122643	130	0.142302	0.014409	119	0.246179	0.0133576		2.52182	0.282781	362
60	CALC	1	NISTmAb_light_chain	189	28	0.0277247	0.0136519	45	0.0533289	0.0171842	32	0.0917951	0.0197808		0.901735	0.322536	105
61		1	NISTmAb_light_chain	206	71	0.0368302	0.0128087	109	0.0689275	0.0109123	74	0.138354	0.0104311		1.22854	0.263255	254
				SUM		1.31609			2.4877			4.84951			43.7732
				SUM x 2		2.63217			4.9754			9.69902			87.5463

## Sheet: CalculationsForSingles
Group	Protein	LysPosition	N-1to8	AverageRatio-1to8	StDev-1to8	N-1to15	AverageRatio-1to15	StDev-1to15	N-1to30	AverageRatio-1to30	StDev-1to30	corr factor	0.955
1	NISTmAb_heavy_chain	73	31	0.0403038	0.0098732	32	0.0763369	0.00652381	30	0.143817	0.0092824
1	NISTmAb_heavy_chain	73-77	103	0.0339365	0.00563404	165	0.0603195	0.00696287	105	0.115153	0.00840157
CALC	NISTmAb_heavy_chain	77	31	0.0263286	0.0113676	32	0.0423084	0.00954158	30	0.0825973	0.01252
2	NISTmAb_heavy_chain	208	27	0.0341876	0.0100083	13	0.0618967	0.0107947	13	0.127687	0.0109852
2	NISTmAb_heavy_chain	208-213	20	0.0271786	0.0104729	30	0.0497628	0.00544016	13	0.0973077	0.00795562
CALC	NISTmAb_heavy_chain	213	20	0.0192619	0.0144861	13	0.0359356	0.012088	13	0.0639166	0.0135634
3	NISTmAb_heavy_chain	329-337	92	0.0321498	0.00888628	16	0.0612525	0.00739909	75	0.113929	0.0104026
3	NISTmAb_heavy_chain	329-337-341	16	0.0206568	0.0110202	24	0.039883	0.00583704	7	0.0820138	0.0108998
precalc	NISTmAb_heavy_chain	341	16	-0.0022242	0.0141567	16	-0.0027276	0.00942431	7	0.0173648	0.0150672
4	NISTmAb_heavy_chain	341-343	24	0.00435905	0.00787644	36	0.0204171	0.0109248	21	0.0438698	0.00836529
4	NISTmAb_heavy_chain	343	47	0.0180055	0.011683	67	0.0378271	0.012885	46	0.0778063	0.0088555
precalc	NISTmAb_heavy_chain	341	24	-0.00886945	0.0140901	36	0.00287172	0.016893	21	0.00948633	0.0121819
CALC	NISTmAb_heavy_chain	341	16	-0.00554682	0.0141567	16	7.20588e-05	0.016893	7	0.0134256	0.0150672
5	NISTmAb_heavy_chain	412-417	49	0.0150728	0.0105993	44	0.0303794	0.00753467	46	0.0595898	0.00707136
5	NISTmAb_heavy_chain	417	19	0.0168933	0.00943752	10	0.0399398	0.00535973	9	0.0878368	0.00915118
CALC	NISTmAb_heavy_chain	412	19	0.012656	0.014192	10	0.0198822	0.00924651	9	0.0299324	0.011565
6	NISTmAb_light_chain	102	62	0.00636842	0.00867288	47	0.0193031	0.0114534	65	0.044531	0.00676141
6	NISTmAb_light_chain	102-106	56	0.0253523	0.00748395	82	0.0439931	0.00871854	61	0.0869838	0.0102492
CALC	NISTmAb_light_chain	106	56	0.0423411	0.0114555	47	0.0655923	0.0143942	61	0.123612	0.0122785
7	NISTmAb_light_chain	182	10	0.0353169	0.00354211	12	0.0555717	0.00598005	10	0.0951956	0.0139511
7	NISTmAb_light_chain	182-187	49	0.077181	0.00901112	83	0.124486	0.00963684	56	0.208097	0.0125233
CALC	NISTmAb_light_chain	187	10	0.113688	0.0096823	12	0.184698	0.0113415	10	0.306554	0.0187474
8	NISTmAb_light_chain	187-189	113	0.0854943	0.0122643	130	0.142302	0.014409	119	0.246179	0.0133576
8	NISTmAb_light_chain	182-187-189	28	0.0666732	0.00599679	45	0.113482	0.00936366	32	0.19616	0.0145895
CALC	NISTmAb_light_chain	189	28	0.0277247	0.0136519	45	0.0533289	0.0171842	32	0.0917951	0.0197808
