# Supplementary material for: An accurate TMT-based approach to quantify and model lysine susceptibility to conjugation via N-hydroxysuccinimide esters in a monoclonal antibody
Source: Sci Rep. 2018 Dec 5;8:17680. doi: 10.1038/s41598-018-35924-0 (PMC6281681; doi:10.1038/s41598-018-35924-0)
Supplement: Supplementary file 4 — Supplementary Dataset S3 [file 41598_2018_35924_MOESM4_ESM.xlsx]

## Sheet: 5k8a Copy 1
			Crystal Structure				Molecular Dynamics
Amino Acid	SeqNum	Chain Letter	DelphipKa	ProPka	H++	Solvent Accessible Surface Area	H++	Solvent Accessible Surface Area
LYS	13	H	10.13	10.26	10.371	41.5898	10.4574	28.2143
LYS	38	L	11.23	9.33	12	0.8697	11.893	19.4615
LYS	45	H	10.17	10.36	11.116	54.2949	11.0628	50.1008
LYS	52	L	10.24	10.76	11.518	53.4302	11.7668	38.605
LYS	66	H	10.06	10.22	10.476	43.5805	11.377	42.9254
LYS	73	H	10.19	10.32	10.83	23.4073	11.6654	17.5344
LYS	77	H	10.24	10.62	10.917	52.6081	11.0153	44.2244
LYS	83	H	10.03	10.3	10.285	43.2584	10.4005	48.345
LYS	102	L	10.22	10.28	11.771	43.6427	11.9688	19.1169
LYS	106	L	10.1	10.43	10.394	59.4449	10.4927	50.1907
LYS	124	H	10.13	10.47	11.023	47.7585	11.2013	34.9147
LYS	125	L	10.01	10.45	10.339	52.8997	11.3438	42.156
LYS	136	H	10.77	10.62	11.82	16.6089	10.7124	46.3366
LYS	144	L	10.24	10.4	10.74	44.9849	11.0261	47.93
LYS	148	L	10.82	10.56	11.249	39.8825	11.4544	33.4861
LYS	150	H	3.46	9.39	11.188	6.364	11.9918	11.1971
LYS	168	L	10.15	10.61	11.248	51.7807	11.5777	39.3366
LYS	182	L	10.44	10.48	10.729	36.2121	10.8114	40.6639
LYS	187	L	10.88	11.5	11.979	40.0533	11.1406	45.2667
LYS	189	L	10.1	10.31	10.548	52.7139	10.9172	39.5616
LYS	206	L	10.2	9.68	10.191	27.0748	10.2719	39.5159
LYS	208	H	9.98	10.24	10.816	55.1168	10.1629	41.4346
LYS	213	H	10.14	10.38	10.412	53.1239	10.6482	44.1691
ASP	1	L	8	8	8.45	43.584	8.66375	40.5313

## Sheet: 5k8a Copy 2
			Crystal Structure				Molecular Dynamics
Amino Acid	SeqNum	Chain Letter	DelphipKa	ProPka	H++	Solvent Accessible Surface Area	H++	Solvent Accessible Surface Area
LYS	13	H	10.04	10.38	10.445	40.7343	10.4352	21.3078
LYS	38	L	10.87	10.13	12	23.9229	11.9917	5.74634
LYS	45	H	10.18	10.45	11.119	58.1838	11.0483	52.2125
LYS	52	L	10.18	10.79	11.626	44.4434	11.901	38.906
LYS	66	H	10.12	10.44	10.851	57.8964	11.2838	46.6527
LYS	73	H	10.18	10.36	11.393	28.249	11.842	15.6042
LYS	77	H	10.25	10.62	10.855	55.964	11.2331	39.9377
LYS	83	H	10.1	10.22	10.496	30.2923	10.3702	45.3245
LYS	102	L	10.15	10.14	11.229	49.5842	11.1591	38.3846
LYS	106	L	10.17	10.47	10.652	54.8264	10.5363	48.5198
LYS	124	H	10.48	10.22	11.221	14.6297	11.2377	29.2195
LYS	125	L	10.21	10.64	10.559	31.9179	10.9007	48.339
LYS	136	H	10.14	10.12	10.678	56.519	11.2696	47.3314
LYS	144	L	10.21	10.43	10.912	59.7679	10.8667	48.7295
LYS	148	L	10.55	10.6	10.986	49.3087	11.5193	33.7212
LYS	150	H	3.27	9.97	10.64	12.9058	11.945	11.2905
LYS	168	L	10.26	10.72	11.764	45.4812	11.27	49.7832
LYS	182	L	10.54	10.63	11.124	47.9289	10.7975	41.6834
LYS	187	L	10.24	10.63	11.11	53.8593	11.2316	44.0117
LYS	189	L	10.2	10.55	10.821	52.1525	10.7665	46.1368
LYS	206	L	10.42	9.09	10.803	16.7992	10.2529	35.0631
LYS	208	H	9.87	10.14	9.988	53.0863	10.2603	46.7672
LYS	213	H	10.04	10.42	10.374	51.358	10.4284	47.6688
ASP	1	L	8	8	8.489	47.47	8.73987	39.7796

## Sheet: 5k8a Copy 3
			Crystal Structure				Molecular Dynamics
Amino Acid	SeqNum	Chain Letter	DelphipKa	ProPka	H++	Solvent Accessible Surface Area	H++	Solvent Accessible Surface Area
LYS	13	H	10.11	10.29	10.363	37.6999	10.4476	36.2522
LYS	38	L	11.15	9.73	12	0	11.8667	12.9632
LYS	45	H	10.2	10.39	11.162	58.8208	11.0488	49.8484
LYS	52	L	10.31	10.96	12	36.5873	11.8762	37.2193
LYS	66	H	10.04	10.21	10.293	36.3168	11.3475	42.5967
LYS	73	H	10.45	10.02	11.835	10.0875	11.78	20.6685
LYS	77	H	10.21	10.65	10.988	52.2176	11.0852	41.3229
LYS	83	H	10.1	10.25	10.498	34.6927	10.3864	45.9426
LYS	102	L	10.81	10.96	12	27.8161	11.9144	19.7836
LYS	106	L	10.1	10.43	10.488	55.4556	10.6858	44.5874
LYS	124	H	10.14	10.47	10.898	52.4112	11.0712	38.0597
LYS	125	L	10.06	10.41	10.431	58.4552	11.5502	37.9095
LYS	136	H	10.14	10.05	10.873	23.1692	10.1544	47.3984
LYS	144	L	10.25	10.5	10.971	56.7515	10.9915	47.0285
LYS	148	L	11.12	11.41	12	35.2335	11.3669	33.6499
LYS	150	H	3.31	10.16	12	9.6577	11.9681	13.668
LYS	168	L	10.17	10.62	11.575	54.493	11.328	39.6777
LYS	182	L	10.73	10.63	11.206	46.9495	10.5955	45.2018
LYS	187	L	10.23	10.56	11.155	49.6719	11.1075	48.3277
LYS	189	L	10.1	10.5	10.555	55.036	11.213	35.2912
LYS	206	L	10.25	9.19	10.429	12.0385	10.7818	26.5152
LYS	208	H	9.81	10.09	9.739	40.5297	10.0148	47.5396
LYS	213	H	10.07	10.46	10.367	50.2486	10.9546	39.1189
ASP	1	L	8	8	8.578	36.2328	8.69028	40.4996

## Sheet: 5k8a Copy 4
			Crystal Structure				Molecular Dynamics
Amino Acid	SeqNum	Chain Letter	DelphipKa	ProPka	H++	Solvent Accessible Surface Area	H++	Solvent Accessible Surface Area
LYS	13	H	10.03	10.34	10.414	22.7241	10.4589	35.9307
LYS	38	L	10.96	10.73	12	19.461	11.8841	13.8893
LYS	45	H	10.16	10.4	10.912	56.3813	11.1263	51.1214
LYS	52	L	10.09	10.58	11.344	45.8294	11.8395	41.0034
LYS	66	H	10.11	10.49	10.873	55.5581	11.362	42.4661
LYS	73	H	10.49	10.26	11.35	23.687	11.188	21.1482
LYS	77	H	10.21	10.62	10.893	53.262	10.9567	45.6204
LYS	83	H	10.04	10.34	10.56	53.3146	10.4323	47.1603
LYS	102	L	10.18	10.29	11.619	49.4905	11.9644	21.8153
LYS	106	L	10.27	10.43	10.874	41.3711	10.6212	47.4274
LYS	124	H	10.16	10.48	10.955	46.5769	11.213	35.811
LYS	125	L	10	10.36	10.389	39.4983	11.2658	41.4209
LYS	136	H	10	10.11	9.567	42.2175	10.5903	45.7298
LYS	144	L	10.17	10.47	10.756	56.8501	10.9321	49.1093
LYS	148	L	11.23	11.4	11.887	34.1954	11.5005	32.3726
LYS	150	H	3.53	10.11	11.872	9.8174	11.8055	10.5272
LYS	168	L	10.15	10.54	11.432	56.0205	11.2437	45.2348
LYS	182	L	10.5	10.57	10.939	36.8964	10.733	42.4516
LYS	187	L	10.2	10.52	11.018	53.6781	11.1515	45.4085
LYS	189	L	10.23	10.62	10.781	51.1698	10.8575	45.8918
LYS	206	L	10.08	9.76	9.721	26.8664	10.3389	35.5506
LYS	208	H	9.94	10.34	10.074	55.5895	10.1406	42.5656
LYS	213	H	10.22	10.65	10.647	48.0198	10.5861	43.5478
ASP	1	L	8	8	7.993	4.4479	8.64015	40.5149

## Sheet: Fc
			Crystal Structure				Molecular Dynamics
Amino Acid	SeqNum	Chain Letter	DelphipKa	ProPka	H++	Solvent Accessible Surface Area	H++	Solvent Accessible Surface Area
LYS	277	H	10.29	10.44	10.937	57.4369	10.9445	44.248
LYS	320	H	10.8	10.73	11.908	55.4429	11.8958	35.2574
LYS	329	H	10.47	10.64	11.253	54.6498	11.1277	48.9061
LYS	337	H	10.48	8.95	10.702	7.7849	11.2506	42.2078
LYS	341	H	11.11	10.88	12	13.4382	11.9924	6.7822
LYS	343	H	10.43	9.71	9.871	20.1157	11.0896	46.7021
LYS	363	H	9.91	10.11	10.225	17.4356	11.4691	16.2411
LYS	373	H	10.65	10.1	12	19.6756	11.9755	10.494
LYS	395	H	10.24	10.1	10.74	30.6362	11.2162	31.0101
LYS	412	H	11.14	8.84	12	0	11.6846	2.91857
LYS	417	H	10.56	10.02	11.723	19.245	11.1466	25.4749
LYS	442	H	10.81	10.45	12	4.4608	11.7219	28.9441
LYS	450	H	10.03	10.44	9.981	58.2792	8.90811	51.9747
LYS	277	K	10.26	10.27	10.489	45.2574	10.6576	48.9181
LYS	320	K	10.61	11.4	12	43.6851	11.8978	33.5841
LYS	329	K	10.47	10.76	11.295	57.1236	11.39	45.804
LYS	337	K	10.47	9.75	11.494	40.8301	11.845	22.5226
LYS	341	K	11.1	10.62	12	8.3519	12	7.15041
LYS	343	K	10.43	10.6	11.415	36.1326	11.1458	44.7702
LYS	363	K	9.89	10.24	11.335	36.078	11.4725	21.9266
LYS	373	K	10.62	9.77	11.735	22.3682	11.9324	10.9166
LYS	395	K	10.19	10.36	10.95	43.3389	11.3706	22.1228
LYS	412	K	11.11	8.75	12	0	11.8461	2.24777
LYS	417	K	10.53	10.15	11.352	26.6936	11.1561	26.3468
LYS	442	K	10.61	10.12	11.397	35.6034	11.1696	35.6245
LYS	450	K	10.02	10.44	9.363	57.1019	9.02513	50.0281
